# Supplementary material for: Design of a Sensitive Fluorescent Zn-Based Metal–Organic Framework Sensor for Cimetidine Monitoring in Biological and Pharmaceutical Samples
Source: ACS Omega. 2022 Jun 21;7(26):22221–31. doi: 10.1021/acsomega.2c00874 (PMC9260946; doi:10.1021/acsomega.2c00874)
Supplement: Supplementary file 2 — ao2c00874_si_003.cif [file ao2c00874_si_003.cif]

data_2018_05_09_dt_za1-iv-2_n
_audit_creation_date              2022-04-25
_audit_creation_method
;
Olex2 1.2
(compiled 2015.01.26 svn.r3150 for OlexSys, GUI svn.r4998)
;
_publ_contact_author_address      ?
_publ_contact_author_email        ?
_publ_contact_author_name         ''
_publ_contact_author_phone        ?
_publ_section_references
;
Dolomanov, O.V., Bourhis, L.J., Gildea, R.J, Howard, J.A.K. & Puschmann, H.
 (2009), J. Appl. Cryst. 42, 339-341.

Sheldrick, G.M. (2008). Acta Cryst. A64, 112-122.
;
_chemical_name_common             ?
_chemical_name_systematic         ?
_chemical_formula_moiety          'C14 H14 O10 S2 Zn2'
_chemical_formula_sum             'C14 H14 O10 S2 Zn2'
_chemical_formula_weight          537.11
_chemical_absolute_configuration  ?
_chemical_melting_point           ?
_chemical_oxdiff_formula          ?
_chemical_oxdiff_usercomment      '100 K'
loop_
  _atom_type_symbol
  _atom_type_description
  _atom_type_scat_dispersion_real
  _atom_type_scat_dispersion_imag
  _atom_type_scat_source
 'C' 'C' 0.0033 0.0016 'International Tables Vol C Tables 4.2.6.8 and 6.1.1.4'
 'H' 'H' 0.0000 0.0000 'International Tables Vol C Tables 4.2.6.8 and 6.1.1.4'
 'O' 'O' 0.0106 0.0060 'International Tables Vol C Tables 4.2.6.8 and 6.1.1.4'
 'S' 'S' 0.1246 0.1234 'International Tables Vol C Tables 4.2.6.8 and 6.1.1.4'
 'Zn' 'Zn' 0.2839 1.4301 'International Tables Vol C Tables 4.2.6.8 and 6.1.1.4'

_shelx_space_group_comment
;
The symmetry employed for this shelxl refinement is uniquely defined
by the following loop, which should always be used as a source of
symmetry information in preference to the above space-group names.
They are only intended as comments.
;
_space_group_crystal_system       'monoclinic'
_space_group_IT_number            9
_space_group_name_H-M_alt         'C c'
_space_group_name_Hall            'C -2yc'
loop_
  _space_group_symop_operation_xyz
 'x, y, z'
 'x, -y, z+1/2'
 'x+1/2, y+1/2, z'
 'x+1/2, -y+1/2, z+1/2'

_cell_length_a                    10.44615(15)
_cell_length_b                    15.5309(2)
_cell_length_c                    11.69200(18)
_cell_angle_alpha                 90
_cell_angle_beta                  93.0473(14)
_cell_angle_gamma                 90
_cell_volume                      1894.21(5)
_cell_formula_units_Z             4
_cell_measurement_reflns_used     21870
_cell_measurement_temperature     100(2)
_cell_measurement_theta_max       28.5250
_cell_measurement_theta_min       2.3420
_shelx_estimated_absorpt_T_max    ?
_shelx_estimated_absorpt_T_min    ?
_exptl_absorpt_coefficient_mu     2.804
_exptl_absorpt_correction_T_max   0.819
_exptl_absorpt_correction_T_min   0.700
_exptl_absorpt_correction_type    analytical
_exptl_absorpt_process_details
;
CrysAlisPro, Agilent Technologies,
Version 1.171.37.35 (release 13-08-2014 CrysAlis171 .NET)
(compiled Aug 13 2014,18:06:01)
Analytical numeric absorption correction using a multifaceted crystal
			model based on expressions derived by R.C. Clark & J.S. Reid.
(Clark, R. C. & Reid, J. S. (1995). Acta Cryst. A51, 887-897)
Empirical absorption correction using spherical harmonics,
 implemented in SCALE3 ABSPACK scaling algorithm.
;
_exptl_absorpt_special_details    ?
_exptl_crystal_colour             colourless
_exptl_crystal_colour_primary     colourless
_exptl_crystal_density_diffrn     1.883
_exptl_crystal_density_meas       ?
_exptl_crystal_density_method     ?
_exptl_crystal_description        prism
_exptl_crystal_F_000              1080
_exptl_crystal_size_max           0.20
_exptl_crystal_size_mid           0.11
_exptl_crystal_size_min           0.09
_exptl_transmission_factor_max    ?
_exptl_transmission_factor_min    ?
_diffrn_reflns_av_R_equivalents   0.0490
_diffrn_reflns_av_unetI/netI      0.0251
_diffrn_reflns_Laue_measured_fraction_full 1.000
_diffrn_reflns_Laue_measured_fraction_max 1.000
_diffrn_reflns_limit_h_max        13
_diffrn_reflns_limit_h_min        -13
_diffrn_reflns_limit_k_max        19
_diffrn_reflns_limit_k_min        -19
_diffrn_reflns_limit_l_max        14
_diffrn_reflns_limit_l_min        -14
_diffrn_reflns_number             38929
_diffrn_reflns_point_group_measured_fraction_full 1.000
_diffrn_reflns_point_group_measured_fraction_max 1.000
_diffrn_reflns_theta_full         25.242
_diffrn_reflns_theta_max          26.362
_diffrn_reflns_theta_min          2.352
_diffrn_ambient_environment       N~2~
_diffrn_ambient_temperature       100(2)
_diffrn_detector                  'CCD plate'
_diffrn_detector_area_resol_mean  8.0013
_diffrn_detector_type             Eos
_diffrn_measured_fraction_theta_full 1.000
_diffrn_measured_fraction_theta_max 1.000
_diffrn_measurement_details       ?
_diffrn_measurement_device        'four-circle diffractometer'
_diffrn_measurement_device_type   'SuperNova, Single source at offset, Eos'
_diffrn_measurement_method        '\w scans'
_diffrn_orient_matrix_UB_11       0.0549737000
_diffrn_orient_matrix_UB_12       0.0144668000
_diffrn_orient_matrix_UB_13       0.0327041000
_diffrn_orient_matrix_UB_21       0.0133069000
_diffrn_orient_matrix_UB_22       -0.0428928000
_diffrn_orient_matrix_UB_23       0.0176757000
_diffrn_orient_matrix_UB_31       0.0377191000
_diffrn_orient_matrix_UB_32       -0.0059501000
_diffrn_orient_matrix_UB_33       -0.0480862000
_diffrn_radiation_monochromator   mirror
_diffrn_radiation_probe           x-ray
_diffrn_radiation_type            MoK\a
_diffrn_radiation_wavelength      0.71073
_diffrn_source                    'SuperNova (Mo) X-ray Source'
_reflns_Friedel_coverage          0.995
_reflns_Friedel_fraction_full     1.000
_reflns_Friedel_fraction_max      1.000
_reflns_number_gt                 3805
_reflns_number_total              3869
_reflns_odcompleteness_completeness 100.00
_reflns_odcompleteness_iscentric  1
_reflns_odcompleteness_theta      26.32
_reflns_special_details
;
 Reflections were merged by SHELXL according to the crystal
 class for the calculation of statistics and refinement.
 
 _reflns_Friedel_fraction is defined as the number of unique
 Friedel pairs measured divided by the number that would be
 possible theoretically, ignoring centric projections and
 systematic absences.
;
_reflns_threshold_expression      'I > 2\s(I)'
_computing_cell_refinement
;
CrysAlisPro, Agilent Technologies,
Version 1.171.37.35 (release 13-08-2014 CrysAlis171 .NET)
(compiled Aug 13 2014,18:06:01)
;
_computing_data_collection
;
CrysAlisPro, Agilent Technologies,
Version 1.171.37.35 (release 13-08-2014 CrysAlis171 .NET)
(compiled Aug 13 2014,18:06:01)
;
_computing_data_reduction
;
CrysAlisPro, Agilent Technologies,
Version 1.171.37.35 (release 13-08-2014 CrysAlis171 .NET)
(compiled Aug 13 2014,18:06:01)
;
_computing_molecular_graphics     'Olex2 (Dolomanov et al., 2009)'
_computing_publication_material   'Olex2 (Dolomanov et al., 2009)'
_computing_structure_refinement   'ShelXL (Sheldrick, 2008)'
_computing_structure_solution     ?
_refine_diff_density_max          0.858
_refine_diff_density_min          -0.695
_refine_diff_density_rms          0.083
_refine_ls_abs_structure_details
;
 Flack x determined using 1839 quotients [(I+)-(I-)]/[(I+)+(I-)]
 (Parsons, Flack and Wagner, Acta Cryst. B69 (2013) 249-259).
;
_refine_ls_abs_structure_Flack    -0.007(5)
_refine_ls_extinction_coef        .
_refine_ls_extinction_method      none
_refine_ls_goodness_of_fit_ref    1.053
_refine_ls_hydrogen_treatment     constr
_refine_ls_matrix_type            full
_refine_ls_number_parameters      257
_refine_ls_number_reflns          3869
_refine_ls_number_restraints      26
_refine_ls_R_factor_all           0.0241
_refine_ls_R_factor_gt            0.0236
_refine_ls_restrained_S_all       1.108
_refine_ls_shift/su_max           0.002
_refine_ls_shift/su_mean          0.000
_refine_ls_structure_factor_coef  Fsqd
_refine_ls_weighting_details
'w=1/[\s^2^(Fo^2^)+(0.0305P)^2^+4.2406P] where P=(Fo^2^+2Fc^2^)/3'
_refine_ls_weighting_scheme       calc
_refine_ls_wR_factor_gt           0.0584
_refine_ls_wR_factor_ref          0.0588
_refine_special_details           ?
_olex2_refinement_description
;
1. Fixed Uiso
 At 1.2 times of:
  All C(H) groups
 At 1.5 times of:
  All C(H,H,H) groups
2. Uiso/Uaniso restraints and constraints
Uanis(C9) \\sim Ueq: with sigma of 0.001 and sigma for terminal atoms of 0.002
3. Rigid body (RIGU) restrains
 C11, S1, C12, O7
 with sigma for 1-2 distances of 0.0004 and sigma for 1-3 distances of 0.0004
4.a Aromatic/amide H refined with riding coordinates:
 C3(H3), C6(H6)
4.b Idealised Me refined as rotating group:
 C11(H11A,H11B,H11C), C12(H12C,H12B,H12A), C13(H13A,H13B,H13C), C14(H14A,H14C,
 H14B)
;
_atom_sites_solution_hydrogens    geom
_atom_sites_solution_primary      ?
_atom_sites_solution_secondary    ?
loop_
  _atom_site_label
  _atom_site_type_symbol
  _atom_site_fract_x
  _atom_site_fract_y
  _atom_site_fract_z
  _atom_site_U_iso_or_equiv
  _atom_site_adp_type
  _atom_site_occupancy
  _atom_site_site_symmetry_order
  _atom_site_calc_flag
  _atom_site_refinement_flags_posn
  _atom_site_refinement_flags_adp
  _atom_site_refinement_flags_occupancy
  _atom_site_disorder_assembly
  _atom_site_disorder_group
 C1 C -0.1624(4) -0.6947(3) -0.4287(4) 0.0078(8) Uani 1 1 d . . . . .
 C2 C -0.1302(4) -0.7041(3) -0.3111(4) 0.0080(8) Uani 1 1 d . . . . .
 C3 C -0.0596(4) -0.7766(3) -0.2747(4) 0.0095(9) Uani 1 1 d . . . . .
 H3 H -0.0375 -0.7830 -0.1971 0.011 Uiso 1 1 calc R . . . .
 C4 C -0.0212(4) -0.8392(3) -0.3506(4) 0.0083(9) Uani 1 1 d . . . . .
 C5 C -0.0459(4) -0.8257(3) -0.4693(4) 0.0081(9) Uani 1 1 d . . . . .
 C6 C -0.1175(4) -0.7549(3) -0.5055(4) 0.0094(9) Uani 1 1 d . . . . .
 H6 H -0.1364 -0.7473 -0.5835 0.011 Uiso 1 1 calc R . . . .
 C7 C -0.2359(4) -0.6193(3) -0.4809(4) 0.0079(9) Uani 1 1 d . . . . .
 C8 C -0.1608(4) -0.6365(3) -0.2243(4) 0.0100(9) Uani 1 1 d . . . . .
 C9 C 0.0398(4) -0.9212(3) -0.3023(4) 0.0080(9) Uani 1 1 d . U . . .
 C10 C -0.4834(5) -0.6205(3) -0.0579(4) 0.0095(9) Uani 1 1 d . . . . .
 C11 C -0.6755(7) -0.5612(5) -0.5914(6) 0.0357(11) Uani 1 1 d . U . . .
 H11A H -0.5878 -0.5426 -0.5875 0.054 Uiso 1 1 calc GR . . . .
 H11B H -0.7287 -0.5167 -0.6254 0.054 Uiso 1 1 calc GR . . . .
 H11C H -0.6838 -0.6125 -0.6371 0.054 Uiso 1 1 calc GR . . . .
 C12 C -0.8609(6) -0.6427(4) -0.4885(6) 0.0346(12) Uani 1 1 d . U . . .
 H12C H -0.9281 -0.6044 -0.5155 0.052 Uiso 1 1 calc GR . . . .
 H12B H -0.8879 -0.6740 -0.4233 0.052 Uiso 1 1 calc GR . . . .
 H12A H -0.8420 -0.6824 -0.5483 0.052 Uiso 1 1 calc GR . . . .
 C13 C -0.6269(5) -0.8494(3) -0.3471(5) 0.0222(11) Uani 1 1 d . . . . .
 H13A H -0.6058 -0.8785 -0.2761 0.033 Uiso 1 1 calc GR . . . .
 H13B H -0.6635 -0.8898 -0.4017 0.033 Uiso 1 1 calc GR . . . .
 H13C H -0.6878 -0.8045 -0.3346 0.033 Uiso 1 1 calc GR . . . .
 C14 C -0.3905(6) -0.8993(3) -0.3989(6) 0.0267(13) Uani 1 1 d . . . . .
 H14A H -0.3051 -0.8854 -0.4194 0.040 Uiso 1 1 calc GR . . . .
 H14C H -0.4277 -0.9399 -0.4529 0.040 Uiso 1 1 calc GR . . . .
 H14B H -0.3875 -0.9240 -0.3235 0.040 Uiso 1 1 calc GR . . . .
 O1 O -0.3542(3) -0.6120(2) -0.4733(3) 0.0109(7) Uani 1 1 d . . . . .
 O2 O -0.2608(3) -0.58871(19) -0.2491(3) 0.0088(6) Uani 1 1 d . . . . .
 O3 O -0.0921(3) -0.6268(2) -0.1378(3) 0.0184(8) Uani 1 1 d . . . . .
 O4 O 0.1228(3) -0.91176(19) -0.2219(3) 0.0104(7) Uani 1 1 d . . . . .
 O5 O -0.0039(3) -0.99106(18) -0.3412(3) 0.0089(6) Uani 1 1 d . . . . .
 O6 O -0.4260(3) -0.7492(2) -0.3009(3) 0.0145(7) Uani 1 1 d . . . . .
 O7 O -0.6251(3) -0.6478(2) -0.4065(3) 0.0200(7) Uani 1 1 d . U . . .
 O8 O -0.5350(3) -0.6192(2) -0.1580(3) 0.0133(7) Uani 1 1 d . . . . .
 O9 O -0.3808(3) -0.5836(2) -0.0256(3) 0.0105(7) Uani 1 1 d . . . . .
 O10 O -0.1703(3) -0.43105(19) -0.0411(3) 0.0100(7) Uani 1 1 d . . . . .
 S1 S -0.72450(12) -0.58334(8) -0.44982(11) 0.0177(3) Uani 1 1 d . U . . .
 S2 S -0.48538(12) -0.80386(7) -0.40062(11) 0.0142(2) Uani 1 1 d . . . . .
 Zn1 Zn -0.45293(4) -0.61880(3) -0.31992(4) 0.00768(12) Uani 1 1 d . . . . .
 Zn2 Zn -0.29573(5) -0.50369(3) -0.12665(4) 0.00584(12) Uani 1 1 d . . . . .

loop_
  _atom_site_aniso_label
  _atom_site_aniso_U_11
  _atom_site_aniso_U_22
  _atom_site_aniso_U_33
  _atom_site_aniso_U_23
  _atom_site_aniso_U_13
  _atom_site_aniso_U_12
 C1 0.009(2) 0.0037(18) 0.010(2) 0.0019(16) -0.0010(17) -0.0010(16)
 C2 0.008(2) 0.0062(19) 0.010(2) -0.0006(16) 0.0020(17) -0.0002(16)
 C3 0.013(2) 0.011(2) 0.005(2) -0.0002(16) 0.0007(17) 0.0026(17)
 C4 0.009(2) 0.0051(19) 0.011(2) -0.0009(17) -0.0004(18) 0.0009(16)
 C5 0.008(2) 0.0059(19) 0.010(2) -0.0013(16) 0.0023(17) 0.0015(16)
 C6 0.012(2) 0.010(2) 0.006(2) -0.0001(17) -0.0007(17) 0.0029(17)
 C7 0.013(2) 0.006(2) 0.004(2) -0.0027(16) -0.0017(17) 0.0021(16)
 C8 0.011(2) 0.007(2) 0.012(2) 0.0008(17) 0.0019(18) -0.0002(17)
 C9 0.0083(13) 0.0086(13) 0.0074(14) -0.0004(11) 0.0034(11) 0.0019(11)
 C10 0.012(2) 0.006(2) 0.011(2) 0.0003(17) 0.0019(18) 0.0006(17)
 C11 0.032(2) 0.044(3) 0.0312(13) 0.0038(14) -0.0002(12) -0.0027(19)
 C12 0.0226(13) 0.042(2) 0.038(2) 0.0028(19) -0.0089(14) -0.0083(14)
 C13 0.014(2) 0.018(2) 0.035(3) -0.001(2) 0.000(2) -0.007(2)
 C14 0.025(3) 0.012(2) 0.042(4) -0.007(2) 0.000(3) 0.004(2)
 O1 0.0108(17) 0.0127(15) 0.0094(16) -0.0006(13) 0.0021(13) 0.0044(12)
 O2 0.0086(15) 0.0066(14) 0.0111(16) -0.0012(12) -0.0006(12) 0.0030(12)
 O3 0.0198(19) 0.0179(18) 0.0168(19) -0.0054(14) -0.0053(15) 0.0075(14)
 O4 0.0112(16) 0.0068(14) 0.0129(16) 0.0018(13) -0.0028(13) 0.0014(12)
 O5 0.0099(15) 0.0057(14) 0.0110(16) -0.0003(12) 0.0000(12) 0.0015(11)
 O6 0.0157(18) 0.0074(15) 0.0202(19) 0.0000(13) -0.0021(14) -0.0003(12)
 O7 0.0145(12) 0.0151(12) 0.0296(16) -0.0029(11) -0.0062(11) -0.0014(10)
 O8 0.0145(18) 0.0148(17) 0.0107(17) 0.0042(13) 0.0009(14) -0.0031(13)
 O9 0.0127(16) 0.0084(15) 0.0106(16) 0.0003(12) 0.0016(13) -0.0038(12)
 O10 0.0125(16) 0.0064(14) 0.0108(16) -0.0039(12) -0.0006(13) -0.0013(12)
 S1 0.0121(5) 0.0178(6) 0.0226(7) -0.0036(5) -0.0036(5) 0.0027(5)
 S2 0.0159(6) 0.0096(5) 0.0172(6) -0.0023(5) -0.0001(5) -0.0018(4)
 Zn1 0.0089(2) 0.0057(2) 0.0082(2) -0.0005(2) -0.00087(18) -0.00052(19)
 Zn2 0.0070(2) 0.0041(2) 0.0063(2) -0.00022(18) -0.00012(17) -0.00045(17)

_geom_special_details
;
 All esds (except the esd in the dihedral angle between two l.s. planes)
 are estimated using the full covariance matrix.  The cell esds are taken
 into account individually in the estimation of esds in distances, angles
 and torsion angles; correlations between esds in cell parameters are only
 used when they are defined by crystal symmetry.  An approximate (isotropic)
 treatment of cell esds is used for estimating esds involving l.s. planes.
;
loop_
  _geom_bond_atom_site_label_1
  _geom_bond_atom_site_label_2
  _geom_bond_distance
  _geom_bond_site_symmetry_2
  _geom_bond_publ_flag
 C1 C2 1.405(6) . ?
 C1 C6 1.395(6) . ?
 C1 C7 1.511(6) . ?
 C2 C3 1.400(6) . ?
 C2 C8 1.506(6) . ?
 C3 H3 0.9300 . ?
 C3 C4 1.389(6) . ?
 C4 C5 1.414(6) . ?
 C4 C9 1.520(6) . ?
 C5 C6 1.383(6) . ?
 C5 C10 1.507(6) 4_534 ?
 C6 H6 0.9300 . ?
 C7 O1 1.249(6) . ?
 C7 O10 1.276(6) 2_544 ?
 C8 O2 1.302(6) . ?
 C8 O3 1.218(6) . ?
 C9 O4 1.253(6) . ?
 C9 O5 1.253(5) . ?
 C10 C5 1.507(6) 4_435 ?
 C10 O8 1.262(6) . ?
 C10 O9 1.256(6) . ?
 C11 H11A 0.9600 . ?
 C11 H11B 0.9600 . ?
 C11 H11C 0.9600 . ?
 C11 S1 1.792(7) . ?
 C12 H12C 0.9600 . ?
 C12 H12B 0.9600 . ?
 C12 H12A 0.9600 . ?
 C12 S1 1.736(6) . ?
 C13 H13A 0.9600 . ?
 C13 H13B 0.9600 . ?
 C13 H13C 0.9600 . ?
 C13 S2 1.783(5) . ?
 C14 H14A 0.9600 . ?
 C14 H14C 0.9600 . ?
 C14 H14B 0.9600 . ?
 C14 S2 1.783(5) . ?
 O1 Zn1 2.118(3) . ?
 O2 Zn1 2.180(3) . ?
 O2 Zn2 1.996(3) . ?
 O4 Zn2 1.976(3) 3_545 ?
 O5 Zn1 2.066(3) 3_545 ?
 O6 S2 1.545(3) . ?
 O6 Zn1 2.055(3) . ?
 O7 S1 1.510(4) . ?
 O7 Zn1 2.066(3) . ?
 O8 Zn1 2.120(4) . ?
 O9 Zn2 1.959(3) . ?
 O10 C7 1.276(6) 2_545 ?
 O10 Zn2 1.963(3) . ?
 Zn1 O5 2.066(3) 3_455 ?
 Zn2 O4 1.976(3) 3_455 ?

loop_
  _geom_angle_atom_site_label_1
  _geom_angle_atom_site_label_2
  _geom_angle_atom_site_label_3
  _geom_angle
  _geom_angle_site_symmetry_1
  _geom_angle_site_symmetry_3
  _geom_angle_publ_flag
 C2 C1 C7 124.4(4) . . ?
 C6 C1 C2 119.3(4) . . ?
 C6 C1 C7 116.1(4) . . ?
 C1 C2 C8 122.6(4) . . ?
 C3 C2 C1 118.4(4) . . ?
 C3 C2 C8 118.9(4) . . ?
 C2 C3 H3 118.8 . . ?
 C4 C3 C2 122.3(4) . . ?
 C4 C3 H3 118.8 . . ?
 C3 C4 C5 118.6(4) . . ?
 C3 C4 C9 118.6(4) . . ?
 C5 C4 C9 122.7(4) . . ?
 C4 C5 C10 122.0(4) . 4_534 ?
 C6 C5 C4 119.0(4) . . ?
 C6 C5 C10 118.5(4) . 4_534 ?
 C1 C6 H6 119.0 . . ?
 C5 C6 C1 122.0(4) . . ?
 C5 C6 H6 119.0 . . ?
 O1 C7 C1 121.7(4) . . ?
 O1 C7 O10 123.1(4) . 2_544 ?
 O10 C7 C1 114.9(4) 2_544 . ?
 O2 C8 C2 116.4(4) . . ?
 O3 C8 C2 120.6(4) . . ?
 O3 C8 O2 123.0(4) . . ?
 O4 C9 C4 116.1(4) . . ?
 O4 C9 O5 126.8(4) . . ?
 O5 C9 C4 117.0(4) . . ?
 O8 C10 C5 117.8(4) . 4_435 ?
 O9 C10 C5 116.1(4) . 4_435 ?
 O9 C10 O8 126.0(4) . . ?
 H11A C11 H11B 109.5 . . ?
 H11A C11 H11C 109.5 . . ?
 H11B C11 H11C 109.5 . . ?
 S1 C11 H11A 109.5 . . ?
 S1 C11 H11B 109.5 . . ?
 S1 C11 H11C 109.5 . . ?
 H12C C12 H12B 109.5 . . ?
 H12C C12 H12A 109.5 . . ?
 H12B C12 H12A 109.5 . . ?
 S1 C12 H12C 109.5 . . ?
 S1 C12 H12B 109.5 . . ?
 S1 C12 H12A 109.5 . . ?
 H13A C13 H13B 109.5 . . ?
 H13A C13 H13C 109.5 . . ?
 H13B C13 H13C 109.5 . . ?
 S2 C13 H13A 109.5 . . ?
 S2 C13 H13B 109.5 . . ?
 S2 C13 H13C 109.5 . . ?
 H14A C14 H14C 109.5 . . ?
 H14A C14 H14B 109.5 . . ?
 H14C C14 H14B 109.5 . . ?
 S2 C14 H14A 109.5 . . ?
 S2 C14 H14C 109.5 . . ?
 S2 C14 H14B 109.5 . . ?
 C7 O1 Zn1 125.7(3) . . ?
 C8 O2 Zn1 132.3(3) . . ?
 C8 O2 Zn2 113.1(3) . . ?
 Zn2 O2 Zn1 102.39(13) . . ?
 C9 O4 Zn2 126.7(3) . 3_545 ?
 C9 O5 Zn1 134.5(3) . 3_545 ?
 S2 O6 Zn1 114.39(18) . . ?
 S1 O7 Zn1 125.8(2) . . ?
 C10 O8 Zn1 130.9(3) . . ?
 C10 O9 Zn2 121.0(3) . . ?
 C7 O10 Zn2 105.6(3) 2_545 . ?
 C12 S1 C11 97.6(3) . . ?
 O7 S1 C11 102.2(3) . . ?
 O7 S1 C12 106.0(3) . . ?
 C14 S2 C13 97.9(3) . . ?
 O6 S2 C13 105.1(2) . . ?
 O6 S2 C14 104.3(2) . . ?
 O1 Zn1 O2 80.27(12) . . ?
 O1 Zn1 O8 174.05(14) . . ?
 O5 Zn1 O1 89.07(13) 3_455 . ?
 O5 Zn1 O2 93.79(12) 3_455 . ?
 O5 Zn1 O7 86.45(13) 3_455 . ?
 O5 Zn1 O8 89.81(13) 3_455 . ?
 O6 Zn1 O1 94.06(14) . . ?
 O6 Zn1 O2 92.98(12) . . ?
 O6 Zn1 O5 172.93(13) . 3_455 ?
 O6 Zn1 O7 87.08(13) . . ?
 O6 Zn1 O8 87.71(14) . . ?
 O7 Zn1 O1 92.68(14) . . ?
 O7 Zn1 O2 172.94(15) . . ?
 O7 Zn1 O8 93.08(15) . . ?
 O8 Zn1 O2 93.98(13) . . ?
 O4 Zn2 O2 99.39(13) 3_455 . ?
 O9 Zn2 O2 96.89(13) . . ?
 O9 Zn2 O4 127.04(14) . 3_455 ?
 O9 Zn2 O10 111.64(14) . . ?
 O10 Zn2 O2 127.12(13) . . ?
 O10 Zn2 O4 97.35(13) . 3_455 ?

loop_
  _geom_torsion_atom_site_label_1
  _geom_torsion_atom_site_label_2
  _geom_torsion_atom_site_label_3
  _geom_torsion_atom_site_label_4
  _geom_torsion
  _geom_torsion_site_symmetry_1
  _geom_torsion_site_symmetry_2
  _geom_torsion_site_symmetry_3
  _geom_torsion_site_symmetry_4
  _geom_torsion_publ_flag
 C1 C2 C3 C4 -0.3(7) . . . . ?
 C1 C2 C8 O2 28.4(6) . . . . ?
 C1 C2 C8 O3 -149.5(5) . . . . ?
 C1 C7 O1 Zn1 51.8(5) . . . . ?
 C2 C1 C6 C5 2.4(7) . . . . ?
 C2 C1 C7 O1 -76.0(6) . . . . ?
 C2 C1 C7 O10 110.1(5) . . . 2_544 ?
 C2 C3 C4 C5 5.0(7) . . . . ?
 C2 C3 C4 C9 -172.1(4) . . . . ?
 C2 C8 O2 Zn1 43.5(6) . . . . ?
 C2 C8 O2 Zn2 178.4(3) . . . . ?
 C3 C2 C8 O2 -155.9(4) . . . . ?
 C3 C2 C8 O3 26.2(7) . . . . ?
 C3 C4 C5 C6 -5.9(6) . . . . ?
 C3 C4 C5 C10 166.4(4) . . . 4_534 ?
 C3 C4 C9 O4 -44.7(6) . . . . ?
 C3 C4 C9 O5 130.5(5) . . . . ?
 C4 C5 C6 C1 2.3(7) . . . . ?
 C4 C9 O4 Zn2 171.5(3) . . . 3_545 ?
 C4 C9 O5 Zn1 174.2(3) . . . 3_545 ?
 C5 C4 C9 O4 138.3(4) . . . . ?
 C5 C4 C9 O5 -46.5(6) . . . . ?
 C5 C10 O8 Zn1 -141.2(3) 4_435 . . . ?
 C5 C10 O9 Zn2 -174.8(3) 4_435 . . . ?
 C6 C1 C2 C3 -3.4(6) . . . . ?
 C6 C1 C2 C8 172.3(4) . . . . ?
 C6 C1 C7 O1 108.6(5) . . . . ?
 C6 C1 C7 O10 -65.4(5) . . . 2_544 ?
 C7 C1 C2 C3 -178.8(4) . . . . ?
 C7 C1 C2 C8 -3.0(7) . . . . ?
 C7 C1 C6 C5 178.1(4) . . . . ?
 C8 C2 C3 C4 -176.2(4) . . . . ?
 C9 C4 C5 C6 171.0(4) . . . . ?
 C9 C4 C5 C10 -16.6(6) . . . 4_534 ?
 C10 C5 C6 C1 -170.3(4) 4_534 . . . ?
 O3 C8 O2 Zn1 -138.6(4) . . . . ?
 O3 C8 O2 Zn2 -3.8(6) . . . . ?
 O4 C9 O5 Zn1 -11.2(8) . . . 3_545 ?
 O5 C9 O4 Zn2 -3.2(7) . . . 3_545 ?
 O8 C10 O9 Zn2 8.3(7) . . . . ?
 O9 C10 O8 Zn1 35.7(7) . . . . ?
 O10 C7 O1 Zn1 -134.8(4) 2_544 . . . ?
 Zn1 O6 S2 C13 -103.8(3) . . . . ?
 Zn1 O6 S2 C14 153.7(3) . . . . ?
 Zn1 O7 S1 C11 90.2(4) . . . . ?
 Zn1 O7 S1 C12 -168.1(3) . . . . ?

_smtbx_masks_special_details      ?
loop_
  _smtbx_masks_void_nr
  _smtbx_masks_void_average_x
  _smtbx_masks_void_average_y
  _smtbx_masks_void_average_z
  _smtbx_masks_void_volume
  _smtbx_masks_void_count_electrons
  _smtbx_masks_void_content
 1 0.176 0.356 0.805 26.7 7.3 ?
 2 0.176 0.644 0.305 26.7 7.1 ?
 3 0.676 0.144 0.305 26.7 7.1 ?
 4 0.676 0.856 0.805 26.7 7.3 ?

_shelx_SHELXL_version_number      '2014/7'
loop_
  _exptl_crystal_face_index_h
  _exptl_crystal_face_index_k
  _exptl_crystal_face_index_l
  _exptl_crystal_face_perp_dist
  _exptl_oxdiff_crystal_face_indexfrac_h
  _exptl_oxdiff_crystal_face_indexfrac_k
  _exptl_oxdiff_crystal_face_indexfrac_l
  _exptl_oxdiff_crystal_face_x
  _exptl_oxdiff_crystal_face_y
  _exptl_oxdiff_crystal_face_z
 8 8 -12 0.0779 8.4067 8.3252 -12.4769 0.1745 -0.4658 0.8675
 8 -11 -12 0.0934 7.5769 -10.8148 -11.9823 -0.1318 0.3529 0.9263
 1 -22 -3 0.0741 1.1807 -21.5557 -2.6666 -0.3341 0.8932 0.3010
 -5 -19 7 0.0697 -4.9992 -18.6566 6.8681 -0.3201 0.8551 -0.4078
 -3 21 5 0.0315 -2.6812 20.5831 4.9143 0.3111 -0.8317 -0.4599
 13 -1 8 0.0413 12.6055 -1.0255 7.7288 0.9309 0.3483 0.1099
 -15 3 3 0.0440 -14.5229 2.5046 2.8661 -0.6684 -0.2500 -0.7005
 -11 0 -10 0.0460 -10.9620 0.4858 -10.3330 -0.9335 -0.3494 0.0805
 15 -2 1 0.0573 15.0034 -1.9983 1.0009 0.8286 0.3031 0.5297

_iucr_refine_instructions_details
;

    2018_05_09_dt_za1-iv-2_n.res created by SHELXL-2014/7

TITL CF solution in Cc
CELL 0.71073 10.446155 15.530949 11.691998 90 93.0473 90
ZERR 4 0.000154 0.000204 0.000184 0 0.0014 0
LATT -7
SYMM +X,-Y,0.5+Z
SFAC C H O S Zn
UNIT 56 56 40 8 8
RIGU 0.0004 0.0004 C11 S1 C12 O7
ISOR 0.001 0.002 C9
 
L.S. 100
PLAN  90
BOND $h
MORE -1
CONF
fmap 2
acta
SHEL 100 0.8
REM <olex2.extras>
REM <HklSrc "%.\\2018_05_09_DT_ZA1-IV-2_N-mask.hkl">
REM </olex2.extras>
 
WGHT    0.030500    4.240600
FVAR       1.66513
C1    1   -0.162450   -0.694732   -0.428675    11.00000    0.00911    0.00373 =
         0.01034    0.00190   -0.00098   -0.00101
C2    1   -0.130213   -0.704062   -0.311116    11.00000    0.00809    0.00621 =
         0.00976   -0.00062    0.00204   -0.00016
C3    1   -0.059554   -0.776563   -0.274750    11.00000    0.01271    0.01115 =
         0.00460   -0.00019    0.00069    0.00265
AFIX  43
H3    2   -0.037537   -0.783042   -0.197108    11.00000   -1.20000
AFIX   0
C4    1   -0.021183   -0.839158   -0.350577    11.00000    0.00872    0.00512 =
         0.01095   -0.00087   -0.00040    0.00093
C5    1   -0.045871   -0.825674   -0.469299    11.00000    0.00833    0.00591 =
         0.01039   -0.00132    0.00232    0.00152
C6    1   -0.117545   -0.754939   -0.505488    11.00000    0.01177    0.00993 =
         0.00623   -0.00013   -0.00070    0.00290
AFIX  43
H6    2   -0.136388   -0.747277   -0.583458    11.00000   -1.20000
AFIX   0
C7    1   -0.235887   -0.619300   -0.480850    11.00000    0.01332    0.00588 =
         0.00438   -0.00266   -0.00167    0.00208
C8    1   -0.160836   -0.636537   -0.224320    11.00000    0.01091    0.00745 =
         0.01191    0.00078    0.00190   -0.00016
C9    1    0.039833   -0.921229   -0.302299    11.00000    0.00833    0.00857 =
         0.00739   -0.00038    0.00344    0.00188
C10   1   -0.483395   -0.620502   -0.057940    11.00000    0.01158    0.00642 =
         0.01074    0.00028    0.00191    0.00058
C11   1   -0.675515   -0.561244   -0.591390    11.00000    0.03228    0.04350 =
         0.03119    0.00383   -0.00023   -0.00271
AFIX 137
H11A  2   -0.587752   -0.542643   -0.587543    11.00000   -1.50000
H11B  2   -0.728737   -0.516744   -0.625425    11.00000   -1.50000
H11C  2   -0.683807   -0.612506   -0.637063    11.00000   -1.50000
AFIX   0
C12   1   -0.860892   -0.642663   -0.488538    11.00000    0.02263    0.04191 =
         0.03804    0.00276   -0.00885   -0.00825
AFIX 137
H12C  2   -0.928134   -0.604436   -0.515485    11.00000   -1.50000
H12B  2   -0.887910   -0.673977   -0.423260    11.00000   -1.50000
H12A  2   -0.842039   -0.682372   -0.548276    11.00000   -1.50000
AFIX   0
C13   1   -0.626947   -0.849420   -0.347071    11.00000    0.01374    0.01802 =
         0.03468   -0.00080   -0.00024   -0.00702
AFIX 137
H13A  2   -0.605825   -0.878462   -0.276080    11.00000   -1.50000
H13B  2   -0.663465   -0.889820   -0.401721    11.00000   -1.50000
H13C  2   -0.687785   -0.804511   -0.334572    11.00000   -1.50000
AFIX   0
C14   1   -0.390475   -0.899289   -0.398901    11.00000    0.02531    0.01229 =
         0.04239   -0.00720   -0.00017    0.00357
AFIX 137
H14A  2   -0.305119   -0.885372   -0.419355    11.00000   -1.50000
H14C  2   -0.427704   -0.939911   -0.452888    11.00000   -1.50000
H14B  2   -0.387492   -0.923977   -0.323532    11.00000   -1.50000
AFIX   0
O1    3   -0.354217   -0.611953   -0.473279    11.00000    0.01080    0.01269 =
         0.00936   -0.00065    0.00208    0.00439
O2    3   -0.260816   -0.588707   -0.249117    11.00000    0.00861    0.00658 =
         0.01107   -0.00121   -0.00061    0.00303
O3    3   -0.092146   -0.626762   -0.137832    11.00000    0.01976    0.01786 =
         0.01681   -0.00541   -0.00534    0.00754
O4    3    0.122817   -0.911760   -0.221935    11.00000    0.01118    0.00683 =
         0.01287    0.00178   -0.00277    0.00142
O5    3   -0.003925   -0.991063   -0.341212    11.00000    0.00986    0.00569 =
         0.01103   -0.00032   -0.00002    0.00147
O6    3   -0.425957   -0.749170   -0.300941    11.00000    0.01571    0.00737 =
         0.02023   -0.00001   -0.00207   -0.00034
O7    3   -0.625134   -0.647788   -0.406463    11.00000    0.01450    0.01509 =
         0.02964   -0.00289   -0.00625   -0.00141
O8    3   -0.534995   -0.619233   -0.157983    11.00000    0.01451    0.01484 =
         0.01065    0.00418    0.00092   -0.00305
O9    3   -0.380814   -0.583596   -0.025557    11.00000    0.01273    0.00837 =
         0.01064    0.00026    0.00161   -0.00384
O10   3   -0.170259   -0.431052   -0.041106    11.00000    0.01251    0.00644 =
         0.01080   -0.00395   -0.00061   -0.00131
S1    4   -0.724503   -0.583341   -0.449815    11.00000    0.01213    0.01776 =
         0.02258   -0.00358   -0.00364    0.00271
S2    4   -0.485379   -0.803862   -0.400624    11.00000    0.01588    0.00956 =
         0.01719   -0.00228   -0.00006   -0.00182
ZN1   5   -0.452927   -0.618800   -0.319920    11.00000    0.00892    0.00574 =
         0.00824   -0.00053   -0.00087   -0.00052
ZN2   5   -0.295734   -0.503695   -0.126650    11.00000    0.00700    0.00414 =
         0.00631   -0.00022   -0.00012   -0.00045
HKLF 4
 
REM  CF solution in Cc
REM R1 =  0.0236 for    3805 Fo > 4sig(Fo)  and  0.0241 for all    3869 data
REM    257 parameters refined using     26 restraints
 
END  
     
WGHT      0.0305      4.2409 

REM Highest difference peak  0.858,  deepest hole -0.695,  1-sigma level  0.083
Q1    1  -0.8139 -0.6393 -0.5694  11.00000  0.05    0.86
Q2    1  -0.8371 -0.6196 -0.3515  11.00000  0.05    0.76
Q3    1  -0.4417 -0.8408 -0.3088  11.00000  0.05    0.40
Q4    1  -0.5953 -0.6573 -0.4440  11.00000  0.05    0.38
Q5    1  -0.0610 -0.6236 -0.2913  11.00000  0.05    0.37
Q6    1  -0.6422 -0.6391 -0.3682  11.00000  0.05    0.36
Q7    1  -0.0828 -0.6385 -0.0646  11.00000  0.05    0.35
Q8    1  -0.1372 -0.6699 -0.2780  11.00000  0.05    0.29
Q9    1  -0.2136 -0.6697 -0.4531  11.00000  0.05    0.29
Q10   1  -0.4178 -0.9863 -0.5892  11.00000  0.05    0.28
Q11   1   0.0648 -0.7643 -0.3792  11.00000  0.05    0.28
Q12   1  -0.0776 -0.6500 -0.6325  11.00000  0.05    0.28
Q13   1  -0.3288 -0.7460 -0.2388  11.00000  0.05    0.27
Q14   1  -0.0275 -0.7088 -0.5013  11.00000  0.05    0.27
Q15   1  -0.8308 -0.7115 -0.5390  11.00000  0.05    0.26
Q16   1  -0.9284 -0.7395 -0.5995  11.00000  0.05    0.26
Q17   1  -0.1580 -0.6529 -0.1205  11.00000  0.05    0.26
Q18   1  -0.8931 -0.6286 -0.6418  11.00000  0.05    0.26
Q19   1  -0.0044 -0.8398 -0.5177  11.00000  0.05    0.26
Q20   1  -0.8082 -0.6148 -0.4558  11.00000  0.05    0.25
Q21   1   0.0338 -0.8749 -0.3390  11.00000  0.05    0.25
Q22   1  -0.7881 -0.6398 -0.6811  11.00000  0.05    0.24
Q23   1  -0.0834 -0.7303 -0.3049  11.00000  0.05    0.24
Q24   1   0.0758 -0.7374 -0.1014  11.00000  0.05    0.24
Q25   1  -0.1586 -0.7066 -0.3590  11.00000  0.05    0.24
Q26   1  -0.5037 -0.6186 -0.2547  11.00000  0.05    0.24
Q27   1  -0.2243 -0.8569 -0.3939  11.00000  0.05    0.24
Q28   1  -0.6953 -0.6568 -0.4451  11.00000  0.05    0.24
Q29   1  -0.4012 -0.8408 -0.4238  11.00000  0.05    0.23
Q30   1  -0.6743 -0.6283 -0.5138  11.00000  0.05    0.23
Q31   1  -0.3359 -0.7507 -0.4646  11.00000  0.05    0.23
Q32   1  -0.0595 -0.7760 -0.4966  11.00000  0.05    0.23
Q33   1  -0.8214 -0.7768 -0.6577  11.00000  0.05    0.23
Q34   1  -0.4849 -0.7388 -0.2599  11.00000  0.05    0.22
Q35   1  -0.4935 -0.6512 -0.3619  11.00000  0.05    0.22
Q36   1   0.0048 -0.6237 -0.0399  11.00000  0.05    0.22
Q37   1  -0.1212 -0.7451 -0.5436  11.00000  0.05    0.22
Q38   1  -0.3977 -0.7671 -0.3761  11.00000  0.05    0.22
Q39   1  -0.1141 -0.7177 -0.4751  11.00000  0.05    0.22
Q40   1  -0.7621 -0.6120 -0.3954  11.00000  0.05    0.22
Q41   1  -0.4565 -0.7643 -0.4641  11.00000  0.05    0.21
Q42   1  -0.1724 -0.7508 -0.4668  11.00000  0.05    0.21
Q43   1  -0.3025 -0.8777 -0.3313  11.00000  0.05    0.21
Q44   1  -0.5841 -0.8025 -0.4210  11.00000  0.05    0.21
Q45   1  -0.2064 -0.7135 -0.1417  11.00000  0.05    0.21
Q46   1  -0.2773 -0.7364 -0.4224  11.00000  0.05    0.21
Q47   1  -0.4424 -0.7814 -0.4756  11.00000  0.05    0.21
Q48   1  -0.9840 -0.6864 -0.5778  11.00000  0.05    0.20
Q49   1  -0.9121 -0.6133 -0.4221  11.00000  0.05    0.20
Q50   1  -0.2237 -0.8296 -0.4787  11.00000  0.05    0.20
Q51   1  -0.1012 -0.5062  0.0542  11.00000  0.05    0.20
Q52   1  -0.2644 -0.8769 -0.3428  11.00000  0.05    0.20
Q53   1  -0.4400 -0.7371 -0.3925  11.00000  0.05    0.20
Q54   1  -0.9074 -0.6128 -0.5636  11.00000  0.05    0.20
Q55   1  -0.0804 -0.9865 -0.3968  11.00000  0.05    0.19
Q56   1  -0.5433 -0.8417 -0.3345  11.00000  0.05    0.19
Q57   1  -0.6664 -0.8156 -0.4296  11.00000  0.05    0.19
Q58   1  -0.9629 -0.6879 -0.6537  11.00000  0.05    0.19
Q59   1  -0.2173 -0.6674 -0.3649  11.00000  0.05    0.19
Q60   1  -0.6945 -0.7104 -0.4862  11.00000  0.05    0.19
Q61   1  -0.3461 -0.8367 -0.2578  11.00000  0.05    0.18
Q62   1  -0.0636 -0.8373 -0.4533  11.00000  0.05    0.18
Q63   1  -0.1716 -0.7668 -0.5455  11.00000  0.05    0.18
Q64   1  -0.4529 -0.6827 -0.3349  11.00000  0.05    0.18
Q65   1  -0.2984 -0.7364 -0.6249  11.00000  0.05    0.18
Q66   1  -0.7492 -0.5884 -0.5411  11.00000  0.05    0.18
Q67   1  -0.4274 -0.7004 -0.3308  11.00000  0.05    0.18
Q68   1  -0.7072 -0.4720 -0.5620  11.00000  0.05    0.17
Q69   1  -0.3753 -0.5725  0.0552  11.00000  0.05    0.17
Q70   1  -0.3237 -0.5873 -0.4147  11.00000  0.05    0.17
Q71   1  -0.3584 -0.7241 -0.4708  11.00000  0.05    0.17
Q72   1  -0.1792 -0.5924 -0.2812  11.00000  0.05    0.17
Q73   1  -0.4006 -0.6381 -0.3945  11.00000  0.05    0.17
Q74   1   0.0381 -0.7552 -0.4571  11.00000  0.05    0.17
Q75   1  -0.0389 -0.6241 -0.3830  11.00000  0.05    0.17
Q76   1  -0.1734 -0.3629 -0.0784  11.00000  0.05    0.17
Q77   1  -0.7743 -0.5204 -0.4996  11.00000  0.05    0.17
Q78   1  -0.1406 -0.8643 -0.3423  11.00000  0.05    0.17
Q79   1  -0.4764 -0.8713 -0.3872  11.00000  0.05    0.17
Q80   1  -0.6064 -0.7519 -0.3153  11.00000  0.05    0.17
Q81   1  -0.2570 -0.9061 -0.2572  11.00000  0.05    0.17
Q82   1  -0.0419 -0.8655 -0.1372  11.00000  0.05    0.17
Q83   1  -0.4801 -0.7667 -0.3183  11.00000  0.05    0.17
Q84   1   0.1023 -0.8943 -0.1481  11.00000  0.05    0.16
Q85   1  -0.7224 -0.5466 -0.3653  11.00000  0.05    0.16
Q86   1  -0.4285 -0.7899 -0.2365  11.00000  0.05    0.16
Q87   1  -0.7456 -0.6322 -0.1806  11.00000  0.05    0.16
Q88   1  -0.7032 -0.6263 -0.1159  11.00000  0.05    0.16
Q89   1  -0.1178 -0.7967 -0.4916  11.00000  0.05    0.16
Q90   1  -0.5665 -0.9994 -0.4161  11.00000  0.05    0.16

REM The information below was added by Olex2.
REM
REM R1 = 0.0236 for 3805 Fo > 4sig(Fo) and 0.0241 for all 3869 data
REM n/a parameters refined using n/a restraints
REM Highest difference peak 0.86, deepest hole -0.69
REM Mean Shift 0, Max Shift 0.002.

REM +++ Tabular Listing of Refinement Information +++
REM R1_all = 0.0241
REM R1_gt = 0.0236
REM wR_ref = 0.0588
REM GOOF = 1.053
REM Shift_max = 0.002
REM Shift_mean = 0
REM Reflections_all = 3869
REM Reflections_gt = 3805
REM Parameters = n/a
REM Hole = -0.69
REM Peak = 0.86
REM Flack = -0.007(5)

;
_olex2_submission_special_instructions 'No special instructions were received'
loop_
  _refln_index_h
  _refln_index_k
  _refln_index_l
  _refln_F_squared_meas
  _refln_F_squared_sigma
  _refln_scale_group_code
 -13 1 0 11889.5 1463.78 10
 -13 1 0 13238.7 1414.88 7
 -13 -1 0 11441.9 1435.04 10
 -13 -1 0 11200.7 1319.27 7
 -13 -1 0 8361.74 1184.61 14
 -13 -1 1 1736.33 560.647 10
 -13 1 1 1931.49 553.497 7
 -13 1 1 2554.52 684.69 10
 -13 -1 1 1769.91 512.097 7
 -12 0 -5 121.264 163.762 10
 -12 0 -5 165.999 263.704 7
 -12 0 -5 179.676 259.98 14
 -12 0 -5 249.348 252.677 3
 -12 0 -4 75.7211 118.935 3
 -12 0 -4 748.653 389.986 10
 -12 0 -4 113.438 202.046 14
 -12 0 -4 373.257 285.685 7
 -12 0 -3 151.458 228.302 10
 -12 0 -3 144.463 208.478 7
 -12 0 -3 126.152 138.471 3
 -12 0 -3 66.5612 166.988 14
 -12 0 -2 3335.58 757.51 14
 -12 0 -2 4747.95 826.704 7
 -12 0 -2 2620.15 603.86 3
 -12 0 -2 2942.84 706.5 10
 -12 0 -1 -48.7983 170.273 10
 -12 0 -1 -89.4263 197.52 7
 -12 0 -1 -192.082 187.51 3
 -12 0 -1 73.7473 197.378 14
 -12 0 0 25399.9 1874.29 7
 -12 0 0 23756.1 1960.62 10
 -12 0 1 92.5355 196.552 14
 -12 0 1 -106.15 159.577 10
 -12 0 1 -110.413 205.943 7
 -12 0 2 2327.88 547.658 7
 -12 0 2 1727.76 535.171 10
 -12 0 3 649.803 379.365 10
 -12 0 3 252.865 234.823 7
 -12 0 4 21117.1 1910.41 10
 -12 0 4 21434.3 1711.61 7
 -12 0 5 282.41 256.078 7
 -12 0 5 80.5013 207.552 10
 -12 0 6 8928.04 1122.95 7
 -12 0 6 9098.57 1276.54 10
 -12 -2 -4 5439.16 929.016 3
 -12 2 -4 6248.32 984.293 7
 -12 -2 -4 5844.27 973.953 7
 -12 -2 -4 5186.97 997.346 14
 -12 -2 -4 5299.63 916.046 10
 -12 2 -4 7035.49 1077.99 10
 -12 2 -4 5099.85 917.628 3
 -12 2 -4 5971.04 1058.88 14
 -12 2 -3 3185.02 691.39 7
 -12 -2 -3 2452.31 610.485 3
 -12 2 -3 2875.37 760.541 14
 -12 2 -3 3947.12 784.646 3
 -12 2 -3 2561.7 634.88 10
 -12 -2 -3 3146.55 698.816 7
 -12 -2 -3 3436.6 724.151 10
 -12 2 -2 7008.42 1054.26 10
 -12 2 -2 6545.2 975.407 3
 -12 -2 -2 6473.51 969.045 7
 -12 -2 -2 7055.42 1041.68 10
 -12 2 -2 6060.88 1012.83 14
 -12 -2 -2 7027.61 979.857 3
 -12 2 -2 5735.73 917.153 7
 -12 -2 -1 4084.45 799.988 10
 -12 -2 -1 2687.8 579.988 3
 -12 2 -1 3495.86 689.422 3
 -12 2 -1 3205.08 665.894 7
 -12 -2 -1 2870.78 625.58 7
 -12 2 -1 3045.41 704.639 10
 -12 2 -1 3158.7 697.759 14
 -12 2 0 4577.35 794.589 7
 -12 2 0 5650.08 835.105 3
 -12 -2 0 5942.31 971.545 10
 -12 2 0 5267.6 926.761 10
 -12 2 0 6314.12 962.857 14
 -12 -2 0 5582.83 867.742 7
 -12 2 1 2232.31 544.782 7
 -12 2 1 2529.74 661.655 10
 -12 -2 1 3546.99 750.43 10
 -12 -2 1 3926.57 730.029 7
 -12 -2 2 2161.34 603.075 10
 -12 2 2 2861.07 611.768 7
 -12 -2 2 2665.11 603.086 7
 -12 2 2 2684.97 674.714 10
 -12 2 3 9722.75 1118.53 7
 -12 2 3 10548.5 1322.98 10
 -12 -2 3 11853.2 1421.56 10
 -12 -2 3 10454.7 1183.45 7
 -12 2 4 5646.95 977.128 10
 -12 -2 4 6455.64 1057.58 10
 -12 2 4 5838.2 866.324 7
 -12 -2 4 5333.02 855.928 7
 -12 -2 5 2516.16 598.696 7
 -12 2 5 2615.42 583.335 7
 -12 -2 5 2658.54 705.56 10
 -12 2 5 2874.13 726.988 10
 -12 -2 6 12964.5 1367.52 7
 -12 2 6 12700.5 1487.31 10
 -12 -2 6 11028.8 1424.54 10
 -12 2 6 10945.5 1211.19 7
 -12 4 -4 10136.4 1291.27 7
 -12 -4 -4 11692 1360.53 3
 -12 -4 -4 11305.7 1319.48 10
 -12 -4 -4 12899.5 1428.41 7
 -12 4 -4 13514.8 1509.95 3
 -12 4 -4 12064.5 1506.33 14
 -12 4 -4 13109.3 1513.03 10
 -12 4 -3 3105.97 751.014 14
 -12 4 -3 2714.66 661.643 3
 -12 -4 -3 2456.98 619.886 3
 -12 4 -3 3126.53 730.262 10
 -12 -4 -3 3357.37 731.507 10
 -12 -4 -3 4100.53 792.487 7
 -12 4 -3 3272.06 699.421 7
 -12 4 -2 12957.5 1480.62 14
 -12 -4 -2 14492.4 1422.05 3
 -12 -4 -2 12858.3 1364.99 7
 -12 -4 -2 12517.4 1408.5 10
 -12 4 -2 14835.8 1593.69 10
 -12 4 -2 10838.2 1267.63 7
 -12 -4 -1 916.845 362.658 3
 -12 -4 -1 399.225 258.188 7
 -12 4 -1 1342.47 471.305 7
 -12 4 -1 1196.33 447.435 10
 -12 4 -1 1811.58 546.736 14
 -12 -4 -1 981.265 407.651 10
 -12 4 0 2795.55 618.456 7
 -12 -4 0 2026.96 535.044 7
 -12 4 0 1856.69 558.875 10
 -12 -4 0 771.789 305.793 10
 -12 4 0 2224.1 581.226 14
 -12 4 1 1078.71 423.335 10
 -12 -4 1 1083.18 388.989 7
 -12 4 1 579.2 263.911 7
 -12 -4 1 1495.8 520.712 10
 -12 4 2 34497.4 2449.93 10
 -12 4 2 30862.2 2045.31 7
 -12 -4 2 39018.7 2613.93 10
 -12 -4 2 35196 2257.58 7
 -12 4 3 6918.77 939.859 7
 -12 -4 3 5955.65 1018.28 10
 -12 4 3 4290.63 869.988 10
 -12 -4 3 5740.57 908.833 7
 -12 4 4 604.793 309.078 7
 -12 4 4 825.667 394.079 10
 -12 -4 4 821.695 387.989 10
 -12 -4 4 114.569 184.445 7
 -12 -4 5 143.597 160.278 10
 -12 -4 5 386.264 278.464 7
 -12 4 5 1004.88 336.904 7
 -12 4 5 615.088 331.175 10
 -12 6 -2 3016.83 727.181 10
 -12 -6 -2 3826.59 764.69 7
 -12 -6 -2 5398.81 861.234 3
 -12 6 -2 5238.55 935.334 14
 -12 6 -2 3546.1 735.33 7
 -12 -6 -2 3804.93 804.516 10
 -12 -6 -1 1257.19 441.273 7
 -12 -6 -1 1137.98 469.785 10
 -12 6 -1 484.476 256.497 14
 -12 6 -1 839.424 361.668 7
 -12 6 -1 1106.95 445.999 10
 -12 -6 -1 1145.78 402.153 3
 -12 6 0 194.791 226.689 10
 -12 -6 0 961.423 432.81 10
 -12 6 0 647.725 363.605 12
 -12 6 0 1129.14 442.17 14
 -12 6 0 915.992 319.977 7
 -12 -6 0 1386.81 463.246 7
 -12 -6 1 3779.09 734.109 7
 -12 6 1 3496.18 792.451 10
 -12 6 1 2519.41 560.754 7
 -12 -6 1 3276.74 752.858 10
 -12 -6 2 10130.4 1219.13 7
 -12 6 2 12821.2 1495.41 10
 -12 -6 2 11670.8 1428.14 10
 -12 6 2 11427.1 1217.95 7
 -12 -6 3 3928.41 841.646 10
 -12 -6 3 4521.88 807.42 7
 -12 6 3 3380.68 652.565 7
 -12 6 4 2583.42 688.281 10
 -12 -6 4 3095.25 761.066 10
 -12 6 4 3753.56 682.859 7
 -12 -6 4 3736.25 757.336 7
 -11 1 -7 1617.93 542.202 3
 -11 1 -7 1684.1 610.083 14
 -11 -1 -7 2763.11 701.274 3
 -11 -1 -7 3003.29 727.385 7
 -11 -1 -7 1943.05 634.509 14
 -11 1 -7 1358.91 439.17 10
 -11 1 -7 1434.08 489.059 7
 -11 -1 -7 2119.23 559.726 10
 -11 -1 -6 5727.29 1063.4 14
 -11 -1 -6 8104.74 1079.16 10
 -11 -1 -6 7460.57 1104.58 3
 -11 1 -6 6968.8 1088.38 3
 -11 1 -6 5062.85 868.532 10
 -11 1 -6 7780.98 1110.76 7
 -11 1 -6 7803.53 1232.43 14
 -11 -1 -6 8044.62 1126.7 7
 -11 -1 -5 431.668 361.949 14
 -11 -1 -5 149.878 179.124 10
 -11 1 -5 614.529 339.113 10
 -11 -1 -5 -119.113 219.928 3
 -11 1 -5 249.008 253.68 3
 -11 1 -5 211.678 248.779 7
 -11 -1 -5 -1.50339 167.009 7
 -11 1 -5 526.676 414.856 14
 -11 -1 -4 4043.31 838.573 14
 -11 -1 -4 4371.84 786.083 7
 -11 -1 -4 3701.99 743.514 3
 -11 1 -4 3883.7 769.578 10
 -11 1 -4 4116.96 787.133 3
 -11 1 -4 3372.83 698.131 7
 -11 -1 -4 3737.03 728.281 10
 -11 1 -4 4788.96 909.167 14
 -11 1 -3 746.157 343.788 7
 -11 -1 -3 1211.03 435.349 10
 -11 1 -3 1158.37 410.061 10
 -11 -1 -3 795.204 342.491 7
 -11 1 -3 447.62 298.531 3
 -11 -1 -3 948.608 373.475 3
 -11 1 -3 435.731 329.743 14
 -11 1 -2 20474.9 1628.35 7
 -11 1 -2 19604.8 1681.86 10
 -11 -1 -2 21048 1644.69 3
 -11 -1 -2 20662.5 1711.95 10
 -11 -1 -2 17101.4 1505.75 7
 -11 1 -2 19664.2 1611.17 3
 -11 1 -2 20600 1784.83 14
 -11 1 -1 1384.99 431.127 14
 -11 1 -1 1286.58 424.254 7
 -11 -1 -1 1514.82 441.511 7
 -11 1 -1 2813.19 630.005 10
 -11 1 -1 1774.45 467.672 3
 -11 -1 -1 2437.05 521.803 3
 -11 -1 -1 1903.67 526.357 10
 -11 1 0 18660.8 1583.75 14
 -11 -1 0 16997.4 1563.36 10
 -11 1 0 16537.2 1359.57 3
 -11 1 0 17939.1 1609.41 10
 -11 1 0 15036.2 1356.27 7
 -11 -1 0 16102.8 1412.76 7
 -11 -1 0 15542.2 1297.58 3
 -11 1 1 2489.1 551.026 14
 -11 1 1 2311.61 629.754 10
 -11 1 1 2043.99 507.529 7
 -11 -1 1 3005.01 665.734 10
 -11 -1 1 1477.72 409.423 7
 -11 1 1 2043.72 458.096 3
 -11 -1 1 2940.25 536.18 3
 -11 -1 2 9180.27 1055 7
 -11 -1 2 11767.7 1317.12 10
 -11 1 2 10822.7 1121.6 7
 -11 -1 2 8742.72 1011.7 14
 -11 1 2 12021.2 1322.34 10
 -11 -1 3 4682.35 738.087 7
 -11 -1 3 5848.47 938.904 10
 -11 1 3 5843.28 820.75 7
 -11 1 3 4607.29 836.395 10
 -11 1 4 7716.36 941.077 7
 -11 -1 4 5822.3 845.638 7
 -11 1 4 7656.18 1062.8 10
 -11 -1 4 5903.92 947.081 10
 -11 1 5 5925.18 953.21 10
 -11 -1 5 5191.67 809.779 7
 -11 1 5 7196.28 919.291 7
 -11 -1 5 6568.49 1009.34 10
 -11 -1 6 5278.4 818.472 7
 -11 1 6 5494.27 934.577 10
 -11 -1 6 5754.13 962.458 10
 -11 1 6 5194.11 793.589 7
 -11 1 7 4271.24 832.16 10
 -11 -1 7 6272.98 1020.84 10
 -11 -1 7 3342.15 679.382 7
 -11 1 7 5543.76 835.829 7
 -11 1 8 7937.31 1139 10
 -11 1 8 6430.38 918.756 7
 -11 -1 8 6578.01 1065.62 10
 -11 -1 8 6863.78 969.941 7
 -11 3 -6 1212.5 452.732 7
 -11 3 -6 1136.77 471.084 10
 -11 3 -6 1563.88 551.957 14
 -11 -3 -6 690.199 367.021 3
 -11 -3 -6 2077.35 545.739 10
 -11 -3 -6 1855.39 546.336 7
 -11 3 -6 1486.46 490.894 3
 -11 3 -5 3513.63 749.994 3
 -11 -3 -5 3133.63 711.619 3
 -11 -3 -5 2570.8 631.144 7
 -11 -3 -5 2113.78 547.392 10
 -11 3 -5 1729.31 534.725 7
 -11 3 -5 1811.73 545.838 10
 -11 3 -5 1673.56 560.766 14
 -11 3 -4 19982.7 1702.52 7
 -11 -3 -4 19427.1 1700.82 3
 -11 3 -4 24202.1 1936.83 10
 -11 3 -4 18593.8 1798.7 14
 -11 3 -4 19894.1 1750.64 3
 -11 -3 -4 22373.8 1780.04 10
 -11 -3 -4 20685.4 1718.32 7
 -11 3 -3 4427.12 823.543 14
 -11 -3 -3 3571.13 702.599 10
 -11 -3 -3 5489.57 854.779 7
 -11 3 -3 2951.92 647.446 3
 -11 -3 -3 3433.03 686.604 3
 -11 3 -3 4329.63 813.162 10
 -11 3 -3 3896.35 711.315 7
 -11 3 -2 4012.11 777.115 10
 -11 3 -2 2661.19 623.623 14
 -11 -3 -2 2767.67 607.643 3
 -11 -3 -2 3641.05 713.615 10
 -11 -3 -2 3037.17 637.998 7
 -11 3 -2 3200.81 637.566 7
 -11 3 -1 24187.5 1856.93 14
 -11 3 -1 24851.8 1940.93 10
 -11 -3 -1 23192.8 1825.47 10
 -11 -3 -1 20313.4 1562.69 3
 -11 3 -1 24279.4 1755.94 7
 -11 -3 -1 23638.3 1758.28 7
 -11 3 0 26789.9 2004.71 10
 -11 -3 0 23891.1 1752.29 7
 -11 -3 0 24242.9 1888.66 10
 -11 3 0 24046.4 1803.99 14
 -11 -3 0 27380.8 1723.07 3
 -11 3 0 25957.7 1782.19 7
 -11 3 1 9989 1101.13 14
 -11 3 1 10979.4 1134.54 7
 -11 -3 1 9264.83 1077.19 7
 -11 3 1 9089.45 1163.89 10
 -11 -3 1 9162.42 1166.96 10
 -11 3 2 7956.99 1090.75 10
 -11 -3 2 6179.97 951.551 10
 -11 -3 2 6019.65 864.186 7
 -11 3 2 5522.68 800.925 7
 -11 -3 3 2453.93 556.41 7
 -11 3 3 2206.28 512.371 7
 -11 3 3 2463.75 600.621 10
 -11 -3 3 3334.96 721.138 10
 -11 3 4 7643.62 940.24 7
 -11 -3 4 7372 960.137 7
 -11 3 4 9131.48 1175.74 10
 -11 -3 4 6674.37 1034.33 10
 -11 -3 5 2237.46 605.873 10
 -11 3 5 1490.33 483.308 10
 -11 3 5 2310.83 536.376 7
 -11 -3 5 2347.66 544.484 7
 -11 -3 6 9282.92 1251.84 10
 -11 3 6 8490.51 1154.38 10
 -11 -3 6 9447.21 1121.9 7
 -11 3 6 9783.71 1071.03 7
 -11 -3 7 5318.85 858.552 7
 -11 3 7 5770.85 838.633 7
 -11 -3 7 4963.4 926.132 10
 -11 3 7 4311.05 824.905 10
 -11 -3 8 9329.08 1297.77 10
 -11 3 8 5698.06 952.213 10
 -11 3 8 6334.41 899.371 7
 -11 -3 8 8992.47 1152.8 7
 -11 5 -6 7256.35 1105.29 10
 -11 -5 -6 7879.25 1138.71 3
 -11 5 -6 6068.31 1006.34 7
 -11 -5 -6 9996.6 1245.3 7
 -11 5 -6 9469.32 1350.23 14
 -11 5 -5 6426.56 994.429 7
 -11 5 -5 4778.47 933.285 14
 -11 -5 -5 6533.06 953.999 10
 -11 5 -5 5252.08 939.428 10
 -11 -5 -5 6218.75 962.583 7
 -11 -5 -5 6636.45 1017.31 3
 -11 -5 -4 8697.7 1109.06 7
 -11 5 -4 10470.7 1339.93 14
 -11 5 -4 9361.14 1237.52 10
 -11 5 -4 9482.76 1174.36 7
 -11 -5 -4 11249.9 1292.97 3
 -11 -5 -4 10309.5 1195.92 10
 -11 -5 -3 4989.17 819.073 7
 -11 -5 -3 7099.83 1004.84 10
 -11 -5 -3 6559.26 952.155 3
 -11 5 -3 6724.28 1038.47 14
 -11 5 -3 6331.75 934.755 7
 -11 5 -3 5080.72 879.354 10
 -11 5 -2 2517.28 567.889 7
 -11 -5 -2 3188.11 612.401 3
 -11 -5 -2 2996.14 618.353 7
 -11 5 -2 3050.29 690.33 14
 -11 -5 -2 2482.36 594.824 10
 -11 5 -2 2484.14 611.997 10
 -11 5 -1 1801.73 488.668 7
 -11 -5 -1 1384.14 449.483 10
 -11 -5 -1 2934.62 620.24 7
 -11 -5 -1 1388.98 429.321 3
 -11 5 -1 2571.17 629.572 10
 -11 5 -1 3036.74 660.698 14
 -11 -5 0 19188.1 1456.15 3
 -11 -5 0 21347.8 1667.23 7
 -11 5 0 19805.8 1615.65 14
 -11 5 0 24222.3 1934.17 10
 -11 5 0 21708.3 1634.31 7
 -11 -5 0 22008.3 1840.12 10
 -11 5 1 2870.17 577.523 7
 -11 -5 1 2255.05 590.137 10
 -11 5 1 4137.83 701.32 14
 -11 5 1 3924.49 772.337 10
 -11 -5 1 4343.54 731.676 7
 -11 -5 2 24923.2 1999.17 10
 -11 5 2 30379 2171.62 10
 -11 -5 2 27043.9 1872.92 7
 -11 5 2 23734.2 1674.53 7
 -11 5 3 5797.49 793.401 7
 -11 -5 3 4498.69 771.196 7
 -11 5 3 5835.66 935.498 10
 -11 -5 3 5165.7 910.803 10
 -11 5 4 147.836 158.299 7
 -11 5 4 201.547 276.443 10
 -11 -5 4 438.807 318.618 7
 -11 -5 4 181.013 172.248 10
 -11 -5 5 2348.5 566.564 7
 -11 -5 5 2659.38 690.771 10
 -11 5 5 1869.32 543.351 10
 -11 5 5 2877.69 568.142 7
 -11 -5 6 35065.1 2252.03 7
 -11 5 6 36183.3 2403.41 10
 -11 -5 6 31097.4 2378.97 10
 -11 5 6 31056.4 1917.35 7
 -11 -5 7 425.59 245.145 7
 -11 5 7 771.577 372.731 10
 -11 -5 7 815.323 431.002 10
 -11 5 7 596.467 269.642 7
 -11 7 -5 1905.95 597.962 14
 -11 7 -5 4256.09 837.807 7
 -11 7 -5 2863.41 727.154 10
 -11 -7 -5 2372.32 641.518 3
 -11 -7 -5 2986.31 669.646 7
 -11 -7 -5 1404.28 468.507 10
 -11 -7 -4 1571.92 502.334 3
 -11 7 -4 2046.61 624.713 10
 -11 7 -4 1995.53 535.301 7
 -11 7 -4 2235.93 622.938 14
 -11 -7 -4 1625.87 501.995 7
 -11 -7 -4 1806.88 515.554 10
 -11 7 -3 1467.6 522.882 10
 -11 -7 -3 1025.05 378.874 10
 -11 7 -3 1304.27 487.273 14
 -11 -7 -3 459.02 258.413 7
 -11 7 -3 1222.23 438.27 7
 -11 -7 -3 1566.23 518.137 3
 -11 -7 -2 12696.4 1286.49 3
 -11 7 -2 11320.6 1234.97 7
 -11 7 -2 11472.2 1380.89 10
 -11 7 -2 14043.4 1478.87 14
 -11 -7 -2 13382.7 1412.16 10
 -11 7 -2 11235.1 1324.21 12
 -11 -7 -2 12725.7 1306.06 7
 -11 7 -1 4670.69 831.237 14
 -11 7 -1 5703.3 964.932 10
 -11 -7 -1 4776.67 754.334 3
 -11 7 -1 6457.89 909.731 7
 -11 7 -1 5670.42 899.518 12
 -11 -7 -1 5823.03 938.599 10
 -11 -7 -1 5146.97 823.134 7
 -11 7 0 4261.87 750.103 12
 -11 7 0 6706.67 1047.12 10
 -11 -7 0 6190.84 975.341 10
 -11 -7 0 7345.13 902.934 3
 -11 -7 0 8036.17 1024.26 7
 -11 7 0 6803.89 904.855 7
 -11 7 0 6295.43 914.471 14
 -11 7 1 11475.9 1163.48 7
 -11 7 1 10918.3 1327.73 10
 -11 -7 1 11373.9 1349.39 10
 -11 -7 1 9873.5 1145.61 7
 -11 7 2 908.999 396.591 10
 -11 -7 2 1035.55 386.939 7
 -11 7 2 708.319 305.635 7
 -11 -7 2 100.812 150.818 10
 -11 7 3 578.107 278.249 7
 -11 -7 3 595.31 314.083 10
 -11 -7 3 1221.33 411.624 7
 -11 7 3 1352.27 474.191 10
 -11 -7 4 18792.8 1613.89 7
 -11 7 4 18505.7 1721.25 10
 -11 7 4 18620.5 1438.09 7
 -11 7 5 1003.52 422.159 10
 -11 -7 5 841.927 388.895 7
 -11 -7 6 1424.94 469.36 7
 -11 7 6 1480.19 481.559 10
 -11 9 -3 9204.24 1160.43 7
 -11 9 -3 8415.61 1211.37 14
 -11 -9 -3 9159.17 1169.13 3
 -11 -9 -3 8819.67 1119.17 7
 -11 9 -3 7459.97 1150.48 12
 -11 9 -3 8533.77 1249.3 10
 -11 -9 -3 9798.88 1217.87 10
 -11 9 -2 15875.9 1613.22 12
 -11 9 -2 18647.5 1751.87 14
 -11 -9 -2 17003.3 1634.29 10
 -11 -9 -2 15688.4 1480.26 7
 -11 9 -2 14941.7 1438.74 7
 -11 9 -2 15109.4 1669.25 10
 -11 -9 -2 13437.6 1374.08 3
 -11 9 -1 3560.57 742.788 14
 -11 -9 -1 2923.09 621.12 3
 -11 -9 -1 2669.56 659.44 10
 -11 9 -1 3739.74 829.673 10
 -11 9 -1 3190.35 636.443 7
 -11 -9 -1 2885.9 640.731 7
 -11 9 -1 4138.8 826.745 12
 -11 -9 0 7085.96 985.185 7
 -11 -9 0 7603.2 1119.16 10
 -11 9 0 9481.39 1071.83 7
 -11 9 0 8033.41 1185.63 10
 -11 9 0 7764.82 1061.98 12
 -11 9 0 8710.8 1110.29 14
 -11 9 1 1206.76 481.808 10
 -11 -9 1 1636.25 476.467 7
 -11 -9 1 1969.64 564.913 10
 -11 9 2 1545.17 516.171 10
 -11 -9 2 1095.36 399.135 7
 -11 -9 3 4233.82 772.766 7
 -11 9 3 2238 621.765 10
 -11 9 4 11337.2 1375.77 10
 -11 -9 4 11205.6 1265.98 7
 -10 0 -8 32560.4 2369.55 7
 -10 0 -8 35921.8 2527.44 3
 -10 0 -8 31283.3 2514.99 14
 -10 0 -7 -143.789 163.167 3
 -10 0 -7 -41.5861 272.628 14
 -10 0 -7 8.19175 148.539 10
 -10 0 -7 78.8332 139.469 7
 -10 0 -6 2541.83 599.016 7
 -10 0 -6 2672.91 649.923 3
 -10 0 -6 2866.34 710.559 14
 -10 0 -6 3339.79 656.474 10
 -10 0 -5 365.588 280.836 14
 -10 0 -5 -86.9846 205.14 7
 -10 0 -5 -4.32591 113.749 3
 -10 0 -5 77.5528 118.919 10
 -10 0 -4 14093.7 1341.95 7
 -10 0 -4 15732.5 1425.38 10
 -10 0 -4 13925.9 1354.53 3
 -10 0 -4 11752.9 1360.62 14
 -10 0 -3 96.6255 159.94 7
 -10 0 -3 -127.383 247.665 14
 -10 0 -3 -19.2219 136.616 10
 -10 0 -3 197.174 286.29 3
 -10 0 -2 36826.7 2116.88 3
 -10 0 -2 42515.6 2252.28 7
 -10 0 -2 33870.2 2207.18 14
 -10 0 -2 40350.9 2299.83 10
 -10 0 -1 226.593 222.037 3
 -10 0 -1 -211.224 188.731 14
 -10 0 -1 -140.658 170.728 10
 -10 0 -1 -30.0473 128.708 7
 -10 0 0 1384.89 361.002 3
 -10 0 0 1249.53 398.673 10
 -10 0 0 1425.49 403.952 14
 -10 0 0 2266.58 491.888 7
 -10 0 1 19.5324 160.151 10
 -10 0 1 225.335 213.251 7
 -10 0 1 43.1018 88.5787 3
 -10 0 1 25.6051 114.923 14
 -10 0 2 15088.4 1092.82 3
 -10 0 2 16605.1 1466.57 10
 -10 0 2 14187.1 1222.27 7
 -10 0 2 13081.7 1153.22 14
 -10 0 3 27.3076 111.519 7
 -10 0 3 44.5905 190.735 10
 -10 0 4 39340.6 2358.75 10
 -10 0 4 40146.8 2119.95 7
 -10 0 5 -203.543 182.993 7
 -10 0 5 -57.9486 176.991 10
 -10 0 6 15087 1309.97 7
 -10 0 6 17100.7 1573.99 10
 -10 0 7 -31.026 176.706 7
 -10 0 7 421.554 281.652 10
 -10 0 8 15058.2 1370.58 7
 -10 0 8 17886.2 1640.74 10
 -10 0 9 286.875 245.954 7
 -10 0 9 121.897 182.293 10
 -10 -2 -8 3021.67 765.668 14
 -10 2 -8 4272.24 785.261 10
 -10 2 -8 5425.57 1020.62 14
 -10 2 -8 4153.32 839.603 7
 -10 -2 -8 3475.18 757.245 7
 -10 2 -8 4559.44 896.611 3
 -10 -2 -8 5447.51 963.081 3
 -10 -2 -7 945.511 381.839 3
 -10 2 -7 566.464 297.782 7
 -10 -2 -7 2014.61 583.597 7
 -10 -2 -7 1245.23 404.255 10
 -10 2 -7 1439.81 505.889 3
 -10 2 -7 1318.39 529.998 14
 -10 2 -7 1239.45 442.217 10
 -10 -2 -6 16973.5 1465.93 10
 -10 2 -6 19610.2 1694.89 7
 -10 2 -6 16312.8 1596.29 3
 -10 -2 -6 17553 1637.77 3
 -10 2 -6 17345.5 1755.32 14
 -10 -2 -6 17751.8 1592.02 7
 -10 2 -6 16052.1 1513.9 10
 -10 -2 -5 6603.1 903.088 10
 -10 2 -5 5879.47 986.072 14
 -10 2 -5 6762.04 985.729 3
 -10 2 -5 6168.75 924.271 7
 -10 2 -5 3854.24 732.406 10
 -10 -2 -5 6754.68 967.86 3
 -10 -2 -5 6267.34 911.682 7
 -10 2 -4 394.874 281.812 3
 -10 2 -4 66.1462 181.647 7
 -10 2 -4 426.354 249.52 10
 -10 -2 -4 194.423 189.238 7
 -10 -2 -4 361.499 257.859 3
 -10 -2 -4 453.768 277.915 10
 -10 2 -4 220.69 186.893 14
 -10 -2 -3 11344.4 1173.86 3
 -10 -2 -3 10079.9 1126.21 10
 -10 2 -3 10746 1239.09 14
 -10 2 -3 11859.9 1199.87 7
 -10 -2 -3 12304.6 1213.27 7
 -10 2 -3 13388.4 1329.23 10
 -10 2 -3 12317 1251.53 3
 -10 2 -2 13633.8 1245.37 7
 -10 -2 -2 14891.6 1301.68 7
 -10 -2 -2 11210 1187.96 10
 -10 2 -2 11535.6 1167.88 3
 -10 -2 -2 13407.4 1237.18 3
 -10 2 -2 14870.6 1388.08 10
 -10 2 -2 12617.1 1312.31 14
 -10 -2 -1 26006.9 1665.94 3
 -10 2 -1 25119.2 1820.19 10
 -10 -2 -1 25997.3 1832.1 10
 -10 -2 -1 26466.4 1726.63 7
 -10 2 -1 22978.9 1725.51 14
 -10 2 -1 21266.7 1562.52 7
 -10 2 0 8095.59 978.052 14
 -10 2 0 7948.5 1018.78 10
 -10 2 0 9296.24 995.88 7
 -10 -2 0 8131.52 1016.67 10
 -10 -2 0 8474.16 959.797 7
 -10 -2 0 8328.59 890.369 3
 -10 -2 1 12274.3 1020.48 3
 -10 -2 1 11896.5 1139.87 7
 -10 2 1 11693.6 1119.38 14
 -10 2 1 14025.7 1199.26 7
 -10 -2 1 11507.2 1220.58 10
 -10 2 1 13045.1 1301.53 10
 -10 -2 2 5730.41 867.777 10
 -10 2 2 6700.44 931.789 10
 -10 2 2 7850.38 894.856 7
 -10 -2 2 6000.67 802.075 7
 -10 2 2 6538.25 730.225 3
 -10 2 2 6238.45 777.561 14
 -10 -2 3 4734.9 793.758 10
 -10 -2 3 4802.85 714.548 7
 -10 2 3 4708.22 697.602 7
 -10 2 3 5147.94 822.025 10
 -10 -2 4 18091.6 1612.51 10
 -10 2 4 21648.7 1500.19 7
 -10 -2 4 21072.3 1542.34 7
 -10 2 4 22692.8 1757.81 10
 -10 2 5 4510.71 694.651 7
 -10 -2 5 5589.31 899.546 10
 -10 -2 5 6022.98 824.673 7
 -10 2 5 5665.88 875.865 10
 -10 2 6 2999.31 654.301 10
 -10 2 6 2312.57 506.103 7
 -10 -2 6 2514.54 597.511 10
 -10 -2 6 2615.13 589.337 7
 -10 2 7 7162.62 887.115 7
 -10 -2 7 9600.78 1091.16 7
 -10 -2 7 7646.16 1077.06 10
 -10 2 7 7463.61 1029.21 10
 -10 2 8 4323.71 791.876 10
 -10 2 8 5569.1 808.904 7
 -10 -2 8 4840.39 865.531 10
 -10 -2 8 4219.52 754.953 7
 -10 2 9 9634.49 1091.26 7
 -10 2 9 7025.5 1005.55 10
 -10 -2 9 6693.97 1040.25 10
 -10 -2 9 7746.3 1042.81 7
 -10 4 -8 5042.02 953.23 3
 -10 4 -8 6247.74 995.566 10
 -10 -4 -8 6550.72 1064.23 3
 -10 4 -8 5668.44 1072.22 14
 -10 -4 -8 5045.24 899.262 7
 -10 4 -8 4554.53 900.411 7
 -10 4 -7 3850.8 773.394 10
 -10 4 -7 2252.37 642.449 14
 -10 4 -7 3032.18 711.181 7
 -10 -4 -7 3719.65 777.49 3
 -10 -4 -7 1639.52 497.908 7
 -10 4 -7 2454.82 637.268 3
 -10 4 -6 11233.2 1409.62 14
 -10 4 -6 12433.2 1370.04 7
 -10 -4 -6 14164.6 1471.71 3
 -10 4 -6 10399 1272.46 10
 -10 -4 -6 13336.8 1367.33 7
 -10 -4 -6 12674.6 1248.47 10
 -10 -4 -5 177.353 177.876 3
 -10 4 -5 119.715 179.364 7
 -10 4 -5 925.058 400.912 14
 -10 -4 -5 651.689 261.112 10
 -10 -4 -5 623.345 311.235 7
 -10 4 -5 -77.0723 146.539 10
 -10 4 -4 30614.6 2110.79 10
 -10 -4 -4 32507 2059.67 7
 -10 -4 -4 28799 1991 3
 -10 4 -4 29627.3 2172.48 14
 -10 4 -4 30842.3 2032.97 7
 -10 -4 -4 29044.5 1937.71 10
 -10 4 -3 381.143 298.027 7
 -10 -4 -3 -24.0536 142.945 10
 -10 4 -3 -86.2405 195.25 14
 -10 4 -3 276.857 226.17 10
 -10 -4 -3 96.315 135.501 7
 -10 -4 -3 89.8915 105.501 3
 -10 -4 -2 4163.42 696.787 7
 -10 4 -2 2401.47 524.263 7
 -10 4 -2 3865.84 719.593 14
 -10 -4 -2 3820.3 688.435 10
 -10 -4 -2 2875.33 570.547 3
 -10 4 -2 4059.64 750.867 10
 -10 4 -1 219.239 196.813 7
 -10 -4 -1 180.641 137.634 3
 -10 -4 -1 248.879 174.636 7
 -10 4 -1 -116.121 210.495 10
 -10 4 -1 124.922 181.408 14
 -10 -4 -1 185.264 176.384 10
 -10 -4 0 41037.3 2200.16 7
 -10 -4 0 42019.8 2072.59 3
 -10 -4 0 40662.2 2351.8 10
 -10 4 0 34858.7 2003.12 7
 -10 4 0 44012.7 2476.17 10
 -10 4 0 43941.3 2327.7 14
 -10 4 1 189.335 97.4611 7
 -10 -4 1 112.942 108.856 3
 -10 4 1 371.81 226.954 10
 -10 4 1 147.307 115.466 14
 -10 -4 1 142.217 163.486 10
 -10 4 2 2567.75 588.886 10
 -10 -4 2 3121.17 584.298 7
 -10 4 2 2313.45 467.16 14
 -10 4 2 3382.13 585.554 7
 -10 -4 2 4182.43 751.201 10
 -10 -4 3 6477.56 944.789 10
 -10 4 3 6110.05 783.489 7
 -10 4 3 5933.65 890.006 10
 -10 -4 3 5415.75 771.77 7
 -10 4 4 -73.6122 134.259 10
 -10 -4 4 -48.9052 119.131 7
 -10 -4 4 -156.642 172.571 10
 -10 4 4 249.714 183.321 7
 -10 -4 5 3651.5 658.355 7
 -10 4 5 2947.62 544.26 7
 -10 4 5 3568.84 703.935 10
 -10 -4 5 4533.17 823.753 10
 -10 -4 6 29414.8 1950.24 7
 -10 4 6 30836.6 2090.87 10
 -10 4 6 30771.7 1814.61 7
 -10 -4 6 30426.7 2201.94 10
 -10 4 7 4028.76 654.301 7
 -10 -4 7 5034.31 817.128 7
 -10 4 7 4779.15 826.286 10
 -10 -4 7 3927.15 798.745 10
 -10 4 8 2036.85 548.891 10
 -10 4 8 1470.98 413.132 7
 -10 -4 8 1012.42 361.846 7
 -10 -4 8 1385.94 488.569 10
 -10 -4 9 5430.08 882.478 7
 -10 -4 9 5379.48 967.77 10
 -10 4 9 3583.15 638.334 7
 -10 -6 -7 5841.83 944.32 7
 -10 -6 -7 6416.11 1024.56 3
 -10 6 -7 5123 977.053 14
 -10 6 -7 5739.65 970.737 10
 -10 6 -7 6130.79 1023.38 7
 -10 6 -6 6849.61 1058.45 10
 -10 6 -6 6215.85 1046.55 14
 -10 -6 -6 8746.56 1157.72 3
 -10 -6 -6 7471.29 1032.12 7
 -10 6 -6 6490.66 1001.37 7
 -10 6 -5 10010.5 1198.37 7
 -10 6 -5 9249.62 1247.69 14
 -10 6 -5 10923.7 1318.68 10
 -10 -6 -5 7865.37 986.59 10
 -10 -6 -5 9821.85 1192.07 3
 -10 -6 -5 8868.64 1088.19 7
 -10 -6 -4 25931.5 1830.89 10
 -10 -6 -4 23460.8 1812.21 3
 -10 6 -4 24183.3 1821.46 7
 -10 6 -4 22157.5 1898.19 14
 -10 -6 -4 24182.2 1774.34 7
 -10 6 -4 25651.5 1996.23 10
 -10 -6 -3 1316.77 395.284 3
 -10 6 -3 1816.15 527.987 14
 -10 6 -3 1230.27 453.995 10
 -10 6 -3 1464.25 441.933 7
 -10 -6 -3 789.246 349.515 10
 -10 -6 -3 1579.46 458.165 7
 -10 6 -2 2317.75 525.248 7
 -10 6 -2 2227.6 552.467 14
 -10 -6 -2 2515.36 541.314 3
 -10 -6 -2 2554.81 581.117 10
 -10 6 -2 3028.48 673.356 10
 -10 -6 -2 2524.88 576.268 7
 -10 6 -1 11054.7 1121.11 7
 -10 6 -1 10068.5 1136.3 14
 -10 -6 -1 10701.9 1114.43 7
 -10 -6 -1 10216.1 1166.51 10
 -10 6 -1 10389.5 1222.48 10
 -10 -6 -1 9181.65 1000.76 3
 -10 -6 0 14997.2 1320.36 7
 -10 -6 0 14670 1218.88 3
 -10 -6 0 15755.9 1473.73 10
 -10 6 0 14942.9 1341.27 14
 -10 6 0 14575.4 1255.73 7
 -10 6 0 16810.7 1533.17 10
 -10 -6 1 6513.62 859.41 7
 -10 -6 1 6823.33 773.095 3
 -10 6 1 7491.22 1035.56 10
 -10 6 1 7864.97 922.653 14
 -10 -6 1 5590.61 890.083 10
 -10 6 1 6814.81 859.502 12
 -10 6 1 7146.99 861.444 7
 -10 6 2 11350.1 1051.4 14
 -10 6 2 9852.09 992.854 12
 -10 -6 2 7388.05 1023.13 10
 -10 -6 2 11034 968.249 13
 -10 -6 2 10697.9 1102.88 7
 -10 6 2 9450.39 1140.33 10
 -10 6 2 12103.7 1106.14 7
 -10 6 3 12035.5 1287.96 10
 -10 6 3 11389.2 1052.01 7
 -10 -6 3 10718.4 1121.06 7
 -10 -6 3 10219.4 923.184 13
 -10 -6 4 1671.71 458.597 7
 -10 6 4 1192.53 352.054 7
 -10 6 4 1267.87 432.584 10
 -10 6 5 6826.76 977.658 10
 -10 6 5 6680.56 809.614 7
 -10 -6 5 6805.36 913.237 7
 -10 6 6 14379.4 1419.67 10
 -10 6 6 15127.7 1226.89 7
 -10 -6 6 17008.5 1499.55 7
 -10 6 7 8716.51 1097.02 10
 -10 -6 7 9220.53 1123.12 7
 -10 -6 8 2500.78 607.565 7
 -10 6 8 3481.85 707.201 10
 -10 -8 -6 8863.15 1217.45 3
 -10 8 -6 12061.6 1500.37 12
 -10 -8 -6 10662.6 1220.64 7
 -10 8 -6 11877 1446.51 10
 -10 8 -6 12531 1517.53 14
 -10 8 -6 10922.3 1340.52 7
 -10 -8 -5 321.646 272.224 3
 -10 8 -5 691.72 369.658 10
 -10 8 -5 -567.806 325.966 12
 -10 8 -5 111.001 178.886 14
 -10 -8 -5 410.895 244.998 10
 -10 -8 -5 215.656 221.6 7
 -10 8 -5 13.7255 176.967 7
 -10 -8 -4 5380.81 834.12 10
 -10 -8 -4 4500.39 768.706 7
 -10 8 -4 5719.85 882.047 7
 -10 8 -4 5532.52 957.442 10
 -10 8 -4 5376.02 943.364 12
 -10 8 -4 5119.84 925.48 14
 -10 -8 -4 4767.01 830.15 3
 -10 8 -3 1603.58 538.749 10
 -10 8 -3 1777.31 523.78 12
 -10 -8 -3 1020.25 357.767 10
 -10 8 -3 1479.52 449.195 7
 -10 8 -3 1279.93 445.358 14
 -10 -8 -3 944.607 381.47 7
 -10 -8 -3 1895.9 500.242 3
 -10 8 -2 26669.6 2060.33 10
 -10 -8 -2 27634.8 1856.8 7
 -10 8 -2 26055.8 1975.92 14
 -10 8 -2 26156.5 1808.98 7
 -10 -8 -2 24959.2 1784.38 3
 -10 8 -2 24111.9 1903.86 12
 -10 -8 -2 28191.6 1982.93 10
 -10 -8 -1 7354.95 1008.3 10
 -10 -8 -1 5212.07 785.853 3
 -10 8 -1 5260.83 843.381 14
 -10 8 -1 6836.79 878.829 7
 -10 8 -1 6840.1 958.371 12
 -10 8 -1 7088.21 1043.62 10
 -10 -8 -1 7101.5 916.641 7
 -10 8 0 382.283 229.307 7
 -10 8 0 429.36 262.913 14
 -10 -8 0 636.79 298.499 7
 -10 8 0 220.022 273.122 10
 -10 -8 0 586.713 297.086 10
 -10 8 0 136.332 144.149 12
 -10 -8 0 315.016 143.887 3
 -10 8 1 5068.6 726.019 7
 -10 8 1 5976.73 942.138 10
 -10 -8 1 3902.84 615.445 3
 -10 8 1 4263.87 699.678 14
 -10 8 1 4337.02 716.067 12
 -10 -8 1 4570.78 734.661 7
 -10 -8 2 14560.3 1333.79 7
 -10 -8 2 14040.9 1198.91 13
 -10 8 2 16149.6 1279.79 7
 -10 8 2 14566.8 1464.2 10
 -10 -8 2 17999.6 1524.9 18
 -10 -8 3 1507.27 437.582 18
 -10 8 3 1067.52 325.796 7
 -10 8 3 845.875 376.766 10
 -10 -8 3 623.037 274.396 7
 -10 -8 3 1398.39 390.901 13
 -10 -8 4 5192.91 813.594 7
 -10 8 4 7036.34 1014.76 10
 -10 -8 4 5822.16 763.3 13
 -10 8 5 556.025 286.937 10
 -10 -8 5 1349.13 440.831 7
 -10 -8 5 572.605 256.998 13
 -10 -8 6 2497.95 606.999 7
 -10 8 6 1582.32 475.978 10
 -10 -8 7 87.2355 145.071 7
 -10 8 7 -37.9625 155.7 10
 -10 10 -5 5043.95 956.219 10
 -10 -10 -5 7523.45 1015.08 7
 -10 10 -5 5764.14 1045.5 12
 -10 -10 -5 7346.72 1078.1 3
 -10 10 -5 6771.45 1114.24 14
 -10 10 -4 8084.31 1210.43 10
 -10 10 -4 5401.52 975.482 12
 -10 -10 -4 5260.62 888.183 3
 -10 -10 -4 8377.19 1057.49 7
 -10 -10 -4 7671.05 1031.28 10
 -10 10 -4 7196.55 1026.21 7
 -10 10 -4 8589.49 1217.19 14
 -10 10 -3 3020.7 629.915 7
 -10 10 -3 1661.58 528.457 12
 -10 -10 -3 2313.71 544.297 7
 -10 10 -3 1518.52 504.373 14
 -10 10 -3 1516.23 538.22 10
 -10 -10 -3 1645.82 486.88 3
 -10 -10 -3 1659.88 475.466 10
 -10 -10 -2 6599.77 989.728 10
 -10 -10 -2 5327.78 827.388 7
 -10 10 -2 6849.91 1089.81 10
 -10 10 -2 6432.46 888.843 7
 -10 10 -2 6402.23 994.996 14
 -10 -10 -2 8179.35 1034.59 3
 -10 10 -2 7558.44 1087.39 12
 -10 -10 -1 10577 1150.38 7
 -10 -10 -1 10125.1 1268.09 18
 -10 10 -1 9207.65 1029.39 7
 -10 -10 -1 7758.24 982.471 3
 -10 10 -1 10223.7 1301.76 10
 -10 10 -1 8351.64 1113.72 14
 -10 10 -1 8572.03 1127.13 12
 -10 -10 0 8523.26 1146.36 18
 -10 -10 0 6918.15 894.677 3
 -10 -10 0 9666.21 1090.31 7
 -10 10 0 8158.24 1054.27 12
 -10 10 0 9447.68 1245.69 10
 -10 10 0 9588.48 1137.46 14
 -10 10 1 5124.75 804.546 12
 -10 10 1 5526.19 832.824 14
 -10 -10 1 5665.23 833.216 7
 -10 10 1 4126.32 814.981 10
 -10 -10 1 5515.36 903.33 18
 -10 -10 1 5690.07 810.106 13
 -10 -10 2 5257.39 880.505 18
 -10 -10 2 6415.57 866.887 13
 -10 -10 2 4863.63 778.783 7
 -10 10 2 6701.35 1034.69 10
 -10 -10 3 9288.98 1098.75 7
 -10 -10 3 8451.56 1004.14 13
 -10 -10 3 8989.41 1131.69 18
 -10 10 3 9425.61 1210.83 10
 -10 -10 4 13341.2 1251.34 13
 -10 10 4 11972.4 1371.05 10
 -10 -10 4 12252 1277.39 7
 -10 10 5 593.351 312.26 10
 -10 -10 5 954.254 375.422 7
 -10 -10 5 114.774 107.523 13
 -10 -10 6 3425.77 710.866 7
 -10 -10 6 4352.8 725.799 13
 -10 10 6 3565.49 741.274 10
 -10 12 -1 5799.56 943.378 12
 -10 -12 -1 6064.68 1033.74 18
 -10 -12 -1 4531.45 789.874 3
 -10 12 -1 4849.34 950.869 10
 -10 -12 -1 5814.18 858.457 7
 -10 12 -1 6104.45 981.486 14
 -10 12 0 17126.5 1759.5 10
 -10 12 0 19101 1680.24 14
 -10 -12 0 18593.9 1544.58 7
 -10 -12 0 14608.8 1376.09 3
 -10 12 0 14882.2 1507.9 12
 -10 -12 0 17228.4 1723.54 18
 -10 -12 1 2987.68 717.328 18
 -10 -12 1 2751.64 611.537 13
 -10 -12 1 2738.8 607.872 7
 -10 12 1 1501.22 501.14 10
 -10 -12 2 9163.7 1111.3 13
 -10 -12 2 10355.6 1177.17 7
 -10 12 2 10823.1 1377.66 10
 -10 -12 2 11092.1 1353.68 18
 -10 -12 3 2358.21 563.893 7
 -10 -12 3 2515.68 589.453 13
 -10 12 3 4126.9 840.708 10
 -10 -12 3 2445.17 625.027 18
 -9 1 -10 11103.8 1408.49 11
 -9 -1 -10 10510.6 1446.46 14
 -9 1 -10 11017.7 1421.14 3
 -9 -1 -10 9736.26 1329.04 11
 -9 1 -10 8693.93 1337.78 14
 -9 -1 -10 10698.3 1385.91 3
 -9 -1 -9 980.254 438.253 3
 -9 1 -9 1129.49 471.76 3
 -9 1 -9 1361.51 531.961 14
 -9 -1 -9 1125.61 444.303 7
 -9 -1 -9 2104.85 649.202 14
 -9 1 -9 1052.7 426.056 7
 -9 -1 -8 8179.2 1215.85 14
 -9 -1 -8 9407.13 1206.58 7
 -9 1 -8 8500.59 1235.51 14
 -9 -1 -8 9804.91 1238.28 3
 -9 1 -8 11042.1 1321.77 3
 -9 1 -8 8398.06 1155.08 7
 -9 1 -8 9119.42 1073.38 10
 -9 -1 -7 5284.12 881.412 3
 -9 -1 -7 5055.4 761.732 10
 -9 1 -7 4587.37 876.93 14
 -9 -1 -7 4117.92 825.104 14
 -9 1 -7 6252.51 928.282 7
 -9 1 -7 6048.45 861.02 10
 -9 1 -7 4245.86 783.571 3
 -9 -1 -7 5722.95 882.465 7
 -9 1 -6 -103.244 165.785 10
 -9 1 -6 222.884 253.031 14
 -9 -1 -6 670.981 278.284 3
 -9 -1 -6 -92.8306 186.11 10
 -9 -1 -6 170.44 180.651 7
 -9 1 -6 237.006 250.437 3
 -9 1 -6 -90.9404 168.911 7
 -9 1 -5 15355.9 1527.93 14
 -9 1 -5 19292 1578.84 3
 -9 -1 -5 18414.3 1490.99 7
 -9 1 -5 21301.8 1620.6 7
 -9 1 -5 17853.1 1455.87 10
 -9 -1 -5 18320.9 1443.83 10
 -9 -1 -5 17006.7 1481.16 3
 -9 1 -4 42876.9 2350.36 3
 -9 -1 -4 48065.4 2454.14 3
 -9 -1 -4 43427 2279.83 10
 -9 1 -4 48951.5 2452.65 10
 -9 1 -4 41489.1 2476.3 14
 -9 -1 -4 49830.5 2434.96 7
 -9 1 -4 46510.8 2369.71 7
 -9 1 -3 755.002 291.661 3
 -9 -1 -3 1100.1 360.658 7
 -9 1 -3 1076.44 349.311 10
 -9 -1 -3 878.209 319.324 10
 -9 -1 -3 1274.64 370.837 3
 -9 1 -3 460.237 260.218 14
 -9 1 -3 1400.81 395.27 7
 -9 1 -2 16623.5 1314.05 3
 -9 -1 -2 18418.8 1434.9 10
 -9 1 -2 16106.4 1276.43 7
 -9 1 -2 16319 1406.71 14
 -9 1 -2 15254 1310.01 10
 -9 -1 -2 16273.5 1286.15 3
 -9 -1 -2 14800.8 1229.65 7
 -9 1 -1 2017.71 487.351 14
 -9 1 -1 1394.38 383.337 10
 -9 -1 -1 1545.88 395.485 7
 -9 1 -1 1845.89 411.521 3
 -9 -1 -1 2391.01 518.661 10
 -9 1 -1 1848.87 434.332 7
 -9 -1 -1 2016.5 430.254 3
 -9 1 0 5553.6 787.187 10
 -9 -1 0 4657.99 730.807 10
 -9 1 0 4522.65 650.262 7
 -9 1 0 4122.24 653.63 14
 -9 -1 0 5261.39 660.813 3
 -9 1 0 4000.33 590.692 3
 -9 -1 0 4564.52 663.187 7
 -9 1 1 5836.69 720.703 7
 -9 -1 1 5921.64 665.339 3
 -9 1 1 5608.88 728.128 14
 -9 1 1 6033.64 681.207 3
 -9 1 1 7534.73 917.705 10
 -9 -1 1 5479.61 725.012 7
 -9 -1 1 7154.31 891.726 10
 -9 -1 2 31804.5 1751.21 7
 -9 1 2 26992.5 1423.71 3
 -9 -1 2 31381.1 1925.06 10
 -9 1 2 29011.6 1647.05 7
 -9 1 2 30570.8 1900.18 10
 -9 -1 2 27714.5 1409.83 3
 -9 1 2 29339.4 1638.38 14
 -9 1 3 14321.8 1052.54 14
 -9 -1 3 15791.3 947.102 3
 -9 -1 3 15743.3 1216.75 7
 -9 -1 3 14409.8 1306.51 10
 -9 1 3 15663.5 1347.07 10
 -9 1 3 14964.2 1163.35 7
 -9 1 3 12912.4 899.215 3
 -9 1 4 7107.4 799.79 7
 -9 -1 4 7926.15 974.807 10
 -9 1 4 7253.71 923.245 10
 -9 -1 4 5945.99 751.623 7
 -9 1 5 12927.9 1250.75 10
 -9 1 5 11779.3 1064.26 7
 -9 -1 5 12640.7 1119.52 7
 -9 -1 5 13631.1 1320.9 10
 -9 -1 6 13818.7 1333.77 10
 -9 1 6 14469.5 1350.36 10
 -9 -1 6 15990 1292.47 7
 -9 1 6 15610.2 1245.7 7
 -9 1 7 7157.42 948.58 10
 -9 -1 7 8927.66 1093.45 10
 -9 1 7 9877.47 1004.56 7
 -9 -1 7 8878.1 992.675 7
 -9 1 8 22111.3 1697.9 10
 -9 1 8 21678.9 1558.01 7
 -9 -1 8 18899.6 1502.32 7
 -9 -1 8 17624.1 1570.92 10
 -9 -1 9 1087.58 418.636 10
 -9 1 9 390.885 241.849 10
 -9 -1 9 1249.38 410.396 7
 -9 1 9 512.958 264.773 7
 -9 1 10 6030.51 861.472 7
 -9 1 10 3161.34 617.857 6
 -9 -1 10 3161.04 683.186 10
 -9 -1 10 4935.11 830.981 7
 -9 -1 11 2592.91 614.665 7
 -9 1 11 2307.81 554.273 7
 -9 -3 -9 517.872 333.861 7
 -9 3 -9 -1.94632 210.378 14
 -9 -3 -9 15.4333 158.201 3
 -9 3 -9 -82.4948 157.592 3
 -9 3 -9 103.747 207.006 10
 -9 3 -8 1971.31 561.229 7
 -9 -3 -8 3371.68 725.363 3
 -9 3 -8 2753.61 692.459 14
 -9 -3 -8 1975.11 573.299 7
 -9 3 -8 2960.64 717.473 3
 -9 3 -8 3396.81 686.655 10
 -9 3 -7 2930.07 655.455 7
 -9 3 -7 3580.88 707.138 10
 -9 3 -7 5088.94 880.232 3
 -9 -3 -7 4079.85 741.412 7
 -9 -3 -7 3694.71 628.851 10
 -9 -3 -7 5406.71 893.696 3
 -9 3 -7 4877.14 917.673 14
 -9 -3 -6 27404.1 1975.71 3
 -9 -3 -6 26002.6 1712.21 10
 -9 3 -6 28648.5 2153.02 14
 -9 3 -6 26711.6 1870.47 10
 -9 -3 -6 30239.4 1991.29 7
 -9 3 -6 27285.1 1951.92 7
 -9 3 -5 12796.6 1390.72 14
 -9 -3 -5 12790.4 1283.59 3
 -9 3 -5 13225.4 1285.63 10
 -9 -3 -5 12128.3 1163.62 10
 -9 -3 -5 12638.6 1222.86 7
 -9 3 -5 14115.5 1328.58 7
 -9 3 -4 16768.8 1441.76 10
 -9 -3 -4 15980.4 1384.88 3
 -9 3 -4 15928.7 1497.43 14
 -9 -3 -4 17458.3 1407.3 7
 -9 3 -4 16227.4 1386.53 7
 -9 -3 -4 13817.3 1240.3 10
 -9 -3 -3 11224.7 1100.05 7
 -9 3 -3 11615.8 1119.25 7
 -9 -3 -3 10386.1 1075.41 3
 -9 3 -3 9806.2 1093.99 10
 -9 3 -3 10444.7 1158.94 14
 -9 -3 -3 10880.8 1091.66 10
 -9 3 -2 13099.7 1261.83 14
 -9 3 -2 12498 1131.14 7
 -9 -3 -2 12123.9 1106.71 3
 -9 3 -2 14182 1288.17 10
 -9 -3 -2 14481.9 1259.02 10
 -9 -3 -2 15663.7 1258.46 7
 -9 -3 -1 1243.2 352.307 7
 -9 3 -1 1806.72 426.835 7
 -9 -3 -1 1571.56 393.106 3
 -9 3 -1 951.19 319.843 14
 -9 -3 -1 1194.02 352.424 10
 -9 3 -1 1129.78 376.622 10
 -9 3 0 24108.9 1523.45 7
 -9 3 0 23450.7 1662.46 10
 -9 -3 0 26630.2 1636.61 7
 -9 -3 0 23834.1 1444.76 3
 -9 -3 0 25048.1 1718.23 10
 -9 3 0 25657.6 1652.96 14
 -9 3 1 2631.24 534.775 10
 -9 -3 1 2705.3 505.391 7
 -9 -3 1 1689.05 356.962 3
 -9 3 1 1322.82 352.053 7
 -9 -3 1 1307.62 398.057 10
 -9 3 1 2629.66 495.266 14
 -9 -3 2 1810.1 422.049 7
 -9 3 2 2897.35 509.662 7
 -9 3 2 3061.24 503.679 14
 -9 3 2 3265.12 611.667 10
 -9 -3 2 2056.6 363.433 3
 -9 -3 2 4343.39 719.818 10
 -9 -3 2 2861.44 402.283 13
 -9 3 3 7307.09 733.372 14
 -9 3 3 9123.69 883.353 7
 -9 -3 3 7142.93 944.857 10
 -9 3 3 9237.94 1030.87 10
 -9 -3 3 8032.85 673.896 13
 -9 -3 3 8543.21 917.299 7
 -9 -3 4 10765.1 786.154 13
 -9 3 4 8438.97 861.99 7
 -9 3 4 8935.25 1024.45 10
 -9 -3 4 8398.92 1033.55 10
 -9 -3 4 9849.75 995.753 7
 -9 -3 5 304.452 223.677 7
 -9 3 5 368.584 197.57 7
 -9 -3 5 98.169 122.291 10
 -9 3 5 328.107 206.3 10
 -9 -3 6 14077.9 1389.65 10
 -9 3 6 11332.4 1029.75 7
 -9 3 6 15796.2 1385.22 10
 -9 -3 6 14248.4 1257.01 7
 -9 3 7 3842.81 608.52 7
 -9 -3 7 5370.58 865.47 10
 -9 -3 7 4253.6 701.29 7
 -9 3 7 4831.92 776.466 10
 -9 3 8 674.017 254.796 7
 -9 -3 8 905.475 373.193 10
 -9 3 8 1340.98 421.685 10
 -9 -3 8 1637.72 461.397 7
 -9 -3 9 1549.68 506.204 10
 -9 3 9 2740.7 582.98 10
 -9 -3 9 2430.64 577.118 7
 -9 3 9 1636.07 428.503 7
 -9 3 10 11596 1250.79 6
 -9 -3 10 14983.2 1479.83 7
 -9 3 10 14336.4 1302.11 7
 -9 -3 10 12184.5 1384.11 10
 -9 -5 -9 4323.8 856.682 11
 -9 -5 -9 5015.82 936.614 3
 -9 -5 -9 4885.41 896.497 7
 -9 5 -9 4894.38 990.357 14
 -9 5 -9 3803.93 762.628 10
 -9 5 -8 1978.44 610.686 14
 -9 -5 -8 1428.95 479.262 7
 -9 -5 -8 655.346 328.892 3
 -9 5 -8 1411.72 457.822 10
 -9 5 -7 2558.4 640.956 7
 -9 5 -7 1680.28 566.415 14
 -9 5 -7 1447.49 484.487 10
 -9 -5 -7 1196.21 411.97 3
 -9 -5 -7 1126.35 391.549 7
 -9 5 -6 23872.6 1861.92 7
 -9 5 -6 28786 2179.64 14
 -9 5 -6 27908 2001.63 10
 -9 -5 -6 29163.7 1951.6 7
 -9 -5 -6 30688 1835.79 10
 -9 -5 -6 29386.2 2060.21 3
 -9 5 -5 6298.17 889.165 7
 -9 -5 -5 7967.38 968.165 7
 -9 -5 -5 4831.29 724.712 10
 -9 -5 -5 5804.97 862.027 3
 -9 5 -5 5695.26 929.01 14
 -9 5 -5 5319.11 839.59 10
 -9 5 -4 12295.8 1322.01 14
 -9 -5 -4 15247.5 1307.7 10
 -9 5 -4 13703 1281.77 7
 -9 5 -4 13318.6 1315.93 10
 -9 -5 -4 13355.3 1277.19 3
 -9 -5 -4 13809.6 1248.05 7
 -9 5 -3 2450.03 570.251 10
 -9 -5 -3 2983.69 574.987 10
 -9 5 -3 2018.76 477.169 7
 -9 -5 -3 2008.3 463.24 3
 -9 5 -3 2417.94 585.941 14
 -9 -5 -3 2927.83 558.962 7
 -9 5 -2 6314.94 886.089 14
 -9 -5 -2 5566.5 761.289 7
 -9 5 -2 4372.91 727.62 10
 -9 5 -2 6117.11 790.627 7
 -9 -5 -2 4939.75 744.92 10
 -9 -5 -2 3157.26 576.731 3
 -9 5 -1 2462.62 539.368 10
 -9 -5 -1 2191.46 509.889 10
 -9 -5 -1 3129.07 569.175 7
 -9 5 -1 2860.83 566.158 14
 -9 -5 -1 2693.69 521.841 3
 -9 5 -1 2421.29 497.959 7
 -9 5 0 35004.4 2120.7 10
 -9 5 0 35712.4 1883.58 7
 -9 -5 0 38561.7 2170.77 10
 -9 -5 0 36122.8 1945.33 7
 -9 5 0 38364.9 2059.3 14
 -9 -5 0 34295.2 1800.81 3
 -9 -5 1 3063.75 483.229 3
 -9 -5 1 4207.56 728.936 10
 -9 -5 1 3560.41 585.644 7
 -9 5 1 3875.37 592.056 7
 -9 5 1 3406.65 568.907 14
 -9 5 1 3199.53 614.866 10
 -9 -5 2 2737.36 432.164 3
 -9 5 2 2135.79 416.184 14
 -9 5 2 2240 517.139 10
 -9 -5 2 2601.48 514.08 7
 -9 -5 2 2079.75 391.999 13
 -9 5 2 2172.37 433.88 7
 -9 5 2 1860.55 391.773 12
 -9 5 3 2017.15 430.043 7
 -9 5 3 1562.99 330.201 14
 -9 -5 3 1843.75 436.663 7
 -9 -5 3 1846.51 368.149 13
 -9 5 3 1410.2 333.136 12
 -9 5 3 2151.46 507.131 10
 -9 5 4 29829.1 1633.43 7
 -9 5 4 26456.2 1811.42 10
 -9 -5 4 28665.3 1490.13 13
 -9 -5 4 29804.2 1805.03 7
 -9 -5 5 3359.85 501.827 13
 -9 5 5 2524.46 555.781 10
 -9 5 5 3074.64 512.838 7
 -9 -5 5 2816.4 556.696 7
 -9 -5 6 8861.66 1018.8 7
 -9 5 6 11222.6 1160.11 10
 -9 5 6 8517.46 868.435 7
 -9 -5 6 10757 926.307 13
 -9 5 7 5633.73 831.563 10
 -9 5 7 6339.14 749.368 7
 -9 -5 7 5254.54 813.966 7
 -9 5 8 8288.92 888.307 7
 -9 5 8 7598.26 969.765 10
 -9 -5 8 8596.01 1075.11 7
 -9 -5 9 1290.74 441.203 7
 -9 5 9 2230.39 559.674 6
 -9 5 10 14347.4 1456.15 6
 -9 -5 10 12956.2 1410.55 7
 -9 7 -8 14632.3 1555.71 10
 -9 7 -8 16993.1 1780.96 14
 -9 -7 -8 16166.4 1537.68 7
 -9 -7 -8 17140.6 1678.81 3
 -9 -7 -8 14807.2 1553.06 11
 -9 -7 -7 1176.74 426.018 7
 -9 -7 -7 1834.8 547.009 3
 -9 7 -7 1258.91 454.091 10
 -9 7 -7 563.122 364.538 14
 -9 -7 -6 1315.53 416.309 7
 -9 7 -6 2402.84 615.16 10
 -9 7 -6 2699.22 624.253 7
 -9 7 -6 2010.25 570.895 14
 -9 -7 -6 1993.37 542.465 3
 -9 7 -5 16076.9 1587.73 14
 -9 7 -5 12942.2 1395.73 10
 -9 -7 -5 14482.5 1268.73 10
 -9 -7 -5 15775.6 1367.28 7
 -9 7 -5 15828.1 1446.63 7
 -9 -7 -5 13620.7 1363.31 3
 -9 -7 -4 8297.1 974.179 7
 -9 7 -4 8973.07 1047.22 7
 -9 -7 -4 8555.02 977.271 10
 -9 -7 -4 8406.94 1034.23 3
 -9 7 -4 8471.75 1097.79 10
 -9 7 -4 5985.39 934.804 14
 -9 -7 -3 1156.64 366.781 7
 -9 -7 -3 1338.32 406.622 10
 -9 7 -3 1063.23 396.2 10
 -9 7 -3 761.043 321.649 14
 -9 7 -3 1629.7 433.035 7
 -9 -7 -3 729.777 309.385 3
 -9 7 -2 19364.2 1589.43 12
 -9 -7 -2 19557.5 1475.13 3
 -9 7 -2 20047 1474.6 7
 -9 -7 -2 16735.3 1349.38 7
 -9 7 -2 18026.5 1532.1 14
 -9 7 -2 19433.5 1183.63 4
 -9 7 -2 21733.7 1716.3 10
 -9 -7 -2 20037.9 1548.02 10
 -9 7 -1 5980.76 626.383 4
 -9 -7 -1 7070.1 854.389 7
 -9 7 -1 6369.67 917.101 10
 -9 7 -1 7720.81 956.364 14
 -9 7 -1 7377.06 930.984 12
 -9 -7 -1 7400.73 861.347 3
 -9 -7 -1 5686.98 837.562 10
 -9 7 -1 7135.01 842.431 7
 -9 7 0 8294.07 1040.94 10
 -9 -7 0 8587.13 944.785 7
 -9 7 0 7339.48 685.038 4
 -9 -7 0 6989.52 803.62 3
 -9 7 0 8736.65 981.83 12
 -9 7 0 9316.87 936.562 7
 -9 7 0 7119.16 891.701 14
 -9 7 1 4446.3 669.444 14
 -9 -7 1 6379.31 858.402 18
 -9 -7 1 5214.44 661.85 3
 -9 -7 1 5258.88 679.15 13
 -9 7 1 5033.98 665.013 7
 -9 7 1 5167.06 723.766 12
 -9 -7 1 5024.49 733.078 7
 -9 7 1 5500.59 843.701 10
 -9 -7 2 8653.76 863.435 13
 -9 -7 2 7912.25 776.003 3
 -9 7 2 7998.1 858.835 14
 -9 7 2 9381.49 1098.92 10
 -9 7 2 9728.11 918.346 7
 -9 -7 2 8272.19 934.416 7
 -9 -7 2 9422.97 1022.52 18
 -9 7 2 9772.58 950.426 12
 -9 7 3 313.362 255.879 10
 -9 -7 3 394.798 210.27 18
 -9 -7 3 77.3864 133.276 7
 -9 -7 3 111.468 105.061 13
 -9 7 3 400.668 191.388 7
 -9 7 4 11454.4 981.927 7
 -9 -7 4 13771.1 1185.98 18
 -9 -7 4 13788.4 1244.04 7
 -9 7 4 13953.8 1322.21 10
 -9 -7 4 11101.9 994.066 13
 -9 7 5 3645.2 546.162 7
 -9 -7 5 2339.07 457.402 13
 -9 -7 5 3017.96 604.488 7
 -9 7 5 3532.65 656.561 10
 -9 -7 6 14971 1367.7 7
 -9 -7 6 13292 1125.34 13
 -9 7 6 13703.2 1313.37 10
 -9 -7 7 5610.79 855.325 7
 -9 7 7 4205.99 731.656 10
 -9 -7 7 4327.74 655.01 13
 -9 -7 8 9377.34 1003.44 13
 -9 -7 8 10409.9 1222.68 7
 -9 7 8 9331.61 1165.75 6
 -9 7 9 5687.4 928.621 6
 -9 -7 9 5446.88 901.682 7
 -9 -9 -7 -61.6023 204.131 7
 -9 -9 -7 521.368 333.342 3
 -9 9 -7 66.3392 180.742 14
 -9 -9 -7 -276.731 246.808 11
 -9 9 -7 144.789 252.395 12
 -9 9 -7 -111.754 274.391 10
 -9 -9 -6 61.9667 218.742 3
 -9 9 -6 610.607 343.011 10
 -9 9 -6 727.025 391.317 12
 -9 9 -6 8.92916 150.759 14
 -9 -9 -6 376.757 278.158 7
 -9 9 -5 252.206 205.074 4
 -9 9 -5 660.861 314.167 12
 -9 9 -5 687.385 377.381 10
 -9 9 -5 576.029 335.456 14
 -9 -9 -5 819.725 341.472 7
 -9 -9 -5 542.717 284.97 3
 -9 9 -5 965.698 381.603 7
 -9 9 -4 22395 1479.54 4
 -9 -9 -4 19676.8 1638.13 3
 -9 9 -4 20902 1810.53 14
 -9 -9 -4 22836.2 1639.81 7
 -9 9 -4 18124.2 1710.07 10
 -9 9 -4 17353.8 1499.05 7
 -9 9 -4 20234.8 1785.43 12
 -9 -9 -4 20372.5 1568.11 10
 -9 9 -3 6695.67 881.845 7
 -9 9 -3 6446.86 764.294 4
 -9 -9 -3 7756.52 971.472 10
 -9 9 -3 5406.34 899.127 10
 -9 9 -3 7271.86 1023.28 14
 -9 9 -3 6748.87 996.845 12
 -9 -9 -3 6099.43 880.817 3
 -9 -9 -3 7307.17 891.929 7
 -9 9 -2 16511.4 1362.48 7
 -9 -9 -2 18950.1 1661.17 18
 -9 9 -2 17077.7 1541.36 12
 -9 9 -2 18561.6 1264.68 4
 -9 -9 -2 18990.3 1448.04 7
 -9 9 -2 16157 1501.96 14
 -9 9 -2 17808.4 1627.03 10
 -9 -9 -2 17155.4 1435.1 3
 -9 9 -1 5168.63 650.237 4
 -9 -9 -1 6429.13 819.485 7
 -9 9 -1 5656.35 762.904 7
 -9 9 -1 5742.52 913.855 10
 -9 9 -1 4967.13 798.123 14
 -9 9 -1 5456.4 835.801 12
 -9 -9 -1 7343.79 892.889 3
 -9 -9 -1 6983.56 978.617 18
 -9 -9 0 1749.27 443.93 7
 -9 9 0 1022.5 346.907 14
 -9 9 0 1320.02 332.885 4
 -9 9 0 1821.64 526.381 10
 -9 9 0 2159.6 467.382 7
 -9 -9 0 2793.27 602.871 18
 -9 -9 0 2473.05 510.505 3
 -9 9 0 1363.82 406.416 12
 -9 9 1 17046.8 1256.64 7
 -9 -9 1 15889.7 1297.67 13
 -9 9 1 18260.8 1604.06 10
 -9 9 1 17690.5 1418.85 12
 -9 -9 1 19137.7 1584.52 18
 -9 -9 1 16494.6 1261.61 3
 -9 9 1 19096.2 1461.19 14
 -9 -9 1 17791.7 1393.35 7
 -9 -9 2 29763.6 1851.06 7
 -9 -9 2 33709.9 2082.67 18
 -9 9 2 31072.7 1812.34 14
 -9 -9 2 27251.1 1580.84 3
 -9 9 2 32043.9 2117.48 10
 -9 9 2 29740.2 1640.69 7
 -9 9 2 31657.1 1837.6 12
 -9 -9 2 32800.5 1862.76 13
 -9 -9 3 2590.39 558.027 18
 -9 -9 3 1550.56 398.192 13
 -9 9 3 1638.79 477.415 10
 -9 -9 3 2054.21 482.428 7
 -9 -9 4 7012.01 909.472 7
 -9 -9 4 7194.45 919.673 18
 -9 -9 4 6831.26 839.872 13
 -9 9 4 8501.86 1066.83 10
 -9 -9 5 1633.5 415.5 13
 -9 9 5 1905.07 500.253 10
 -9 -9 5 1895.6 492.478 7
 -9 9 6 10213.3 1151.78 10
 -9 -9 6 8849.75 1089.64 7
 -9 -9 6 9868.56 1049.67 13
 -9 9 7 15675.5 1425.46 10
 -9 9 7 11107.9 1316.78 6
 -9 -9 7 15152.9 1457.86 7
 -9 -9 7 12386.1 1209.2 13
 -9 -9 8 24559.9 1939.65 7
 -9 -9 8 20339.9 1604.61 13
 -9 9 8 23611.4 1957.67 6
 -9 -11 -6 11954.1 1398.45 3
 -9 11 -6 10716.4 1420.12 10
 -9 11 -6 10914.4 1409.73 14
 -9 -11 -6 7854.37 1063.96 11
 -9 11 -6 11016.5 1200.3 4
 -9 11 -6 7984.5 1222.1 12
 -9 11 -5 8150.26 1206.88 12
 -9 11 -5 9560.45 1292.74 14
 -9 -11 -5 8517.46 1141.01 3
 -9 -11 -5 10828.7 1155.62 7
 -9 11 -5 8515.38 1247.55 10
 -9 11 -5 10091.9 1096.09 4
 -9 11 -4 5153.41 931.578 14
 -9 11 -4 4853.24 739.69 4
 -9 -11 -4 4427.53 810.224 3
 -9 -11 -4 5644.43 841.68 10
 -9 11 -4 5497.54 975.038 12
 -9 11 -4 6133.37 1029.74 10
 -9 -11 -4 4855.5 921.531 18
 -9 -11 -4 4206.23 696.122 7
 -9 11 -3 3456.42 753.524 14
 -9 11 -3 3505.14 650.598 7
 -9 11 -3 2942.7 708.266 10
 -9 11 -3 3002.07 704.545 12
 -9 11 -3 4121.18 650.775 4
 -9 -11 -3 4040.16 744.04 3
 -9 -11 -3 3501.09 763.495 18
 -9 -11 -3 2921.59 581.328 7
 -9 -11 -2 3028.63 699.883 18
 -9 11 -2 4411.62 843.453 10
 -9 11 -2 3649.69 639.237 7
 -9 11 -2 2370.01 500.468 4
 -9 11 -2 2467.65 597.823 12
 -9 11 -2 3104.78 669.656 14
 -9 -11 -2 3415.42 617.198 7
 -9 -11 -2 3575.69 692.279 3
 -9 -11 -1 7197.74 942.029 3
 -9 11 -1 9261.83 1214.6 10
 -9 11 -1 7951.91 1056.66 14
 -9 11 -1 8396.59 903.431 4
 -9 -11 -1 8666.06 1161.51 18
 -9 -11 -1 11478.6 1134.43 7
 -9 11 -1 6823.18 984.451 12
 -9 11 0 15340.5 1429.16 14
 -9 -11 0 13215.7 1227.9 3
 -9 -11 0 16351.8 1353.48 7
 -9 11 0 12959.1 1328.03 12
 -9 -11 0 16132.1 1555.33 18
 -9 11 0 13986.3 1489.49 10
 -9 11 0 15596.4 1224.89 4
 -9 -11 1 12766.9 1166.77 3
 -9 -11 1 17774.8 1410.3 7
 -9 11 1 15258.9 1522.98 10
 -9 11 1 11862.9 1206.61 14
 -9 -11 1 14680.7 1332.92 13
 -9 -11 1 13008.2 1391.32 18
 -9 11 1 13836.4 1305.57 12
 -9 11 2 385.959 191.518 14
 -9 -11 2 419.097 246.036 7
 -9 -11 2 580.925 274.902 13
 -9 11 2 467.913 303.599 10
 -9 -11 2 249.775 224.59 18
 -9 11 2 258.79 240.775 12
 -9 -11 3 10416.5 1129.82 7
 -9 -11 3 12502.3 1317.76 18
 -9 -11 3 11026.6 1137.74 13
 -9 11 3 12012.1 1324.87 10
 -9 -11 4 12838.2 1309.69 18
 -9 11 4 10372.9 1232.88 10
 -9 -11 4 8222.36 1019.35 7
 -9 -11 4 10004.9 1097.63 13
 -9 11 5 3300.27 679.299 10
 -9 -11 5 1952.85 491.335 13
 -9 -11 5 3205.33 655.659 7
 -9 -11 6 6909.14 977.983 7
 -9 11 6 5274.52 928.552 6
 -9 -11 6 5478.05 834.405 13
 -9 -11 7 14385.6 1380.08 13
 -9 11 7 12694.9 1470.8 6
 -9 -11 7 12332.6 1366.09 7
 -9 -13 -3 570.804 291.487 3
 -9 13 -3 1075.62 448.989 10
 -9 13 -3 1245.49 490.399 14
 -9 -13 -3 880.847 428.254 18
 -9 13 -3 814.909 387.242 12
 -9 13 -3 1920.38 504.338 4
 -9 13 -2 2200.03 620.475 12
 -9 13 -2 2011.09 602.967 10
 -9 -13 -2 1711.9 462.205 7
 -9 13 -2 1039.31 371.581 4
 -9 13 -2 2227.34 613.345 14
 -9 -13 -2 1737.42 489.837 3
 -9 -13 -2 2845.9 722.539 18
 -9 13 -1 94.4899 204.481 10
 -9 13 -1 221.443 255.334 14
 -9 13 -1 1124.48 441.044 12
 -9 13 -1 415.763 224.96 4
 -9 -13 -1 218.121 224.894 18
 -9 -13 -1 603.279 290.997 7
 -9 -13 -1 137.455 189.498 3
 -9 -13 0 34548.7 2136.44 3
 -9 13 0 32051.9 2192.43 14
 -9 13 0 31262.3 1933.85 4
 -9 -13 0 34529.8 2449.67 18
 -9 13 0 35579 2512.93 10
 -9 -13 0 31498.3 1975.41 7
 -9 13 0 32650.4 2229.95 12
 -9 -13 1 780.794 366.698 18
 -9 13 1 973.752 359.053 12
 -9 13 1 1028.46 404.893 20
 -9 13 1 1213.76 423.307 14
 -9 13 1 416.307 293.646 10
 -9 -13 1 1379.45 409.543 3
 -9 -13 1 2019.22 538.003 13
 -9 -13 1 1209.27 390.803 7
 -9 -13 2 4758.4 885.805 18
 -9 -13 2 3754.19 679.783 7
 -9 13 2 2254.14 597.233 10
 -9 -13 2 4153.89 740.122 13
 -9 -13 3 61.3291 145.044 13
 -9 -13 3 287.09 253.275 18
 -9 13 3 346.494 273.946 10
 -9 -13 3 -41.5668 100.563 7
 -9 -13 4 2775.52 621.059 13
 -9 13 4 4372.98 836.907 10
 -9 -13 4 3788.81 778.172 18
 -9 13 4 3918.59 804.316 6
 -9 -13 4 2761.5 613.494 7
 -8 0 -11 132.188 218.805 14
 -8 0 -11 3.59178 138.202 3
 -8 0 -11 119.179 184.373 11
 -8 0 -10 13212.6 1495.33 11
 -8 0 -10 9529.41 1320.43 14
 -8 0 -10 10226.7 1296.02 3
 -8 0 -9 184.645 216.997 14
 -8 0 -9 113.209 193.765 7
 -8 0 -9 433.105 270.222 3
 -8 0 -8 15634.6 1587.33 14
 -8 0 -8 14165.7 1427.16 3
 -8 0 -8 16809.4 1339.8 10
 -8 0 -8 13637.7 1404.32 7
 -8 0 -7 92.0796 290.85 14
 -8 0 -7 146.476 177.03 10
 -8 0 -7 -74.2951 136.795 3
 -8 0 -7 22.4088 149.645 7
 -8 0 -6 17849.9 1351.97 10
 -8 0 -6 14518.1 1440.5 14
 -8 0 -6 17116.4 1457.96 3
 -8 0 -6 15742.1 1374.26 7
 -8 0 -5 196.944 186.779 3
 -8 0 -5 188.902 149.044 10
 -8 0 -5 39.4616 113.505 7
 -8 0 -4 35688.1 1923.9 10
 -8 0 -4 34910.4 1968.83 3
 -8 0 -4 33163 1877.16 7
 -8 0 -3 148.364 187.112 10
 -8 0 -3 26.5569 127.385 3
 -8 0 -3 -37.7179 102.031 7
 -8 0 -2 27268.8 1645.12 10
 -8 0 -2 26059.3 1564.01 3
 -8 0 -2 25330.3 1537.88 7
 -8 0 -1 -32.0296 145.615 3
 -8 0 -1 66.8065 121.096 7
 -8 0 -1 -21.3907 98.8419 10
 -8 0 0 977.281 332.819 10
 -8 0 0 1090.88 311.128 7
 -8 0 0 1729.8 351.204 3
 -8 0 1 52.5067 88.4048 10
 -8 0 1 49.0886 126.653 3
 -8 0 1 -80.3741 113.284 7
 -8 0 2 76548.7 2963.7 10
 -8 0 2 76708.5 2379.25 3
 -8 0 2 73770.7 2645.62 7
 -8 0 3 25.7752 111.509 10
 -8 0 3 30.4747 98.8299 7
 -8 0 3 -15.661 34.7256 13
 -8 0 3 -38.9145 83.4898 3
 -8 0 4 4345.13 404.386 3
 -8 0 4 4761.62 617.891 7
 -8 0 4 3871.94 356.309 13
 -8 0 4 3794.06 453.689 14
 -8 0 4 4715.09 706.922 10
 -8 0 5 90.6344 156.11 7
 -8 0 5 -26.166 128.901 10
 -8 0 6 42838.1 2259.41 10
 -8 0 6 44065.4 2087.5 7
 -8 0 7 147.267 174.921 7
 -8 0 7 208.832 172.632 10
 -8 0 8 20454.2 1560.23 10
 -8 0 8 18934.6 1424.26 7
 -8 0 9 -145.04 153.321 10
 -8 0 9 -44.7453 157.218 7
 -8 0 10 1554.08 444.599 7
 -8 0 10 2046.81 512.471 10
 -8 0 10 1556.79 421.168 6
 -8 0 11 183.439 218.343 7
 -8 0 12 20783.4 1734.21 7
 -8 -2 -10 10419.4 1308.34 3
 -8 -2 -10 7633.72 1196.02 14
 -8 2 -10 8448.12 1242.13 14
 -8 -2 -10 8239.81 1182.71 11
 -8 2 -10 9852.68 1284.03 3
 -8 2 -10 8210.4 1157.7 11
 -8 2 -9 2083.13 580.164 3
 -8 2 -9 1806.03 553.34 14
 -8 -2 -9 1976.05 607.907 14
 -8 2 -9 2532.31 599.702 10
 -8 -2 -9 2037.53 572.457 7
 -8 -2 -9 2493.55 677.908 3
 -8 2 -8 15098.3 1558.65 14
 -8 2 -8 14800.9 1490.37 7
 -8 2 -8 16810.1 1424.93 10
 -8 2 -8 18040.5 1620 3
 -8 -2 -8 13938.4 1424.15 3
 -8 2 -8 15633 1217.39 4
 -8 -2 -8 15803.2 1486.48 7
 -8 2 -7 20547.1 1294.45 4
 -8 -2 -7 19634.1 1587.87 7
 -8 2 -7 21669 1713.44 7
 -8 2 -7 18434.8 1469.8 10
 -8 2 -7 19948.9 1662.01 3
 -8 -2 -7 20297.9 1409.19 10
 -8 -2 -7 20162.6 1645.97 3
 -8 2 -7 19790.9 1754.05 14
 -8 -2 -6 511.343 239.968 7
 -8 2 -6 765.862 252.935 4
 -8 2 -6 867.786 352.18 3
 -8 -2 -6 1331.45 413.401 3
 -8 2 -6 888.38 315.791 10
 -8 2 -6 1716.32 500.489 14
 -8 2 -6 1014 363.342 7
 -8 -2 -6 518.038 241.553 10
 -8 2 -5 43441.5 2229.65 10
 -8 2 -5 43225.6 1718.03 4
 -8 2 -5 41190.1 2228.35 7
 -8 -2 -5 47591.5 2326.81 7
 -8 -2 -5 45618.1 2180.01 10
 -8 -2 -5 45047.9 2343.45 3
 -8 2 -5 39648.6 2377.79 14
 -8 2 -4 16642.9 937.576 4
 -8 2 -4 17935.9 1499.82 14
 -8 -2 -4 17906.8 1311.51 10
 -8 -2 -4 16694.9 1287.7 7
 -8 -2 -4 14529.4 1248.04 3
 -8 2 -4 16607.6 1316.42 7
 -8 2 -4 16870.2 1324.3 10
 -8 2 -3 345.953 220.753 7
 -8 -2 -3 784.626 292.101 3
 -8 2 -3 356.07 127.566 4
 -8 2 -3 899.28 325.061 10
 -8 -2 -3 841.619 281.537 7
 -8 -2 -3 495.78 223.245 10
 -8 2 -3 363.22 193.151 14
 -8 2 -2 21828.6 1414.19 7
 -8 2 -2 21003.1 1518.23 14
 -8 2 -2 21098.7 1485.38 10
 -8 -2 -2 20279 1369.46 7
 -8 -2 -2 20495.7 1430.61 10
 -8 -2 -2 20907.3 1388.55 3
 -8 2 -2 23375.1 943.493 4
 -8 2 -1 10368.4 942.322 7
 -8 2 -1 10332.4 1009.77 10
 -8 2 -1 9919.39 550.534 4
 -8 -2 -1 10207.8 909.239 3
 -8 2 -1 8514.23 916.01 14
 -8 -2 -1 10196.9 988.452 10
 -8 -2 -1 11455.2 994.209 7
 -8 2 0 7389.28 828.873 14
 -8 -2 0 7634.84 748.122 3
 -8 -2 0 8385.7 910.018 10
 -8 2 0 7337.22 841.743 10
 -8 -2 0 7578.78 797.891 7
 -8 2 0 9145.78 483.566 4
 -8 2 0 8296.63 817.112 7
 -8 2 1 23591.6 1409.31 14
 -8 2 1 22958 1368.24 7
 -8 -2 1 21768.3 1500.46 10
 -8 -2 1 27716.6 1523.17 7
 -8 2 1 24248.8 827.729 4
 -8 -2 1 23542.2 1268.15 3
 -8 2 1 19904.8 1440.5 10
 -8 -2 2 12302 1012.07 7
 -8 2 2 12843.4 993.67 7
 -8 -2 2 10779.9 783.238 3
 -8 2 2 13557 1155.88 10
 -8 -2 2 10786.6 1046.39 10
 -8 -2 2 10752.5 717.734 13
 -8 2 2 11744.2 927.337 14
 -8 2 3 20591.1 1276.66 7
 -8 2 3 22129.8 1506.02 10
 -8 -2 3 22361 1040.86 13
 -8 -2 3 19386.6 988.365 3
 -8 -2 3 22471 1551.59 10
 -8 -2 3 21680.3 1363.32 7
 -8 2 3 19630.4 1132.77 14
 -8 2 4 24355.7 1158.95 14
 -8 -2 4 25655.6 1140.95 13
 -8 -2 4 21171.5 1544.27 10
 -8 -2 4 24447.4 1491.59 7
 -8 2 4 25232.1 1429.71 7
 -8 2 4 21798.3 1520.28 10
 -8 -2 5 468.23 267.693 7
 -8 -2 5 270.524 190.509 10
 -8 2 5 283.927 173.435 10
 -8 2 5 173.724 133.391 7
 -8 -2 5 335.193 147.331 13
 -8 -2 6 3214.64 560.437 7
 -8 2 6 4117.06 656.437 10
 -8 -2 6 2788.3 389.643 13
 -8 2 6 4106.96 584.268 7
 -8 -2 7 15298.5 999.695 13
 -8 2 7 16218.3 1221.62 7
 -8 -2 7 14865.2 1251.35 7
 -8 2 7 17005.6 1360.1 10
 -8 -2 8 16823 1386.63 7
 -8 2 8 17912.3 1328.37 7
 -8 2 8 20223.5 1500.75 10
 -8 2 9 21841.3 1574.04 10
 -8 2 9 21370.3 1514.06 7
 -8 -2 9 18394.7 1508.7 7
 -8 2 10 4982.63 760.869 7
 -8 2 10 6464.61 869.941 6
 -8 -2 10 4777.71 786.481 7
 -8 -2 10 4415.75 802.368 10
 -8 2 11 2625.52 565.498 6
 -8 -2 11 3737.78 724.758 7
 -8 2 11 3361.33 645.999 7
 -8 4 -10 3557.27 835.147 14
 -8 4 -10 3020.29 604.861 4
 -8 4 -10 4438.81 863.742 11
 -8 -4 -10 4070.92 830.837 7
 -8 -4 -10 3664.4 772.162 3
 -8 4 -10 3286.11 744.611 3
 -8 -4 -10 4914.13 909.435 11
 -8 4 -9 2306.05 643.905 14
 -8 4 -9 2372.49 582.94 10
 -8 -4 -9 1789.39 540.969 11
 -8 4 -9 2806.93 665.825 3
 -8 -4 -9 1888.14 554.353 7
 -8 -4 -9 2083.85 558.212 3
 -8 4 -9 1717.65 437.192 4
 -8 4 -8 5942.98 772.054 4
 -8 -4 -8 7268.83 990.265 7
 -8 4 -8 8220.67 1018.43 10
 -8 -4 -8 6519.84 969.867 3
 -8 4 -8 6044.39 990.992 14
 -8 -4 -7 1559.02 455.485 3
 -8 4 -7 1466.31 432.049 7
 -8 -4 -7 1204.54 330.255 10
 -8 4 -7 1180.96 345.045 4
 -8 -4 -7 1414.24 427.227 7
 -8 4 -7 2495.04 548.007 10
 -8 4 -7 1461.41 487.171 14
 -8 -4 -6 66515.5 2910.73 7
 -8 4 -6 60609.2 3101.89 14
 -8 4 -6 61619.6 2868.69 10
 -8 -4 -6 67693.7 3047.61 3
 -8 4 -6 65302 3005.22 7
 -8 4 -6 63682.7 2423.44 4
 -8 -4 -6 62735.1 2578.85 10
 -8 4 -5 9619.26 1144.04 14
 -8 -4 -5 7327.21 929.418 3
 -8 4 -5 8193.57 975.175 10
 -8 4 -5 9315.12 1026.19 7
 -8 4 -5 8638.84 784.236 4
 -8 -4 -5 8593.8 963.922 7
 -8 -4 -5 8657.59 899.917 10
 -8 4 -4 1764.1 436.114 7
 -8 4 -4 1604.6 445.758 14
 -8 -4 -4 1348.87 386.294 3
 -8 -4 -4 2135.13 471.419 7
 -8 4 -4 1261.48 284.622 4
 -8 -4 -4 1614.71 402.692 10
 -8 4 -4 2584.92 542.961 10
 -8 4 -3 11785.1 817.076 4
 -8 -4 -3 11707.4 1089.51 3
 -8 4 -3 13032.7 1190.91 10
 -8 4 -3 10808.8 1033.11 7
 -8 -4 -3 11695.7 1058.32 10
 -8 -4 -3 11780.2 1060.32 7
 -8 4 -3 10436.7 1104.18 14
 -8 4 -2 17128.5 922.302 4
 -8 -4 -2 16290.2 1269.17 10
 -8 -4 -2 16984.9 1253.13 7
 -8 -4 -2 15276.2 1190.41 3
 -8 4 -2 15733.3 1312.01 14
 -8 4 -2 16964.4 1249.82 7
 -8 4 -2 18284 1401.3 10
 -8 4 -1 2597.2 519.679 10
 -8 -4 -1 4875.52 643.227 7
 -8 4 -1 3398.18 540.892 7
 -8 4 -1 3170.05 366.025 4
 -8 -4 -1 3009.52 507.843 3
 -8 -4 -1 3903.01 616.007 10
 -8 4 -1 3570.49 609.349 14
 -8 -4 0 37456 1752.27 3
 -8 -4 0 32987.5 1901.61 10
 -8 -4 0 39239.2 1899.16 7
 -8 4 0 37958.6 1333.68 4
 -8 4 0 38226.5 2039.31 10
 -8 4 0 38401.2 1939.52 14
 -8 4 0 39400.5 1857.49 7
 -8 -4 1 4549.4 680.216 10
 -8 -4 1 4108.56 588.777 7
 -8 4 1 4562.72 593.302 7
 -8 -4 1 4718.39 556.853 3
 -8 -4 1 5034.59 546.763 13
 -8 4 1 4510.52 609.728 14
 -8 4 1 4276.6 665.618 10
 -8 -4 2 10883.2 811.608 13
 -8 4 2 12736.8 969.267 14
 -8 4 2 12710.9 1139.9 10
 -8 -4 2 11991.8 1024.28 7
 -8 -4 2 11507.8 824.101 3
 -8 4 2 13291.7 1002.16 7
 -8 -4 3 4232.32 618.109 7
 -8 4 3 4776.29 602.267 7
 -8 -4 3 4755.95 478.921 3
 -8 4 3 3891.38 486.497 14
 -8 -4 3 5096.75 541.97 13
 -8 4 3 5211 727.56 10
 -8 4 3 3618.99 480.358 12
 -8 -4 4 30653.8 1712.88 7
 -8 4 4 29923 1771.75 10
 -8 4 4 27594.2 1248.22 14
 -8 -4 4 28038.2 1359.09 13
 -8 4 4 28079.5 1269.1 12
 -8 4 4 26728.5 1453.48 7
 -8 4 5 5993.06 780.414 10
 -8 4 5 5679.33 657.23 7
 -8 -4 5 5651.22 748.045 7
 -8 -4 5 6298.84 638.292 13
 -8 4 6 7140.67 862.151 10
 -8 -4 6 5867.51 642.315 13
 -8 -4 6 7271.85 871.82 7
 -8 4 6 7268.12 749.739 7
 -8 -4 7 246.949 196.998 7
 -8 4 7 30.4212 90.196 7
 -8 -4 7 105.606 115.851 13
 -8 4 7 31.9537 103.991 10
 -8 -4 8 23987.2 1713.58 7
 -8 -4 8 24960.8 1484.98 13
 -8 4 8 24787.6 1641.72 10
 -8 4 8 20886.9 1397.33 7
 -8 4 9 357.296 220.035 6
 -8 4 9 731.01 253.929 7
 -8 -4 9 618.292 252.632 13
 -8 -4 9 936.653 342.628 7
 -8 -4 10 11422.2 1269.55 7
 -8 4 10 14226.1 1220.42 7
 -8 4 10 11439.2 1220.1 6
 -8 -4 11 264.096 226.004 7
 -8 4 11 461.839 267.007 6
 -8 6 -10 10573.3 1424.35 14
 -8 6 -10 8226.4 1046.44 4
 -8 6 -10 5693.06 972.276 10
 -8 -6 -10 10839.6 1371.79 11
 -8 -6 -10 7800 1152.11 3
 -8 -6 -10 7932.54 1131.29 7
 -8 6 -10 7672.21 1118.04 11
 -8 6 -9 9590.54 1318.54 14
 -8 6 -9 9489.38 1192.57 10
 -8 -6 -9 7584.58 1051.53 7
 -8 6 -9 7534.78 959.778 4
 -8 -6 -9 7718.37 1115.63 11
 -8 -6 -9 8573.46 1173.73 3
 -8 6 -8 582.961 320.252 14
 -8 -6 -8 704.427 329.544 11
 -8 6 -8 1584.84 473.869 10
 -8 6 -8 343.356 208.076 4
 -8 -6 -8 1057.83 441.019 3
 -8 -6 -8 10.901 109.217 7
 -8 6 -7 11591.2 1261.57 10
 -8 6 -7 10938.6 1312.56 14
 -8 -6 -7 10851.1 1236.97 3
 -8 6 -7 9951.04 1015.71 4
 -8 -6 -7 11475 1182.03 7
 -8 6 -6 28570.1 2088.84 14
 -8 -6 -6 30769.8 1717.11 10
 -8 6 -6 26062.3 1890.5 10
 -8 6 -6 29071.1 1972.87 7
 -8 -6 -6 28039.1 1812.42 7
 -8 6 -6 25440.8 1561.57 4
 -8 -6 -6 26406.7 1872.26 3
 -8 6 -5 10433.8 1117.67 7
 -8 -6 -5 12244 1079.65 10
 -8 6 -5 12502.3 1265.35 10
 -8 -6 -5 11393.2 1177.57 3
 -8 6 -5 11629 1279.96 14
 -8 6 -5 11913 990.134 4
 -8 -6 -5 11743.4 1119.64 7
 -8 6 -4 1011.75 328.731 7
 -8 -6 -4 1026.55 312.475 10
 -8 6 -4 667.938 236.474 4
 -8 -6 -4 1106.35 329.746 3
 -8 6 -4 962.844 355.36 14
 -8 6 -4 965.834 344.123 10
 -8 -6 -4 688.634 270.82 7
 -8 6 -3 1392.33 310.441 4
 -8 6 -3 1418.9 414.113 10
 -8 6 -3 2329.23 480.38 7
 -8 6 -3 1260.09 398.266 14
 -8 -6 -3 1361.36 354.419 10
 -8 -6 -3 1406.27 387.837 3
 -8 -6 -3 1837.09 434.701 7
 -8 -6 -2 16238.6 1217.48 7
 -8 6 -2 15376 1190.32 7
 -8 -6 -2 13172.4 1134.73 3
 -8 6 -2 14664.8 1312.32 10
 -8 6 -2 14932.9 1292.57 14
 -8 6 -2 14479.1 952.179 4
 -8 -6 -2 14544.7 1231.51 10
 -8 6 -1 7623.06 883.898 14
 -8 -6 -1 6142.68 737.224 7
 -8 6 -1 5543.19 555.422 4
 -8 6 -1 8153.52 945.111 10
 -8 -6 -1 5654.42 705.845 3
 -8 6 -1 5579.92 690.424 7
 -8 6 0 17391.7 1307.81 14
 -8 -6 0 17086.6 1247.77 7
 -8 -6 0 18538.2 1396.59 18
 -8 6 0 17139.8 1394.86 10
 -8 -6 0 17909.8 1211.12 3
 -8 6 0 19624.3 1278.63 7
 -8 6 0 17470.7 983.773 4
 -8 6 0 17200.8 1293.87 12
 -8 6 1 29742.8 1823.01 10
 -8 -6 1 24134.6 1381.55 13
 -8 6 1 27322.7 1485.41 7
 -8 6 1 24806.4 1516.36 12
 -8 -6 1 25967.8 1551.8 7
 -8 -6 1 25941.4 1410.61 3
 -8 -6 1 27079.7 1659.67 18
 -8 6 1 26805.2 1564.1 14
 -8 6 2 21165.2 1314.9 12
 -8 -6 2 24087 1511.29 18
 -8 -6 2 21336.9 1277.11 13
 -8 -6 2 21879.9 1425.9 7
 -8 6 2 23646.8 1348.71 7
 -8 -6 2 19423.4 1144.99 3
 -8 6 2 19104 1241.42 14
 -8 6 2 18920.5 1447 10
 -8 6 3 38730.8 2094.74 10
 -8 6 3 36545.6 1672.69 12
 -8 6 3 36663.7 1666.38 14
 -8 -6 3 36585 1514.05 3
 -8 -6 3 36741.7 1712.36 13
 -8 6 3 37054.2 1712.1 7
 -8 -6 3 38179.4 1917.44 18
 -8 -6 3 38532.8 1959.64 7
 -8 -6 4 15306.8 1075.32 13
 -8 -6 4 13719.4 1085.48 18
 -8 6 4 14812.1 1252.87 10
 -8 6 4 13398.8 993.817 7
 -8 -6 4 13995 1177.63 7
 -8 6 5 10453.9 1047.94 10
 -8 -6 5 10818.9 929.49 13
 -8 -6 5 9914.51 1017.01 7
 -8 -6 5 12318 992.156 18
 -8 6 5 11910.1 924.408 7
 -8 6 6 9476.22 837.21 7
 -8 -6 6 9362.82 886.011 13
 -8 6 6 9074.58 977.803 10
 -8 -6 6 10224.1 1061.42 7
 -8 -6 7 5038.67 783.064 7
 -8 6 7 6000.99 674.391 7
 -8 6 7 5468.49 756.616 10
 -8 -6 7 4281.33 629.059 13
 -8 -6 8 22182.1 1491.93 13
 -8 -6 8 26040.6 1843.09 7
 -8 6 8 22134.3 1549.4 10
 -8 6 8 23411 1752.57 6
 -8 -6 9 3337.12 580.664 13
 -8 6 9 3587.43 701.883 6
 -8 -6 9 3101.16 662.034 7
 -8 6 10 5067.78 861.975 6
 -8 -6 10 8014.1 1093.02 7
 -8 -6 10 6654.4 871.862 13
 -8 -6 11 3371.66 658.118 13
 -8 6 11 3728.29 769.009 6
 -8 -6 11 4002.97 804.505 7
 -8 -8 -9 773.017 380.339 11
 -8 8 -9 -338.087 257.52 10
 -8 8 -9 433.079 255.109 4
 -8 -8 -9 213.83 126.605 7
 -8 -8 -9 671.868 370.305 3
 -8 8 -9 336.471 307.723 14
 -8 -8 -8 6517.73 925.131 7
 -8 8 -8 5754.73 956.463 10
 -8 -8 -8 5291.57 894.516 11
 -8 -8 -8 5614.77 931.809 3
 -8 8 -8 5435.46 817.938 4
 -8 8 -8 4686.8 913.111 12
 -8 8 -8 5347.61 959.179 14
 -8 8 -7 2241.93 591.094 10
 -8 8 -7 2601.77 671.425 12
 -8 8 -7 2180.56 617.376 14
 -8 -8 -7 1807.21 527.366 11
 -8 -8 -7 2463.42 568.487 7
 -8 8 -7 3068.12 588.402 4
 -8 -8 -7 3555.08 718.424 3
 -8 -8 -6 446.837 268.062 3
 -8 8 -6 110.973 209.907 14
 -8 -8 -6 157.289 154.242 7
 -8 8 -6 174.443 211.79 12
 -8 8 -6 584.635 257.629 4
 -8 8 -6 517.67 304.882 10
 -8 -8 -5 1375.02 379.147 10
 -8 8 -5 914.107 341.363 7
 -8 -8 -5 1112.96 375.286 3
 -8 8 -5 219.53 200.01 10
 -8 8 -5 556.674 285.751 14
 -8 8 -5 814.212 287.27 4
 -8 -8 -5 1154.77 372.941 7
 -8 8 -5 1257.58 417.227 12
 -8 8 -4 41590.8 2467.6 14
 -8 -8 -4 46370.8 2250.01 7
 -8 -8 -4 45749.2 2240.43 10
 -8 8 -4 49918.2 2675.66 10
 -8 8 -4 43548.4 2525.89 12
 -8 8 -4 47862.2 2126.09 4
 -8 8 -4 46985.1 2376.37 7
 -8 -8 -4 47372.6 2448 3
 -8 -8 -3 1578.31 463.832 18
 -8 8 -3 1798.97 486.648 10
 -8 -8 -3 2254.15 484.611 10
 -8 -8 -3 1328.16 382.525 3
 -8 -8 -3 2070.78 443.512 7
 -8 8 -3 1492.45 413.846 7
 -8 8 -3 1307.87 326.716 4
 -8 8 -3 1039.03 382.099 12
 -8 8 -3 901.797 353.214 14
 -8 8 -2 437.939 222.879 7
 -8 8 -2 339.695 211.892 12
 -8 -8 -2 361.939 190.484 7
 -8 8 -2 140.391 141.553 4
 -8 -8 -2 201.675 211.883 3
 -8 8 -2 317.022 200.064 14
 -8 -8 -2 252.947 182.077 18
 -8 8 -2 627.079 338.275 10
 -8 -8 -1 2897.54 531.043 3
 -8 -8 -1 3029.86 535.623 7
 -8 8 -1 3263.69 540.47 7
 -8 -8 -1 3268.25 633.945 18
 -8 8 -1 3532.64 497.276 4
 -8 8 -1 2811.32 599.773 10
 -8 8 -1 3688.86 640.376 14
 -8 8 -1 3541.57 633.04 12
 -8 8 0 14154.9 1085.67 7
 -8 8 0 15645.3 1277.13 14
 -8 -8 0 14059.4 1142.15 7
 -8 -8 0 15726.3 1358.3 18
 -8 8 0 13833.9 1305.58 10
 -8 8 0 13804.4 1203.38 12
 -8 -8 0 12174.8 1042.55 3
 -8 -8 0 13632.1 1118.76 13
 -8 8 1 221.74 175.389 7
 -8 8 1 -13.498 103.403 14
 -8 8 1 580.668 305.806 10
 -8 -8 1 251.322 164.487 7
 -8 -8 1 208.085 201.219 18
 -8 8 1 97.0789 101.094 12
 -8 -8 1 43.2948 84.783 3
 -8 -8 1 343.15 197.166 13
 -8 8 2 27572.1 1462.84 7
 -8 8 2 24952.4 1722.32 10
 -8 8 2 28597 1601.36 14
 -8 -8 2 26757.1 1630.59 7
 -8 -8 2 26546.3 1711.25 18
 -8 8 2 27106.2 1582.59 12
 -8 -8 2 25607.3 1415.76 3
 -8 -8 2 26910.5 1572.78 13
 -8 8 3 1527.88 341.852 14
 -8 8 3 1054.63 350.073 10
 -8 -8 3 1229.02 303.968 3
 -8 -8 3 1052.66 313.088 13
 -8 8 3 1238.82 312.051 12
 -8 -8 3 1118.91 339.45 7
 -8 -8 3 1645.91 410.416 18
 -8 8 3 1320.61 307.775 7
 -8 8 4 1508.18 335.443 7
 -8 -8 4 1368.53 377.426 18
 -8 8 4 1684.89 438.806 10
 -8 -8 4 1478.73 371.311 13
 -8 -8 4 2048.74 476.433 7
 -8 -8 5 2655.79 506.883 18
 -8 8 5 3344.93 616.854 10
 -8 -8 5 2363.93 475.057 13
 -8 -8 5 3361.03 612.348 7
 -8 -8 6 23434.9 1689.43 7
 -8 -8 6 23686.8 1550.38 13
 -8 8 6 23426.1 1634.74 10
 -8 -8 7 1651.62 411.86 13
 -8 -8 7 938.712 328.777 7
 -8 8 7 1158.49 379.54 10
 -8 8 7 1057.18 405.13 6
 -8 -8 8 14458.3 1417.69 7
 -8 -8 8 13544.1 1237.73 13
 -8 8 8 15151.3 1464.2 6
 -8 8 9 7514.12 1056.47 6
 -8 -8 9 8788.48 1016.31 13
 -8 -8 9 7772.94 1079.47 7
 -8 -8 10 13118.8 1452.24 7
 -8 8 10 13074.7 1447.55 6
 -8 -8 10 11589 1222.68 13
 -8 10 -8 9410.11 1307.89 10
 -8 -10 -8 11280.5 1364.54 3
 -8 10 -8 11537.7 1468.95 14
 -8 10 -8 11928.9 1274.3 4
 -8 -10 -8 10144.3 1197.82 9
 -8 10 -8 10307.3 1399.15 12
 -8 -10 -8 10459.4 1281.93 11
 -8 10 -7 2347.99 628.663 10
 -8 10 -7 1386.75 502.342 14
 -8 -10 -7 2001.17 545.728 11
 -8 10 -7 2316.51 638.119 12
 -8 10 -7 2795.12 600.059 4
 -8 10 -6 2756.19 585.656 4
 -8 -10 -6 3983.28 767.354 3
 -8 10 -6 3740.08 775.634 14
 -8 -10 -6 4547.64 781.82 11
 -8 10 -6 4323.29 834.268 10
 -8 10 -6 4810.2 897.715 12
 -8 -10 -6 3477.55 628.105 7
 -8 10 -5 7199.16 1066.76 10
 -8 -10 -5 7963.11 1126.94 18
 -8 10 -5 7948.53 927.06 4
 -8 -10 -5 9130.32 989.312 7
 -8 10 -5 6953.63 1045.7 12
 -8 10 -5 6957.39 1053.31 14
 -8 -10 -5 6586.68 952.233 3
 -8 -10 -4 10385.4 1066.83 10
 -8 10 -4 10299.7 1241.51 10
 -8 10 -4 8925.74 1160.46 12
 -8 -10 -4 10686.2 1270.04 18
 -8 -10 -4 9419.16 1110.11 3
 -8 10 -4 10971.5 1277.33 14
 -8 10 -4 9988.74 1006.3 4
 -8 -10 -4 11604.4 1083.83 7
 -8 10 -3 15849.9 1323.51 7
 -8 10 -3 18743.9 1654 10
 -8 10 -3 18735.1 1338.11 4
 -8 -10 -3 14866.7 1351.11 3
 -8 10 -3 15393.6 1484.84 12
 -8 -10 -3 17401.1 1593.61 18
 -8 10 -3 14330.1 1426.78 14
 -8 -10 -3 18114.5 1355.1 7
 -8 10 -2 15786 1204.66 4
 -8 -10 -2 17520.1 1313.3 7
 -8 10 -2 18632.6 1563.49 14
 -8 -10 -2 17791.5 1583.11 18
 -8 -10 -2 16313.9 1369.92 3
 -8 10 -2 16193.6 1277.86 7
 -8 10 -2 18400.3 1570.72 12
 -8 10 -2 15240 1478.74 10
 -8 10 -1 2565.83 468.552 4
 -8 -10 -1 3304.92 557.14 7
 -8 10 -1 2833.84 628.841 10
 -8 10 -1 2476.1 477.232 7
 -8 -10 -1 3271.47 659.3 18
 -8 10 -1 3804.03 686.797 14
 -8 -10 -1 3525.42 610.891 3
 -8 10 -1 2949.76 605.192 12
 -8 -10 0 726.524 300.581 18
 -8 -10 0 415.63 208.342 3
 -8 10 0 300.391 182.141 7
 -8 10 0 66.9061 147.054 10
 -8 10 0 785.952 267.635 14
 -8 -10 0 637.858 299.236 13
 -8 10 0 778.537 315.274 12
 -8 -10 0 748.548 292.827 7
 -8 10 1 8642.63 970.797 12
 -8 -10 1 6980.64 803.132 3
 -8 -10 1 7808.72 883.088 7
 -8 10 1 7255.28 880.303 14
 -8 10 1 7795.68 775.89 7
 -8 -10 1 8271.34 930.262 13
 -8 10 1 7481.43 990.507 10
 -8 -10 1 8772.91 1057.42 18
 -8 -10 2 16635 1424.88 18
 -8 10 2 14438.3 1379.81 10
 -8 -10 2 17410.8 1341.95 13
 -8 10 2 15656.8 1249.88 14
 -8 -10 2 19035.3 1392.77 7
 -8 -10 2 15707.4 1175.02 3
 -8 10 2 16821.3 1303.13 12
 -8 10 3 6808.02 792.953 20
 -8 10 3 6633.68 919.304 10
 -8 -10 3 7557.07 951.203 18
 -8 10 3 6104.3 738.834 14
 -8 -10 3 7839.93 895.519 13
 -8 -10 3 7621.59 889.508 7
 -8 10 3 5171.41 683.34 12
 -8 -10 4 3543.27 633.729 18
 -8 -10 4 4126.56 656.167 13
 -8 -10 4 4174.29 687.145 7
 -8 10 4 3059.43 615.386 10
 -8 -10 5 8196.28 983.554 7
 -8 -10 5 8353.84 964.075 13
 -8 -10 5 9016.53 1014.82 18
 -8 10 5 7495.87 958.806 10
 -8 -10 6 13798.8 1267.22 13
 -8 -10 6 14609.6 1358.47 7
 -8 10 6 11680.8 1184.54 10
 -8 10 6 12122.2 1321.1 6
 -8 -10 7 6049.95 852.552 13
 -8 -10 7 6948.87 981.235 7
 -8 10 7 5197.38 887.408 6
 -8 -10 8 5455.77 888.514 7
 -8 -10 8 5815.32 862.091 13
 -8 10 8 5862.37 975.346 6
 -8 -10 9 -171.58 188.513 13
 -8 10 9 81.3898 159.443 6
 -8 -10 9 -124.433 127.14 7
 -8 12 -6 16387.8 1714.32 14
 -8 12 -6 15036.1 1650.71 12
 -8 12 -6 14807.2 1659.3 10
 -8 12 -6 14977.8 1423.26 4
 -8 -12 -6 14603.7 1530.32 3
 -8 -12 -6 16626.4 1503.61 11
 -8 -12 -6 14496.7 1620.5 18
 -8 12 -5 2733.69 676.512 14
 -8 12 -5 2975.89 719.715 12
 -8 -12 -5 3003.51 613.568 11
 -8 -12 -5 1932.53 577.371 18
 -8 12 -5 1627.46 540.517 10
 -8 -12 -5 3020.17 673.092 3
 -8 12 -5 2215.08 528.34 4
 -8 12 -4 2532.43 647.92 12
 -8 -12 -4 1870.12 453.939 11
 -8 -12 -4 2163.33 483.104 7
 -8 12 -4 1795.49 470.554 4
 -8 12 -4 2128.5 582.188 14
 -8 -12 -4 1810.6 570.745 18
 -8 12 -4 2305.09 646.869 10
 -8 -12 -4 937.587 376.51 3
 -8 12 -3 9349.54 1242.13 10
 -8 12 -3 9064.51 1171.83 14
 -8 -12 -3 8048.28 1037.43 3
 -8 12 -3 7289.84 1057.96 12
 -8 -12 -3 8624.31 1185.65 18
 -8 -12 -3 8607.38 951.314 7
 -8 12 -3 6967.21 885.004 4
 -8 -12 -2 15941 1575.07 18
 -8 12 -2 13512.4 1404.68 14
 -8 12 -2 16146.5 1304.45 4
 -8 -12 -2 15695.2 1260.66 7
 -8 -12 -2 15038.1 1393.7 3
 -8 12 -2 14131.9 1442.77 12
 -8 12 -2 15532 1573.67 10
 -8 12 -1 1047.25 391.987 12
 -8 12 -1 1066.12 414.26 10
 -8 -12 -1 929.713 334.402 3
 -8 -12 -1 1052.07 299.782 7
 -8 -12 -1 2054.13 576.533 18
 -8 12 -1 1354.86 381.165 4
 -8 12 -1 927.341 364.326 14
 -8 -12 0 12476.6 1245.86 13
 -8 12 0 14223.3 1354.14 14
 -8 -12 0 13404.5 1415.85 18
 -8 12 0 12522.5 1376.04 10
 -8 12 0 15524.8 1426.25 12
 -8 -12 0 15212.9 1255.97 7
 -8 -12 0 11905.9 1169.68 3
 -8 12 1 8452.07 1112.06 10
 -8 12 1 7063.14 923.08 14
 -8 -12 1 6953.33 857.595 3
 -8 -12 1 6525.6 888.603 13
 -8 -12 1 8542.46 1114.19 18
 -8 -12 1 7446.5 870.006 7
 -8 12 1 8686.38 1030.22 12
 -8 12 2 2366.65 518.192 14
 -8 12 2 2591.97 544.383 12
 -8 12 2 1526.47 477.456 10
 -8 -12 2 2032.43 444.144 3
 -8 -12 2 2346.1 532.995 13
 -8 12 2 2435.89 540.797 20
 -8 -12 2 3099.56 574.155 7
 -8 -12 2 3892.66 741.825 18
 -8 12 3 1046.28 393.932 10
 -8 -12 3 246.857 205.566 13
 -8 -12 3 907.872 342.892 7
 -8 -12 3 305.312 239.162 18
 -8 -12 4 34516.2 2065.2 7
 -8 12 4 34798.7 2284.45 6
 -8 12 4 30670.9 2098.98 10
 -8 -12 4 34752.7 2213.36 18
 -8 -12 4 33877.7 2081.2 13
 -8 12 5 311.879 253.365 6
 -8 -12 5 48.6844 136.68 13
 -8 12 5 460.868 283.284 10
 -8 -12 5 90.2336 152.226 7
 -8 -12 5 492.175 291.684 18
 -8 12 6 231.423 204.304 6
 -8 -12 6 182.305 151.19 13
 -8 -12 6 322.077 247.837 7
 -8 -12 7 6869.77 968.711 13
 -8 -12 7 7209.35 1021.88 7
 -8 12 7 5564.29 980.493 6
 -8 14 -4 760.923 322.887 4
 -8 -14 -4 407.612 335.57 18
 -8 -14 -4 1143.64 432.653 3
 -8 14 -4 682.782 370.664 12
 -8 14 -4 877.647 422.999 10
 -8 14 -4 245.864 247.907 14
 -8 14 -3 11220.2 1384.08 12
 -8 14 -3 8592.14 1255.36 10
 -8 14 -3 9275.01 1247.38 14
 -8 -14 -3 9817.69 1214.02 3
 -8 -14 -3 8011.18 1200.7 18
 -8 14 -3 7761.45 1001.89 4
 -8 -14 -2 15208.6 1484.08 3
 -8 14 -2 15450 1666.55 10
 -8 14 -2 16006.5 1416.72 4
 -8 14 -2 13483.4 1486.43 12
 -8 -14 -2 18881.8 1812.17 18
 -8 14 -2 16100.3 1608.99 14
 -8 14 -1 10884.5 1293.2 14
 -8 -14 -1 10488.4 1193.76 3
 -8 14 -1 10403.4 1331.45 10
 -8 14 -1 12078.6 1382.08 20
 -8 -14 -1 12085.6 1441.03 18
 -8 14 -1 11109 1307.86 12
 -8 14 -1 8990.94 1071.12 4
 -8 14 0 5400.66 871.823 14
 -8 14 0 5584.2 907.02 20
 -8 -14 0 5378.63 957.582 18
 -8 -14 0 5670.2 895.075 13
 -8 14 0 5347.06 950.996 10
 -8 14 0 5127.3 865.598 12
 -8 -14 0 6659.38 917.488 3
 -8 -14 0 5413.25 762.243 7
 -8 14 1 498.175 302.915 20
 -8 -14 1 1202.6 455.32 18
 -8 -14 1 14.7846 132.569 3
 -8 -14 1 549.253 278.233 7
 -8 14 1 725.548 374.486 10
 -8 14 1 368.083 283.542 12
 -8 -14 1 1021.65 404.31 13
 -8 14 1 759.144 315.582 14
 -8 14 2 5650.86 838.812 14
 -8 -14 2 6218.43 835.129 7
 -8 -14 2 5736.82 961.765 18
 -8 14 2 4856.56 884.428 10
 -8 14 2 5393.47 896.741 6
 -8 -14 2 6412.36 937.777 13
 -8 14 2 6493.93 928.346 20
 -8 14 2 4890.35 786.546 12
 -8 -14 3 1529.89 481.355 13
 -8 -14 3 2276.81 526.175 7
 -8 14 3 2596.92 649.855 10
 -8 14 3 1779.76 537.612 6
 -8 -14 3 212.223 152.189 18
 -8 -14 4 9002.8 1124.04 13
 -8 14 4 8351.56 1153.79 6
 -8 -14 4 8358.12 1150.45 18
 -8 -14 4 10127.6 1129.29 7
 -8 14 4 8834.16 1164.95 10
 -8 14 5 12423.7 1368.17 10
 -8 14 5 12614.5 1456.69 6
 -8 -14 5 11308.5 1284.98 13
 -8 -14 5 12118.2 1285.87 7
 -8 -14 5 12269.6 1382.77 18
 -7 -1 -11 2848.27 695.984 11
 -7 -1 -11 2730.94 571.46 4
 -7 1 -11 3489.93 754.726 11
 -7 -1 -11 2192.78 618.955 14
 -7 1 -11 3077.6 616.459 4
 -7 -1 -11 2513.98 634.009 3
 -7 1 -11 3369.67 772.969 14
 -7 1 -11 3177.64 724.382 3
 -7 -1 -10 19774.5 1735.6 3
 -7 -1 -10 20616.5 1804.09 11
 -7 -1 -10 16363.9 1667.67 14
 -7 -1 -10 17387.6 1361.6 4
 -7 1 -10 19562.5 1477.55 4
 -7 1 -10 20648 1869.57 14
 -7 1 -10 21257.6 1838.91 11
 -7 1 -10 20800.2 1780.28 3
 -7 1 -9 18290.6 1356.15 4
 -7 1 -9 15223 1547.96 14
 -7 -1 -9 18830.9 1332.87 4
 -7 1 -9 16331.5 1314.95 10
 -7 -1 -9 16359.6 1539.99 7
 -7 -1 -9 15976.4 1535.65 11
 -7 -1 -9 16638.5 1526.65 3
 -7 -1 -9 16907.6 1623.91 14
 -7 1 -9 17427.2 1566.16 3
 -7 -1 -8 3271.51 532.893 10
 -7 1 -8 4152.99 739.13 7
 -7 1 -8 3875.87 580.649 4
 -7 -1 -8 4163.38 587.009 4
 -7 1 -8 2916.21 624.119 3
 -7 -1 -8 3752.32 699.233 3
 -7 1 -8 3489.54 593.968 10
 -7 -1 -8 2872.22 603.323 7
 -7 1 -8 3783.15 744.495 14
 -7 -1 -7 4728.03 754.132 3
 -7 -1 -7 4167.73 600.148 10
 -7 1 -7 4048.53 734.277 14
 -7 1 -7 4235.39 630.814 10
 -7 1 -7 4617.54 598.125 4
 -7 1 -7 4659.38 744.555 3
 -7 1 -7 4600 731.621 7
 -7 -1 -7 5707.89 805.568 7
 -7 -1 -7 5048.28 599.393 4
 -7 1 -6 14024.2 1261.68 3
 -7 1 -6 14232 978.78 4
 -7 1 -6 12553.5 1270.65 14
 -7 -1 -6 15881 1171.16 10
 -7 -1 -6 15621.9 1326.01 3
 -7 -1 -6 19024.6 1429.48 7
 -7 1 -6 17145.5 1369.53 7
 -7 1 -6 17900.4 1281.72 10
 -7 -1 -6 16578.2 1005.1 4
 -7 -1 -5 5001.45 490.287 4
 -7 1 -5 4719.92 645.695 10
 -7 1 -5 4224.45 654.196 3
 -7 -1 -5 4519.92 674.838 3
 -7 -1 -5 4444.72 654.487 7
 -7 1 -5 4479.54 494.435 4
 -7 -1 -5 5064.75 650.097 10
 -7 1 -5 4322.1 666.115 7
 -7 1 -5 5567.62 804.275 14
 -7 1 -4 32632.2 1740.35 10
 -7 1 -4 30268.2 1865.03 14
 -7 -1 -4 35720.4 1769.59 10
 -7 -1 -4 34443 1244.25 4
 -7 1 -4 34730.6 1356.81 4
 -7 -1 -4 37114.7 1856.94 7
 -7 1 -4 32112.3 1766.74 7
 -7 -1 -4 35019.4 1856.64 3
 -7 1 -3 38.3647 101.737 14
 -7 1 -3 339.591 119.756 4
 -7 -1 -3 374.025 207.221 7
 -7 -1 -3 329.258 182.858 3
 -7 -1 -3 210.289 78.4702 4
 -7 1 -3 680.308 245.306 10
 -7 1 -3 283.192 190.428 7
 -7 -1 -3 349.582 198.595 10
 -7 1 -2 3137.8 499.447 7
 -7 -1 -2 3029.25 496.261 10
 -7 -1 -2 3352.81 512.804 3
 -7 -1 -2 4071.83 561.532 7
 -7 -1 -2 3274.29 227.52 4
 -7 1 -2 2935 288.496 4
 -7 1 -2 3333.56 522.695 10
 -7 -1 -1 14468.6 1014.82 3
 -7 -1 -1 15976.8 1148.28 10
 -7 1 -1 14615.7 599.888 4
 -7 -1 -1 15134.6 1052.92 7
 -7 1 -1 15211.8 1053.81 7
 -7 1 -1 15206.7 1131.53 10
 -7 1 0 29729.2 1640.36 10
 -7 -1 0 31328.4 1473.81 3
 -7 -1 0 34285.7 1601.8 7
 -7 -1 0 27819.3 1587.84 10
 -7 1 0 33173.2 888.801 4
 -7 1 0 33084.6 1571.37 7
 -7 1 1 23804.9 702.198 4
 -7 -1 1 23175.6 1167.46 3
 -7 1 1 21100.9 1235.99 14
 -7 1 1 24121.8 1296.71 7
 -7 -1 1 24391.2 1470.75 10
 -7 1 1 21949.3 708.418 4
 -7 -1 1 24791 1338.45 7
 -7 1 1 24007.4 1450.72 10
 -7 1 2 6303.9 622.126 14
 -7 -1 2 6787.06 683.916 7
 -7 1 2 8002.06 824.543 10
 -7 -1 2 6735.21 564.51 3
 -7 1 2 6697.72 393.607 4
 -7 -1 2 6626.91 761.182 10
 -7 -1 2 6863.73 488.91 13
 -7 1 2 6437.49 655.842 7
 -7 -1 3 28170.7 1071.37 13
 -7 -1 3 28040.3 1460.03 7
 -7 1 3 25025.7 1208.99 14
 -7 1 3 27139 1569.29 10
 -7 1 3 27041.1 1389.06 7
 -7 -1 3 26909.3 1091.83 3
 -7 -1 3 27299.6 1603.64 10
 -7 -1 3 27548.1 825.922 4
 -7 1 3 28993.2 866.149 13
 -7 1 3 27146.5 855.495 2
 -7 1 4 2639.51 330.751 14
 -7 1 4 3827.69 308.044 13
 -7 -1 4 3541.18 512.773 7
 -7 -1 4 2666.89 319.469 13
 -7 1 4 4241.17 538.217 7
 -7 -1 4 3295.02 210.114 8
 -7 -1 4 3352.45 550.744 10
 -7 1 4 3777.36 575.469 10
 -7 -1 4 3070.52 291.733 3
 -7 1 5 4054.32 536.307 7
 -7 -1 5 3866.5 550.04 7
 -7 1 5 4820.06 371.056 14
 -7 1 5 4817.78 655.776 10
 -7 -1 5 4142.56 308.201 8
 -7 -1 5 4506.7 439.827 13
 -7 1 5 4415.41 371.243 13
 -7 -1 5 3928.28 621.103 10
 -7 1 6 40565.9 1868.53 7
 -7 -1 6 39748.1 1523.84 13
 -7 -1 6 40985 1308.32 8
 -7 -1 6 39511.2 2058.48 10
 -7 1 6 41617.1 2046.93 10
 -7 1 6 41260.1 1411.37 13
 -7 -1 6 41570.4 1952.28 7
 -7 1 7 5241.01 663.915 7
 -7 1 7 5543.56 722.562 10
 -7 -1 7 4991.85 680.896 7
 -7 1 7 4766.35 484.16 13
 -7 -1 7 4540.27 517.613 13
 -7 1 8 5315.73 726.897 10
 -7 -1 8 5268.53 593.327 13
 -7 -1 8 5840.25 753.451 7
 -7 1 8 4820.96 674.119 7
 -7 -1 9 10223.1 889.595 13
 -7 1 9 10446.8 1031.22 10
 -7 1 9 9478.98 984.728 7
 -7 -1 9 9386.06 1019.85 10
 -7 1 9 8556.9 917.327 6
 -7 -1 9 10731.2 1076.33 7
 -7 1 10 12295.7 1135.54 6
 -7 1 10 14817.1 1277.2 7
 -7 -1 10 12690.8 1083.31 6
 -7 -1 10 13069.8 1250.84 7
 -7 -1 10 11718.5 1164.41 10
 -7 -1 10 13546.6 1095.95 13
 -7 1 11 592.604 273.763 6
 -7 1 11 362.903 231.181 7
 -7 -1 11 1079.75 409.213 7
 -7 1 12 11692.8 1245.06 7
 -7 -1 12 13755 1398.64 7
 -7 -3 -11 4428.77 892.42 14
 -7 3 -11 3106.58 642.28 4
 -7 -3 -11 4488.47 864.633 3
 -7 3 -11 4737.05 925.266 14
 -7 3 -11 5809.38 990.858 11
 -7 -3 -11 4149.83 839.904 11
 -7 3 -11 3775.46 786.961 3
 -7 3 -10 76.4941 145.802 3
 -7 3 -10 -114.514 278.249 14
 -7 -3 -10 446.56 289.202 11
 -7 3 -10 405.262 239.463 4
 -7 -3 -10 -32.1984 178.315 3
 -7 3 -10 278.051 303.15 11
 -7 -3 -10 10.5495 91.2763 4
 -7 -3 -9 20990.6 1400.87 4
 -7 -3 -9 18018.1 1640.06 11
 -7 3 -9 24364.3 1695.36 10
 -7 3 -9 20097.8 1714.04 3
 -7 -3 -9 21797.5 1753.12 7
 -7 3 -9 18055.8 1699.83 14
 -7 -3 -9 17750.7 1598.51 3
 -7 3 -9 20740.7 1485.39 4
 -7 -3 -8 19035.4 1555.78 7
 -7 3 -8 20589.1 1523.4 10
 -7 3 -8 17745.2 1630.85 14
 -7 -3 -8 20265.1 1643.03 3
 -7 3 -8 19427.4 1364.37 4
 -7 -3 -8 18797.3 1242.9 4
 -7 3 -7 4378.85 727.922 7
 -7 -3 -7 5312.91 595.615 4
 -7 3 -7 3709.79 624.134 10
 -7 3 -7 4908.94 638.112 4
 -7 -3 -7 4645.92 746.828 3
 -7 3 -7 3904.24 729.38 14
 -7 -3 -7 5726.93 671.207 10
 -7 -3 -7 4865.83 742.771 7
 -7 -3 -6 9076.8 969.197 7
 -7 3 -6 10604.2 874.772 4
 -7 3 -6 10090 1133.99 14
 -7 -3 -6 11459.8 1128.4 3
 -7 3 -6 8872.3 941.997 10
 -7 3 -6 8940.86 1006.36 7
 -7 -3 -6 9831.65 753.241 4
 -7 -3 -6 9648.38 876.372 10
 -7 3 -5 8897.6 936.928 10
 -7 -3 -5 11557.5 957.91 10
 -7 -3 -5 9650.89 997.247 3
 -7 3 -5 9543.9 989.302 7
 -7 3 -5 9484.66 1058.41 14
 -7 3 -5 9317.27 796.834 4
 -7 -3 -5 9592.18 667.856 4
 -7 -3 -5 10390.8 992.029 7
 -7 -3 -4 8477.41 865.122 7
 -7 -3 -4 8407.06 903.164 3
 -7 3 -4 9134.57 917.045 10
 -7 3 -4 9147.58 917.982 7
 -7 3 -4 9529.26 723.007 4
 -7 -3 -4 9441.38 577.212 4
 -7 3 -4 9721.75 1038.67 14
 -7 -3 -4 9816.1 892.782 10
 -7 -3 -3 1677.5 373.385 7
 -7 3 -3 1647.28 371.003 7
 -7 -3 -3 1673.72 371.911 3
 -7 -3 -3 1617.4 364.721 10
 -7 3 -3 2188.97 449.236 10
 -7 3 -3 2314.02 332.703 4
 -7 3 -3 1711.96 418.954 14
 -7 3 -2 47652.7 2244.11 14
 -7 -3 -2 48728.2 2132.84 10
 -7 -3 -2 56210.1 2211.64 7
 -7 3 -2 60202.3 2417.82 10
 -7 3 -2 54416 1679.15 4
 -7 3 -2 53816.2 2179.12 7
 -7 -3 -2 52695.8 2180.41 3
 -7 3 -1 5604.4 646.037 7
 -7 3 -1 7284.19 789.599 14
 -7 -3 -1 8013.28 820.652 10
 -7 -3 -1 7331.87 723.152 3
 -7 3 -1 7799.79 838.333 10
 -7 -3 -1 9903.57 845.508 7
 -7 3 -1 8243.89 542.611 4
 -7 -3 0 2573.2 401.871 3
 -7 -3 0 3406.75 487.626 7
 -7 3 0 3377.58 320.83 4
 -7 -3 0 3204.05 522.388 10
 -7 3 0 2622.69 483.724 10
 -7 3 0 3057.64 464.376 7
 -7 3 0 2752.47 453.052 14
 -7 -3 1 18998.1 1193.74 7
 -7 3 1 19814.9 1163.71 7
 -7 3 1 19516.1 1316.55 10
 -7 -3 1 18791.8 1053.76 3
 -7 -3 1 19321.9 1002.52 13
 -7 3 1 19213.8 1177.49 14
 -7 -3 2 44560.9 1522.53 3
 -7 -3 2 50506.6 1964.22 7
 -7 3 2 46414.4 2033.66 10
 -7 3 2 44036.9 1694.74 14
 -7 -3 2 46021.7 1544.44 13
 -7 3 2 46211.8 1769.13 7
 -7 3 3 3255.49 523.191 10
 -7 3 3 3038.14 389.225 14
 -7 -3 3 2100.97 319.748 13
 -7 3 3 2369 397.139 7
 -7 -3 3 3222.55 499.618 7
 -7 -3 3 3137.67 347.505 3
 -7 -3 4 21300.6 793.034 8
 -7 -3 4 19361.9 797.16 3
 -7 3 4 20195.5 943.275 14
 -7 3 4 21055.3 1369.9 10
 -7 -3 4 19611.7 1027.06 13
 -7 3 4 19778.9 932.7 12
 -7 3 4 19934.7 1165.4 7
 -7 -3 4 20839.8 1302.86 7
 -7 -3 5 13373 868.115 13
 -7 3 5 12544.2 1057.25 10
 -7 3 5 12365.2 930.518 7
 -7 -3 5 12798.4 1041.27 7
 -7 -3 5 12708.3 658.71 8
 -7 3 6 7003.25 709.986 7
 -7 -3 6 7507.93 687.861 13
 -7 -3 6 8694.36 890.89 7
 -7 -3 6 8367.52 587.45 8
 -7 3 6 8630.62 882.047 10
 -7 3 7 5455.19 704.301 10
 -7 3 7 6361.92 702.777 7
 -7 -3 7 5714.53 531.435 8
 -7 -3 7 6501.91 798.735 7
 -7 -3 7 5257.3 609.969 13
 -7 3 8 27348.6 1565.84 7
 -7 -3 8 26288.4 1711.14 7
 -7 3 8 28193.8 1655.39 10
 -7 -3 8 28124.8 1521.38 13
 -7 3 9 11302.6 1026.67 10
 -7 -3 9 10796.1 977.048 13
 -7 3 9 10090.1 967.894 7
 -7 -3 9 11119.2 1146.74 7
 -7 3 9 11253.4 1104.12 6
 -7 3 10 7106.79 843.346 7
 -7 -3 10 4880.41 782.789 7
 -7 3 10 5592.18 801.515 6
 -7 -3 10 6143.83 771.2 13
 -7 -3 11 247.333 180.938 7
 -7 3 11 353.25 234.12 7
 -7 -3 11 -31.6999 166.575 13
 -7 -3 12 12755.3 1382.71 7
 -7 3 12 11157.2 1207.35 6
 -7 -5 -11 3373.3 764.385 3
 -7 5 -11 4750.43 918.399 3
 -7 -5 -11 4642.67 912 11
 -7 5 -11 4081.59 875.439 14
 -7 5 -11 3901.73 729.527 4
 -7 5 -11 5837.08 986.56 11
 -7 5 -10 1350.19 432.345 10
 -7 -5 -10 841.995 388.027 11
 -7 5 -10 2399.61 616.821 11
 -7 5 -10 940.174 427.52 14
 -7 5 -10 2339.63 535.444 4
 -7 -5 -10 1733.66 518.122 3
 -7 -5 -9 1156.94 429.365 11
 -7 5 -9 362.257 281.418 14
 -7 -5 -9 669.359 283.851 3
 -7 -5 -9 1600.83 471.19 7
 -7 5 -9 1529.42 425.236 4
 -7 5 -9 1090.13 384.773 10
 -7 -5 -8 49583.3 2578.05 7
 -7 -5 -8 56411.4 2833.41 11
 -7 5 -8 51863 2876.29 14
 -7 5 -8 53932.3 2461.84 4
 -7 5 -8 53955.6 2679.17 10
 -7 -5 -8 47860.9 2634.49 3
 -7 5 -7 6236.95 787.965 4
 -7 5 -7 5467.44 886.597 14
 -7 -5 -7 6931.2 879.754 7
 -7 -5 -7 6858.45 925.899 3
 -7 5 -7 6730.26 891.621 10
 -7 5 -6 8022.78 819.845 4
 -7 -5 -6 8147.02 968.961 3
 -7 -5 -6 9951.55 999.215 7
 -7 5 -6 10720.1 1098.45 10
 -7 5 -6 7001.07 903.884 7
 -7 -5 -6 9253.91 853.489 10
 -7 5 -6 8808.24 1073.45 14
 -7 5 -5 1062.93 341.13 7
 -7 -5 -5 1031.65 287.342 10
 -7 5 -5 1401.67 430.542 14
 -7 5 -5 1195.39 370.391 10
 -7 -5 -5 1463.55 387.764 3
 -7 -5 -5 1277.28 358.142 7
 -7 5 -5 1392.89 342.21 4
 -7 5 -4 2689.14 523.668 10
 -7 -5 -4 3379.33 544.955 7
 -7 5 -4 2798.07 572.445 14
 -7 -5 -4 2963.4 489.233 10
 -7 5 -4 2829.91 525.277 7
 -7 -5 -4 2243.48 480.424 3
 -7 5 -4 3272.71 459.538 4
 -7 -5 -3 5113.04 690.014 3
 -7 5 -3 7013.63 777.89 7
 -7 -5 -3 4547.53 620.192 10
 -7 5 -3 6356.53 814.71 14
 -7 5 -3 6637.7 813.615 10
 -7 -5 -3 5653.06 689.139 7
 -7 5 -3 5243.65 553.934 4
 -7 5 -2 45936.7 2011.83 7
 -7 5 -2 43816.3 1642.42 4
 -7 -5 -2 45010.5 2030.48 3
 -7 5 -2 47946.7 2243.4 14
 -7 5 -2 44937.6 2170.63 10
 -7 -5 -2 47656.4 2026.55 7
 -7 -5 -2 41779.7 1984.37 10
 -7 -5 -1 6898.08 790.885 18
 -7 5 -1 6591.97 557.802 4
 -7 5 -1 7232.55 722.146 7
 -7 5 -1 6127.16 738.33 14
 -7 -5 -1 6486.64 697.826 7
 -7 -5 -1 5671.07 656.554 3
 -7 5 -1 5735.83 737.836 10
 -7 -5 0 14579.3 976.705 13
 -7 5 0 15153.1 1119.01 14
 -7 5 0 13664.8 1140.27 10
 -7 -5 0 13692.3 978.595 3
 -7 -5 0 16708.8 1131.08 7
 -7 -5 0 15946.6 1187.42 18
 -7 5 0 13897.7 993.57 7
 -7 5 1 14309.4 969.519 7
 -7 -5 1 12233.8 963.926 7
 -7 -5 1 13055.3 893.892 13
 -7 5 1 12729.8 968.269 14
 -7 5 1 15326.9 1177.03 10
 -7 -5 1 11678.7 838.45 3
 -7 -5 1 12529.7 1010.95 18
 -7 5 2 70281.5 2404.78 12
 -7 5 2 75640.4 2812.27 10
 -7 -5 2 74198 2634.54 18
 -7 -5 2 73197.5 2246.62 3
 -7 5 2 73661.6 2435.1 14
 -7 5 2 71633.3 2393.79 7
 -7 -5 2 75390 2633.15 7
 -7 -5 2 76070 2399.21 13
 -7 -5 3 25473.6 1125.35 3
 -7 5 3 27082.9 1340.38 7
 -7 5 3 25097.6 1238.03 12
 -7 -5 3 27281.6 1336.97 13
 -7 -5 3 26612.3 1430.88 18
 -7 -5 3 27450.3 1515.61 7
 -7 5 3 27162.7 1277.6 14
 -7 5 3 26383.2 1571.09 10
 -7 -5 4 40355.6 1913.83 7
 -7 5 4 36817.6 1397.54 14
 -7 -5 4 35071.3 1239.29 3
 -7 -5 4 40839.5 1748.21 18
 -7 -5 4 36127.9 1302.49 8
 -7 5 4 37503.1 1602.61 7
 -7 5 4 36577.9 1409.2 12
 -7 5 4 33599.6 1804.94 10
 -7 -5 4 35271.3 1576.48 13
 -7 -5 5 135.447 114.144 13
 -7 5 5 158.964 135.843 7
 -7 -5 5 64.0204 70.2292 8
 -7 5 5 243.246 154.705 10
 -7 -5 5 -21.2043 77.7762 18
 -7 -5 5 475.31 232.274 7
 -7 5 6 3025.03 531.831 10
 -7 -5 6 2271.54 405.674 13
 -7 -5 6 3669.72 597.761 7
 -7 5 6 2699.23 424.454 7
 -7 -5 6 2928.08 383.333 8
 -7 -5 7 3689.31 464.518 8
 -7 5 7 2393.98 411.601 7
 -7 -5 7 2757.41 553.955 7
 -7 -5 7 2741.86 476.144 13
 -7 5 7 2757.52 490.84 10
 -7 -5 8 24545.8 1512.75 13
 -7 5 8 24504.7 1686.53 6
 -7 -5 8 23553.5 1679.38 7
 -7 5 8 23057.8 1361.44 7
 -7 5 8 28117.2 1612.62 10
 -7 5 9 2781.9 574.212 6
 -7 -5 9 2058.21 511.983 7
 -7 5 9 1658.91 381.069 7
 -7 -5 9 1433.19 382.514 13
 -7 -5 10 9288.43 1122.34 7
 -7 5 10 8009.09 1011.34 6
 -7 -5 10 8439.31 947.663 13
 -7 -5 11 2244.68 568.147 7
 -7 5 11 2398.6 568.55 6
 -7 -5 11 3258.47 620.949 13
 -7 -5 12 613.517 360.886 7
 -7 -5 12 141.027 164.359 13
 -7 7 -10 15723.1 1476.2 4
 -7 -7 -10 18397.3 1729.62 3
 -7 7 -10 21681.3 1846.28 10
 -7 7 -10 17473.5 1774.71 14
 -7 7 -10 18304.9 1813.96 12
 -7 -7 -10 18894.7 1776.96 11
 -7 7 -10 21604.1 1811.79 11
 -7 7 -9 5882.41 994.62 12
 -7 -7 -9 5043.85 816.72 7
 -7 7 -9 5036.7 867.054 10
 -7 -7 -9 4000.75 790.761 11
 -7 7 -9 4135.12 851.576 14
 -7 7 -9 5579.72 830.115 4
 -7 -7 -9 5112.37 881.413 3
 -7 7 -8 7218.12 909.408 4
 -7 7 -8 9275 1194.82 14
 -7 7 -8 5765.06 949.7 12
 -7 -7 -8 6181.36 820.664 9
 -7 -7 -8 6832.21 925.013 7
 -7 -7 -8 8665.2 1088.82 11
 -7 7 -8 6129.37 931.854 10
 -7 -7 -8 6468.24 948.334 3
 -7 7 -7 7288.23 1036.18 14
 -7 -7 -7 7335.68 895.286 7
 -7 7 -7 6150.6 898.399 10
 -7 -7 -7 6665.49 930.519 3
 -7 7 -7 6087.9 800.745 4
 -7 -7 -7 7827.82 982.123 11
 -7 7 -6 9566.7 1152.47 14
 -7 -7 -6 9293.55 979.732 7
 -7 7 -6 9082.01 1074.69 10
 -7 -7 -6 10861.4 937.187 10
 -7 7 -6 9045.86 916.988 4
 -7 -7 -6 9876.15 1100.38 3
 -7 -7 -5 4177.43 691.285 3
 -7 -7 -5 4075.77 573.904 10
 -7 7 -5 4427.03 756.817 14
 -7 7 -5 2634.71 553.048 10
 -7 7 -5 4165.01 681.598 7
 -7 7 -5 4335.35 607.65 4
 -7 -7 -5 5356.63 715.585 7
 -7 7 -4 7395.48 849.758 7
 -7 7 -4 7251.32 742.491 4
 -7 7 -4 7494.83 952.204 14
 -7 -7 -4 8722.79 874.039 7
 -7 -7 -4 6092.74 730.476 10
 -7 7 -4 7303.71 915.952 10
 -7 -7 -4 6393.46 815.855 3
 -7 7 -3 16642.8 1378.23 12
 -7 -7 -3 15583.3 1152.67 7
 -7 7 -3 16236.6 1364.42 14
 -7 -7 -3 14626.6 1293.2 18
 -7 7 -3 17948.1 1283.27 7
 -7 -7 -3 16475.4 1273.71 3
 -7 7 -3 18506.4 1158.5 4
 -7 7 -3 20036.4 1495.12 10
 -7 -7 -2 12074.2 986.682 7
 -7 7 -2 11027.3 1072.41 14
 -7 7 -2 12444.9 1165.99 10
 -7 -7 -2 12425.6 1061.96 3
 -7 7 -2 11756.6 883.183 4
 -7 -7 -2 11770.6 1133.28 18
 -7 7 -2 14175 1085.96 7
 -7 7 -2 12748.6 1149.83 12
 -7 7 -1 8283.39 713.435 4
 -7 -7 -1 10050.8 1017.51 18
 -7 7 -1 8467.17 898.964 12
 -7 -7 -1 10085 889.043 7
 -7 7 -1 8745.75 811.056 7
 -7 7 -1 11086.4 1029.39 14
 -7 -7 -1 8573.91 842.87 3
 -7 7 -1 8917.32 971.569 10
 -7 -7 0 9870.66 890.732 7
 -7 -7 0 9800.92 870.133 13
 -7 7 0 9314.47 980.106 10
 -7 7 0 8620.89 883.323 12
 -7 -7 0 8933.83 937.594 18
 -7 -7 0 7995.53 780.986 3
 -7 7 0 10165.4 847.428 7
 -7 7 0 10454.6 962.214 14
 -7 7 1 2694 470.607 12
 -7 7 1 2829.66 432.437 7
 -7 -7 1 2764.97 429.252 3
 -7 -7 1 3898.99 555.884 7
 -7 -7 1 4677.63 659.391 18
 -7 7 1 3664.58 591.484 10
 -7 -7 1 3284.7 503.783 13
 -7 7 1 3369.62 518.59 14
 -7 -7 2 46438.7 2037 7
 -7 -7 2 46274.8 2117.05 18
 -7 -7 2 42020.5 1718.97 3
 -7 7 2 43929.6 1895.85 14
 -7 7 2 42203 2116.51 10
 -7 -7 2 42963.1 1889.87 13
 -7 7 2 45720.5 1798.51 7
 -7 7 2 44976.2 1937.59 12
 -7 -7 3 14313.2 1047.17 13
 -7 7 3 15927 1036.19 12
 -7 7 3 14276.6 939.207 7
 -7 -7 3 13374.5 873.811 3
 -7 7 3 15647.9 1015.18 14
 -7 -7 3 15642.3 1155.89 18
 -7 -7 3 13361.2 1081.88 7
 -7 7 3 13351.8 1142 10
 -7 -7 4 6409.21 695.037 13
 -7 7 4 6188.58 604.132 7
 -7 -7 4 5479.16 670.816 18
 -7 7 4 5436.41 544.713 14
 -7 7 4 5319.53 556.372 12
 -7 7 4 5197.81 707.58 10
 -7 -7 4 6267.64 575.497 8
 -7 -7 4 6010.92 746.983 7
 -7 -7 4 6230.22 541.522 3
 -7 -7 5 5060.5 536.891 8
 -7 -7 5 4941.14 700.154 7
 -7 -7 5 5185.52 640.803 13
 -7 7 5 5909.95 594.04 7
 -7 -7 5 5798.74 682.715 18
 -7 7 5 6505.62 771.75 10
 -7 -7 6 2277.52 373.247 8
 -7 -7 6 2173.78 483.737 7
 -7 7 6 2254.59 469.417 10
 -7 7 6 2343.59 378.452 7
 -7 -7 6 2022.47 421.533 13
 -7 -7 6 2354.21 426.096 18
 -7 7 7 9842.91 948.293 10
 -7 -7 7 11908 1057.96 13
 -7 -7 7 8951.95 1021.95 7
 -7 -7 7 9550.58 822.936 8
 -7 7 7 8887.49 1043.91 6
 -7 7 8 8466.27 1034.23 6
 -7 -7 8 12279 1240.24 7
 -7 -7 8 10860.9 1056.05 13
 -7 -7 8 10318.8 899.398 8
 -7 7 9 17404.3 1531.08 6
 -7 -7 9 15210.4 1302.01 13
 -7 -7 9 16289.6 1483.61 7
 -7 -7 10 9808.04 1193.5 7
 -7 7 10 7375.03 1028.03 6
 -7 -7 10 9914.71 1087.19 13
 -7 -7 11 1289.9 417.584 13
 -7 7 11 1314.82 446.649 6
 -7 -9 -9 1724.53 544.958 3
 -7 -9 -9 795.159 372.279 11
 -7 9 -9 913.835 380.833 4
 -7 9 -9 535.516 307.28 10
 -7 9 -9 1248.15 506.822 12
 -7 9 -9 2193.18 659.019 14
 -7 -9 -8 6924.81 967.326 9
 -7 -9 -8 7848.99 1050.74 11
 -7 -9 -8 6376.25 865.89 7
 -7 -9 -8 7057.47 1019.94 3
 -7 9 -8 6307.6 1002.89 10
 -7 9 -8 6428.63 1053.72 14
 -7 9 -8 6573.04 925.592 4
 -7 9 -8 9491.19 1258.94 12
 -7 -9 -7 2894.15 575.657 7
 -7 9 -7 3411.16 704.399 10
 -7 -9 -7 2327.54 540.774 11
 -7 9 -7 2689.24 649.434 12
 -7 -9 -7 2376.69 597.088 3
 -7 9 -7 2068.32 493.531 4
 -7 9 -7 2431.01 614.687 14
 -7 -9 -6 6782.68 823.071 7
 -7 -9 -6 4500.74 774.471 3
 -7 -9 -6 4932.33 755.176 11
 -7 9 -6 4702.78 705.952 4
 -7 9 -6 4360.79 778.751 10
 -7 9 -6 3589.5 754.138 14
 -7 9 -6 4892.01 861.329 12
 -7 9 -5 10452.7 1206.11 14
 -7 -9 -5 8538.86 897.748 7
 -7 9 -5 9578.63 1132.06 10
 -7 9 -5 8703.44 1108.83 12
 -7 -9 -5 10336.4 1197.69 18
 -7 9 -5 9524.79 966.635 4
 -7 -9 -5 8635.44 1032.62 3
 -7 -9 -5 9373.86 911.645 10
 -7 9 -4 32518.5 1746.67 4
 -7 -9 -4 31856.3 2083.57 18
 -7 9 -4 31283.9 2059.89 10
 -7 9 -4 30905.6 2041.15 14
 -7 9 -4 33660 2128.23 12
 -7 -9 -4 33933.3 1995.4 3
 -7 -9 -4 25326.7 1551.42 7
 -7 -9 -3 21134 1511.73 3
 -7 9 -3 15614 1231.71 7
 -7 9 -3 18455.2 1531.15 10
 -7 -9 -3 19021.9 1561.58 18
 -7 9 -3 21177.1 1629.28 12
 -7 9 -3 20830.2 1601.31 14
 -7 -9 -3 18392.6 1270.07 7
 -7 9 -3 16526.5 1186.2 4
 -7 -9 -2 1512.04 431.104 18
 -7 9 -2 1124.1 341.919 7
 -7 9 -2 757.383 256.754 4
 -7 -9 -2 1602.51 398.406 3
 -7 9 -2 2104.02 497.389 12
 -7 9 -2 1118.75 366.986 14
 -7 9 -2 1487.02 439.426 10
 -7 -9 -2 1239.11 322.875 7
 -7 -9 -1 5830.41 806.777 18
 -7 -9 -1 6248.83 755.469 3
 -7 9 -1 5739.45 654.155 4
 -7 9 -1 6039.05 838.847 10
 -7 9 -1 6427.27 833.65 12
 -7 9 -1 6679.82 840.842 14
 -7 -9 -1 6220.29 707.227 7
 -7 9 -1 5707.87 670.421 7
 -7 -9 -1 5718.79 742.192 13
 -7 9 0 15903.9 1291.6 12
 -7 9 0 19569.5 1508.74 10
 -7 9 0 19308.8 1188.43 7
 -7 -9 0 20483.5 1342.11 3
 -7 -9 0 19714.3 1361.67 13
 -7 -9 0 18185.3 1453.52 18
 -7 -9 0 19947.5 1296.62 7
 -7 9 0 17759.4 1349.52 14
 -7 9 1 5123.52 688.579 12
 -7 -9 1 4681.62 628.521 7
 -7 -9 1 4548.73 589.687 3
 -7 -9 1 5394.62 759.123 18
 -7 -9 1 5402.93 697.767 13
 -7 9 1 4999.39 569.25 7
 -7 9 1 4825.26 663.17 14
 -7 9 1 5849.97 809.342 10
 -7 9 2 15517.8 1151.85 14
 -7 9 2 15999.7 1003.96 7
 -7 -9 2 15715.1 1195.47 13
 -7 -9 2 14479 1036.31 3
 -7 9 2 16631.8 1342.83 10
 -7 -9 2 14266.7 1132.41 7
 -7 9 2 17029.1 1212.08 12
 -7 -9 2 16250.4 1316.61 18
 -7 -9 3 12439.2 1071.53 7
 -7 -9 3 8424.14 760.494 3
 -7 9 3 10933.3 940.626 20
 -7 9 3 9654.54 871.421 12
 -7 -9 3 10538.2 1033.27 18
 -7 -9 3 10632.9 977.369 13
 -7 9 3 10692.5 790.489 7
 -7 9 3 11756.8 947.839 14
 -7 9 3 11668.4 1113.41 10
 -7 9 4 12027.2 907.813 14
 -7 9 4 10303 853.06 12
 -7 9 4 10168 858.302 20
 -7 -9 4 11763.3 1082.45 18
 -7 -9 4 10630.1 858.582 8
 -7 -9 4 9408.85 762.789 3
 -7 9 4 10013.7 1023.1 10
 -7 -9 4 12439.1 1100.41 7
 -7 -9 4 10449.8 983.143 13
 -7 -9 5 1204.74 336.76 18
 -7 -9 5 1051.72 332.987 7
 -7 9 5 1418.01 386.733 10
 -7 -9 5 1589.1 397.356 13
 -7 -9 5 1182.88 289.806 8
 -7 9 6 23155.6 1728.97 6
 -7 9 6 24951.2 1618.19 10
 -7 -9 6 23105.3 1511.51 18
 -7 -9 6 24221.1 1598.7 13
 -7 -9 6 23600.5 1385.76 8
 -7 -9 6 25827.9 1743.34 7
 -7 9 7 1762.37 411.101 10
 -7 -9 7 1882.69 447.627 13
 -7 9 7 1907.25 519.445 6
 -7 -9 7 2002.56 417.846 8
 -7 -9 7 1594.99 456.876 7
 -7 -9 8 2345.34 522.08 13
 -7 -9 8 2666.13 585.224 7
 -7 -9 8 2740.57 508.269 8
 -7 9 8 2468.1 608.466 6
 -7 -9 9 3088.54 723.752 7
 -7 -9 9 2077.01 507.093 13
 -7 9 9 3318.56 703.958 6
 -7 -9 10 12227.4 1401.39 7
 -7 -9 10 15829.6 1461.31 13
 -7 9 10 16738.3 1625.09 6
 -7 -11 -8 4424.75 850.2 3
 -7 11 -8 3000.15 736.514 10
 -7 11 -8 5103.71 953.466 12
 -7 11 -8 6216.36 922.399 4
 -7 11 -8 3009.76 738.111 14
 -7 -11 -8 3709.17 734.513 9
 -7 -11 -8 4889.59 836.483 11
 -7 11 -7 4442.49 867.173 10
 -7 11 -7 2353.85 585.271 4
 -7 11 -7 2892.96 724.766 14
 -7 -11 -7 2739.71 660.966 3
 -7 11 -7 3615.12 791.798 12
 -7 -11 -7 2388.12 554.212 11
 -7 -11 -6 9981.28 1101.4 11
 -7 11 -6 9559.56 1242.63 12
 -7 11 -6 10688.2 1296.34 14
 -7 -11 -6 10188.5 1206.37 3
 -7 -11 -6 12204.9 1390.65 18
 -7 11 -6 8652.14 1181.92 10
 -7 11 -6 10973.5 1146.56 4
 -7 -11 -5 11995 1274.95 3
 -7 11 -5 9949.22 1049.13 4
 -7 -11 -5 11475.7 1126.24 11
 -7 -11 -5 11503.5 1044.82 7
 -7 11 -5 9533.55 1224.15 12
 -7 -11 -5 11701.9 1331.44 18
 -7 11 -5 10910.2 1290.63 14
 -7 11 -5 13694.3 1446.69 10
 -7 11 -4 19392.7 1676.56 14
 -7 -11 -4 22150.1 1803.42 18
 -7 11 -4 20098.2 1738.12 10
 -7 -11 -4 18436.2 1314.87 7
 -7 -11 -4 23579.1 1733.33 3
 -7 11 -4 21191.6 1504.33 4
 -7 11 -4 19051.7 1668.62 12
 -7 -11 -4 18635.7 1375.08 11
 -7 -11 -3 7040.27 919.724 3
 -7 11 -3 7197.23 985.351 14
 -7 -11 -3 9019.47 1127.36 18
 -7 -11 -3 8652.23 866.057 7
 -7 11 -3 7510.34 861.026 4
 -7 11 -3 8310.65 1056.66 12
 -7 11 -3 8301.54 1075.56 10
 -7 11 -2 6202.22 772.951 4
 -7 11 -2 7168.59 961.066 12
 -7 11 -2 7920.99 1003.36 14
 -7 -11 -2 7399.74 800.435 7
 -7 11 -2 7723.84 1024.49 10
 -7 -11 -2 8492.14 1061.78 18
 -7 -11 -2 6890.45 877.957 3
 -7 11 -1 236.465 131.005 7
 -7 11 -1 720.937 310.528 10
 -7 -11 -1 504.806 237.035 13
 -7 -11 -1 217.879 153.873 18
 -7 11 -1 605.126 304.349 12
 -7 -11 -1 511.132 236.648 7
 -7 -11 -1 400.207 214.18 3
 -7 11 -1 678.883 321.417 14
 -7 11 -1 321.755 223.974 4
 -7 11 0 9467.86 1029.22 14
 -7 11 0 8801.32 805.459 7
 -7 -11 0 7588.45 858.866 3
 -7 -11 0 9113.95 896.308 7
 -7 -11 0 8602.83 975.201 13
 -7 11 0 7317.5 910.581 12
 -7 -11 0 8910.06 1067.74 18
 -7 11 0 8330.21 1027.17 10
 -7 -11 1 14225.7 1157.68 3
 -7 -11 1 13542 1201.87 13
 -7 -11 1 14854.3 1157.94 7
 -7 11 1 15021.7 1374.6 10
 -7 11 1 13682.5 1201.01 14
 -7 -11 1 15159.8 1379.39 18
 -7 11 1 11583.2 1125.3 12
 -7 -11 2 16540.6 1428.53 18
 -7 -11 2 14056.1 1114.24 3
 -7 11 2 13191.4 1150.85 12
 -7 11 2 13302.3 1287.66 10
 -7 -11 2 15986.1 1227.87 7
 -7 -11 2 16722 1324.08 13
 -7 11 2 13946.3 1208.39 20
 -7 11 2 16225.4 1267.64 14
 -7 -11 3 18148.3 1350.86 7
 -7 -11 3 16048.5 1311.64 13
 -7 -11 3 17494.4 1200.67 3
 -7 11 3 16528.3 1262.18 20
 -7 -11 3 18303.1 1492.13 18
 -7 11 3 14769.8 1344.85 10
 -7 11 3 16978.3 1248.6 14
 -7 11 3 17129.2 1251.71 12
 -7 -11 4 12667.8 1162.86 7
 -7 -11 4 13310.3 1067.31 8
 -7 -11 4 11240.7 1101.48 13
 -7 11 4 13814.5 1271.56 10
 -7 11 4 11514.8 1214.3 6
 -7 -11 4 13075.2 1244.91 18
 -7 -11 5 2443.97 529.468 7
 -7 -11 5 2187.1 505.842 13
 -7 -11 5 1811.87 397.412 8
 -7 11 5 2155.28 542.239 6
 -7 11 5 2982.53 583.938 10
 -7 -11 5 1472.16 413.952 18
 -7 -11 6 22052.7 1457.4 8
 -7 11 6 21180.6 1550.41 10
 -7 -11 6 21780.1 1612.66 13
 -7 11 6 22568 1799.03 6
 -7 -11 6 21879.2 1605.33 18
 -7 -11 6 24594.4 1749.81 7
 -7 -11 7 3411.37 651.459 13
 -7 -11 7 3206.87 554.217 8
 -7 11 7 2821.5 657.355 6
 -7 -11 7 2450.46 573.731 7
 -7 -11 8 5286.78 817.623 13
 -7 11 8 6359.65 996.053 6
 -7 -11 8 4683.76 703.716 8
 -7 -11 8 5688.39 907.538 7
 -7 -11 9 66.4277 173.996 7
 -7 -11 9 460.806 278.158 13
 -7 13 -7 58.2645 162.022 14
 -7 -13 -7 65.5934 116.997 3
 -7 13 -7 383.438 266.758 4
 -7 -13 -7 203.904 252.944 18
 -7 13 -7 528.34 360.461 10
 -7 -13 -6 23254.3 2034.3 18
 -7 13 -6 21570.8 1738.91 4
 -7 13 -6 25274.6 2108.78 14
 -7 13 -6 21007.9 1945.91 12
 -7 13 -6 22443.2 2021.83 10
 -7 -13 -6 21644.9 1845.26 3
 -7 13 -5 467.077 304.28 14
 -7 13 -5 -7.86957 163.425 4
 -7 13 -5 328.496 227.282 12
 -7 -13 -5 374.65 320.079 18
 -7 13 -5 204.233 287.424 10
 -7 -13 -5 85.9361 148.692 3
 -7 -13 -4 15511.2 1582.04 18
 -7 -13 -4 15579.5 1477.2 3
 -7 13 -4 13476.1 1511.53 10
 -7 13 -4 12266.7 1224.75 4
 -7 13 -4 16268.1 1610.68 12
 -7 13 -4 16313.4 1610.18 14
 -7 13 -3 973.175 359.087 4
 -7 -13 -3 1846.05 500.105 3
 -7 13 -3 2488.67 614.684 12
 -7 -13 -3 1478.84 498.608 18
 -7 13 -3 1783.49 537.115 14
 -7 13 -3 1823.21 549.152 10
 -7 -13 -2 37261 2207.6 3
 -7 13 -2 33641.1 1968.94 4
 -7 13 -2 36594.8 2329.94 12
 -7 13 -2 33309.1 2316.58 10
 -7 -13 -2 37715.1 1901.07 7
 -7 13 -2 36850.7 2322.86 14
 -7 -13 -2 32430 2278.72 18
 -7 -13 -1 4766.67 839.222 18
 -7 -13 -1 4531.24 759.778 13
 -7 13 -1 4006.23 748.818 12
 -7 13 -1 4480.05 767.621 14
 -7 -13 -1 4935.71 668.243 7
 -7 13 -1 3674.05 628.568 4
 -7 -13 -1 3373.89 638.9 3
 -7 13 -1 4121.29 784.378 10
 -7 -13 0 1284.74 437.114 18
 -7 13 0 1307.88 431.474 20
 -7 -13 0 1494.34 439.53 13
 -7 13 0 1719.32 483.696 14
 -7 -13 0 2602.43 484.002 7
 -7 13 0 2965.38 645.963 10
 -7 13 0 2196.2 538.342 12
 -7 -13 0 2674.62 550.605 3
 -7 -13 1 1497.8 395.678 3
 -7 -13 1 903.32 327.422 13
 -7 13 1 1080.79 373.064 14
 -7 13 1 1290.98 408.798 20
 -7 -13 1 678.023 253.7 7
 -7 13 1 756.76 373.811 10
 -7 -13 1 688.457 348.14 18
 -7 13 1 1011.1 353.798 12
 -7 -13 2 20825.6 1724.63 18
 -7 -13 2 18462.5 1375.69 7
 -7 13 2 18096.8 1479.15 20
 -7 -13 2 19682.3 1551.67 13
 -7 -13 2 18084 1373.38 3
 -7 13 2 19629.7 1595.54 6
 -7 13 2 19530 1497.51 14
 -7 13 2 16564.5 1531.89 10
 -7 13 2 20802.4 1544.48 12
 -7 13 3 4911.89 733.701 20
 -7 -13 3 5306.8 717.63 3
 -7 -13 3 5193.74 739.219 7
 -7 13 3 5121.13 842.082 10
 -7 13 3 6254.48 807.572 14
 -7 13 3 3466.98 692.43 6
 -7 -13 3 5598.02 828.112 13
 -7 -13 3 5173.07 840.352 18
 -7 13 3 4714.38 707.271 12
 -7 13 4 9192.41 1147.99 6
 -7 -13 4 6798.47 964.352 18
 -7 -13 4 9748.91 1098.54 13
 -7 -13 4 9247.06 1024.25 7
 -7 13 4 8805.25 1078.2 10
 -7 -13 5 27.5888 131.463 13
 -7 13 5 298.778 252.687 10
 -7 -13 5 256.576 213.2 18
 -7 -13 5 -81.3074 129.133 17
 -7 -13 5 -26.7808 135.259 8
 -7 13 5 152.681 196.828 6
 -7 -13 5 185.938 205.453 7
 -7 13 6 4982.81 887.178 6
 -7 -13 6 4675.21 780.875 17
 -7 -13 6 3816.46 722.25 18
 -7 -13 6 4455.63 766.466 7
 -7 -13 6 5012.36 740.276 8
 -7 -13 6 5493.07 856.463 13
 -7 13 7 3039.23 718.716 6
 -7 -13 7 3774.49 725.092 7
 -7 -13 7 2991.46 578.618 8
 -7 -13 7 3821.52 747.324 13
 -7 -15 -4 8298.57 1231.47 18
 -7 -15 -4 6168.54 970.596 3
 -7 15 -4 7395.54 1126.03 12
 -7 15 -4 8229.62 1202.7 14
 -7 15 -4 4822.4 825.834 4
 -7 15 -4 5402.33 1008.1 10
 -7 15 -3 13676.1 1367.45 4
 -7 15 -3 12960.7 1509.59 20
 -7 15 -3 15072.4 1656.94 10
 -7 -15 -3 12939.2 1398.49 3
 -7 15 -3 13736.6 1516.57 14
 -7 15 -3 12984 1473.86 12
 -7 -15 -3 13957 1575.35 18
 -7 -15 -2 1250.36 491.709 18
 -7 15 -2 1975.68 565.491 20
 -7 -15 -2 2177.11 559.268 3
 -7 15 -2 789.595 368.94 4
 -7 15 -2 1235.21 437.579 12
 -7 15 -2 880.418 364.571 14
 -7 15 -2 1286.39 478.277 10
 -7 -15 -1 1399.33 474.771 3
 -7 15 -1 629.061 340.981 10
 -7 15 -1 946.556 338.912 6
 -7 15 -1 1346.22 464.107 14
 -7 15 -1 916.948 406.411 20
 -7 15 -1 1962.24 580.367 12
 -7 -15 -1 789.159 380.11 18
 -7 15 -1 1082.39 388.942 4
 -7 -15 -1 1728.93 505.441 13
 -7 15 0 15535.9 1491.41 14
 -7 15 0 14076.6 1347.26 6
 -7 -15 0 13165.1 1489.25 18
 -7 -15 0 12508.1 1345.78 13
 -7 15 0 13053.7 1380.76 12
 -7 15 0 12186.4 1420.44 10
 -7 -15 0 10858.8 1201.59 3
 -7 15 0 13366.7 1416.76 20
 -7 15 1 1911.02 565.038 10
 -7 15 1 1926.67 550.075 12
 -7 15 1 2341.77 563.75 20
 -7 -15 1 2047.65 523.092 3
 -7 -15 1 2813.63 647.763 13
 -7 -15 1 1839.9 541.867 18
 -7 15 1 2548.56 587.819 14
 -7 15 1 2564.04 607.01 6
 -7 -15 2 4732.88 742.919 3
 -7 15 2 4606.35 856.135 10
 -7 -15 2 5177.85 735.651 7
 -7 15 2 4120.76 738.982 20
 -7 15 2 3965.59 755.282 6
 -7 -15 2 3079.86 665.827 13
 -7 15 2 4498.68 761.968 12
 -7 15 2 4521.64 782.357 14
 -7 -15 2 4577 873.557 18
 -7 -15 3 30533.9 2248.96 18
 -7 15 3 28475.6 2104.49 6
 -7 15 3 29365 2146.8 10
 -7 -15 3 29187.1 2063.23 13
 -7 -15 3 26489.4 1774.48 7
 -7 15 4 1181.16 428.238 10
 -7 15 4 976.279 362.743 6
 -7 -15 4 1004.73 416.415 18
 -7 -15 4 963.279 328.912 7
 -7 -15 4 1564.42 480.814 13
 -7 -15 4 2183.01 594.047 17
 -7 15 5 357.486 259.881 6
 -7 -15 5 -161.972 211.387 7
 -7 -15 5 643.841 310.767 17
 -7 -15 5 19.6827 180.012 13
 -7 -15 5 -109.234 178.512 18
 -6 0 -12 10193.4 1343.3 11
 -6 0 -12 9140.84 1092.29 4
 -6 0 -12 8590.89 1219.96 14
 -6 0 -12 9487.88 1219.82 3
 -6 0 -11 -43.3167 117.353 4
 -6 0 -11 -28.1404 133.601 14
 -6 0 -11 -44.1316 226.273 11
 -6 0 -11 308.413 237.345 3
 -6 0 -10 45157.6 2246.7 4
 -6 0 -10 42636.8 2478.04 3
 -6 0 -10 47218.8 2677.55 11
 -6 0 -10 39596 2513.77 14
 -6 0 -9 64.4475 193.18 14
 -6 0 -9 -43.9773 142.605 11
 -6 0 -9 51.1433 144.837 4
 -6 0 -9 88.4913 192.26 3
 -6 0 -8 2223.13 533.576 7
 -6 0 -8 2572.1 450.865 4
 -6 0 -8 1616.93 427.934 3
 -6 0 -8 2167.97 527.128 14
 -6 0 -8 2251.77 429.557 10
 -6 0 -7 102.71 115.267 4
 -6 0 -7 -21.9596 136.529 7
 -6 0 -7 9.77668 119.901 3
 -6 0 -7 -68.5266 160.497 14
 -6 0 -7 70.7946 110.484 10
 -6 0 -6 20637.3 878.413 9
 -6 0 -6 19990.3 1427.03 3
 -6 0 -6 22002.9 1304.95 10
 -6 0 -6 18357.4 1358.35 7
 -6 0 -6 22099.3 1169.69 4
 -6 0 -5 27.1872 107.476 7
 -6 0 -5 79.1807 163.233 3
 -6 0 -5 2.03827 64.9104 4
 -6 0 -5 -5.83469 73.8219 10
 -6 0 -4 58602.2 1782.3 4
 -6 0 -4 61649.8 2257.23 10
 -6 0 -4 57491.7 2332 3
 -6 0 -4 60412.9 2329.41 7
 -6 0 -3 214.199 141.807 7
 -6 0 -3 5.25122 70.8411 3
 -6 0 -3 97.7876 116.855 10
 -6 0 -3 -14.9259 41.3685 4
 -6 0 -2 29789.1 926.791 4
 -6 0 -2 29678.2 1448.45 7
 -6 0 -2 31099.2 1519.31 10
 -6 0 -1 48.5098 108.369 7
 -6 0 -1 -97.3309 130.161 10
 -6 0 -1 19.4894 24.3166 4
 -6 0 0 47972.5 1825.52 7
 -6 0 0 51141.7 2018.4 10
 -6 0 1 13.9485 16.5449 4
 -6 0 1 -18.6125 98.7154 10
 -6 0 1 27.1191 16.4306 4
 -6 0 1 -5.12325 87.5277 7
 -6 0 2 29115.8 814.819 4
 -6 0 2 28201.8 1116.61 3
 -6 0 2 27791.6 911.39 13
 -6 0 2 28214.9 1325.31 7
 -6 0 2 27588.1 785.657 2
 -6 0 2 28066.7 1479.14 10
 -6 0 3 135.714 124.492 10
 -6 0 3 53.8428 49.1301 2
 -6 0 3 66.2676 59.3553 13
 -6 0 3 76.1665 61.4437 3
 -6 0 3 14.6472 53.7815 3
 -6 0 3 -221.111 122.486 7
 -6 0 3 28.4869 32.9832 4
 -6 0 4 135997 2652.03 3
 -6 0 4 138387 3548.91 7
 -6 0 4 141692 2536.57 8
 -6 0 4 128993 2779.52 12
 -6 0 4 130493 2794.23 15
 -6 0 4 127119 2791.26 20
 -6 0 4 129134 2798.26 14
 -6 0 4 145600 3892.89 10
 -6 0 4 139218 2621.19 3
 -6 0 5 -37.938 81.6836 10
 -6 0 5 -4.3253 37.3992 8
 -6 0 5 28.6365 34.3575 20
 -6 0 5 8.635 24.8993 14
 -6 0 5 61.1527 38.4833 15
 -6 0 5 -46.9192 64.9962 13
 -6 0 5 47.4284 43.6623 14
 -6 0 5 1.35964 74.0096 7
 -6 0 5 18.8508 18.4252 12
 -6 0 6 35086.4 1686.8 7
 -6 0 6 36233.9 1280.46 8
 -6 0 6 39209.5 1868.77 10
 -6 0 6 37423.5 1408.41 13
 -6 0 7 -40.1378 131.229 7
 -6 0 7 -51.5548 81.666 8
 -6 0 7 51.3528 110.246 10
 -6 0 7 -63.6942 90.5237 13
 -6 0 8 602.486 265.162 7
 -6 0 8 885.196 239.599 13
 -6 0 8 671.098 248.65 10
 -6 0 8 258.925 143.007 8
 -6 0 9 274.074 136.173 8
 -6 0 9 28.9854 90.2848 10
 -6 0 9 -99.1905 133.305 6
 -6 0 9 282.942 208.574 7
 -6 0 9 -18.8574 91.3217 13
 -6 0 10 42771 2130.24 10
 -6 0 10 47176.4 2168.51 6
 -6 0 10 49891.8 2111.92 8
 -6 0 10 45735.8 2319.35 7
 -6 0 10 46181.4 2088.46 13
 -6 0 11 -89.5193 104.506 13
 -6 0 11 -49.3239 137.718 7
 -6 0 11 76.7776 117.298 8
 -6 0 11 30.3661 112.188 6
 -6 0 12 9768.85 1035.29 13
 -6 0 12 9797.89 1134.61 7
 -6 0 13 -1.43639 129.059 7
 -6 2 -12 8580.56 1214.18 14
 -6 -2 -12 6602.81 1091.49 11
 -6 2 -12 9572.27 1226.15 3
 -6 -2 -12 7165.09 1056.68 3
 -6 -2 -12 7646.56 995.225 4
 -6 2 -12 8035.37 1033.01 4
 -6 2 -12 10338.1 1336.03 11
 -6 -2 -12 6178 1034.76 14
 -6 2 -11 13233.3 1400.49 3
 -6 2 -11 13526.1 1474.38 14
 -6 2 -11 11555.4 1341.71 11
 -6 -2 -11 10996.1 1267.21 3
 -6 -2 -11 12167.2 1406.62 11
 -6 -2 -11 11063.5 1349.56 14
 -6 -2 -11 12118.9 1182.06 4
 -6 2 -11 12842.5 1261.64 4
 -6 2 -10 3429.13 703.944 11
 -6 2 -10 3877.32 735.362 3
 -6 -2 -10 3651.3 747.025 14
 -6 -2 -10 3868.45 735.581 3
 -6 -2 -10 4302.89 678.345 4
 -6 2 -10 3461.23 723.141 14
 -6 -2 -10 3918.9 762.633 11
 -6 2 -10 3215.88 602.975 4
 -6 -2 -9 16234.2 1474.73 11
 -6 2 -9 15208.6 1224.99 4
 -6 -2 -9 16097.5 1218.41 4
 -6 2 -9 17023.4 1481.11 3
 -6 2 -9 13610.6 1407.28 14
 -6 2 -9 17834.2 1340.34 10
 -6 -2 -9 16848.8 1454.06 3
 -6 2 -9 17503.7 1518.76 11
 -6 2 -8 12578.7 1095.93 10
 -6 2 -8 12788.2 1294.98 14
 -6 -2 -8 13056.8 1240.92 7
 -6 -2 -8 13930.2 1297.43 11
 -6 -2 -8 13711.4 991.279 10
 -6 2 -8 10574.9 1124.36 3
 -6 2 -8 10849.8 868.631 2
 -6 -2 -8 10857.7 1132.62 3
 -6 -2 -8 12630.3 1003.83 4
 -6 2 -8 11154 983.202 4
 -6 2 -7 542.925 183.43 2
 -6 -2 -7 899.191 309.076 7
 -6 2 -7 500.022 215.483 10
 -6 -2 -7 856.84 259.833 4
 -6 -2 -7 323.631 161.588 10
 -6 2 -7 615.847 281.226 7
 -6 2 -7 455.513 196.079 14
 -6 -2 -7 533.3 234.306 3
 -6 -2 -7 597.939 207.076 9
 -6 2 -7 57.4192 115.777 4
 -6 2 -6 6476.48 563.966 2
 -6 -2 -6 7789.15 859.116 7
 -6 2 -6 7322.39 688.749 4
 -6 2 -6 7127.35 841.473 7
 -6 2 -6 7310.44 904.253 14
 -6 -2 -6 7422.67 711.455 10
 -6 -2 -6 6115.49 599.565 4
 -6 2 -6 7188.66 779.328 10
 -6 -2 -6 6911.15 826.097 3
 -6 -2 -5 10571.6 982.844 3
 -6 -2 -5 11720.4 997.363 7
 -6 -2 -5 11456.4 888.247 10
 -6 2 -5 10209.3 957.279 7
 -6 2 -5 10066.3 1023.49 14
 -6 2 -5 10664.5 924.001 10
 -6 2 -5 12632.3 842.366 4
 -6 -2 -5 11301.2 729.226 4
 -6 2 -5 8609.67 380.137 9
 -6 -2 -4 39451.1 1887.31 3
 -6 2 -4 38205.9 1096.61 9
 -6 2 -4 38607.5 1843.58 7
 -6 2 -4 41197.3 1504.43 4
 -6 2 -4 37719.8 1781 10
 -6 -2 -4 37378.1 1300.37 4
 -6 -2 -4 41426.8 1762.58 10
 -6 2 -4 36198.2 1938.37 14
 -6 -2 -4 39109.8 1820.04 7
 -6 -2 -3 53101.8 2132.55 3
 -6 2 -3 52054.2 2091.02 7
 -6 -2 -3 53782.9 1422.98 4
 -6 2 -3 53715.2 2137.22 10
 -6 2 -3 48296 2190.74 14
 -6 -2 -3 54635.4 2065.96 10
 -6 2 -3 51330.6 1635.61 4
 -6 2 -3 50999.7 1463.23 9
 -6 -2 -3 54027.8 2089.26 7
 -6 -2 -2 27831.7 769.062 4
 -6 -2 -2 28450 1438.37 10
 -6 2 -2 28018.9 1473.17 10
 -6 2 -2 26069.8 1488.5 14
 -6 2 -2 26522.5 1029.53 4
 -6 -2 -2 27192.2 1369.33 7
 -6 2 -2 28677.6 1425.05 7
 -6 -2 -2 27007.8 1399.29 3
 -6 2 -1 24700.6 881.584 4
 -6 2 -1 20954.9 1273.13 14
 -6 -2 -1 24987.8 1273.02 7
 -6 2 -1 23654 1245.79 7
 -6 -2 -1 23288.1 1315.74 10
 -6 2 -1 26981.4 1421.92 10
 -6 -2 -1 24188.6 1243.35 3
 -6 -2 0 3151.36 435.58 7
 -6 2 0 2383.41 396.601 14
 -6 -2 0 2483.21 411.756 10
 -6 -2 0 2709.94 377.75 3
 -6 2 0 2547.5 425.304 10
 -6 2 0 2508.6 391.749 7
 -6 2 0 2893.39 258.777 4
 -6 -2 1 20048.7 999.02 3
 -6 -2 1 17931.3 1177.29 10
 -6 -2 1 20149.5 906.583 13
 -6 2 1 18874.1 1053.61 7
 -6 -2 1 20378.4 1126.37 7
 -6 2 1 18006.3 1048.69 14
 -6 2 1 22385.5 1293.92 10
 -6 -2 2 37315.6 1600.14 7
 -6 2 2 37427.9 1720.9 10
 -6 -2 2 37247.5 1300.34 13
 -6 2 2 38192.9 908.002 2
 -6 2 2 37475.3 1458.04 14
 -6 -2 2 36080.6 1302.7 3
 -6 2 2 38642.2 1548.9 7
 -6 2 3 10776 665.148 14
 -6 2 3 11327.5 790.865 7
 -6 -2 3 10719.5 648.592 13
 -6 -2 3 10120.8 806.804 7
 -6 -2 3 11299.5 479.874 4
 -6 -2 3 10603.2 569.503 3
 -6 -2 3 10593.4 457.103 8
 -6 2 3 6923.61 437.127 2
 -6 2 3 10941.2 385.324 13
 -6 2 3 10569.5 880.836 10
 -6 2 4 1492.92 205.955 20
 -6 -2 4 1365.17 167.063 3
 -6 2 4 1403.26 161.973 13
 -6 2 4 901.728 258.699 10
 -6 -2 4 1354.39 239.095 13
 -6 -2 4 1528.94 318.711 7
 -6 2 4 1066.58 136.877 8
 -6 -2 4 1431.98 165.654 3
 -6 2 4 1199.82 186.244 14
 -6 2 4 1136.09 176.739 16
 -6 2 4 1344.46 192.629 12
 -6 2 4 1361.4 192.93 15
 -6 2 4 1040.75 170.52 3
 -6 -2 4 1191.42 168.593 8
 -6 2 4 1267.98 196.481 14
 -6 2 4 1353.67 276.135 7
 -6 2 5 10730.3 494.741 3
 -6 2 5 10603.8 442.406 14
 -6 2 5 10459.2 443.019 12
 -6 2 5 10741.7 821.16 7
 -6 -2 5 11553.1 624.77 8
 -6 2 5 10855.5 911.57 10
 -6 2 5 10172.1 429.693 12
 -6 2 5 11304.6 452.798 20
 -6 -2 5 10113.7 709.788 13
 -6 2 5 10747.4 440.548 15
 -6 2 5 10909.8 571.865 13
 -6 2 5 11264.5 451.419 14
 -6 -2 5 12861.9 976.016 7
 -6 2 5 12073.3 593.536 8
 -6 -2 6 37381.3 1358.12 8
 -6 2 6 39443.8 1337.14 13
 -6 2 6 40556.8 1726.08 7
 -6 -2 6 37969.6 1548.74 13
 -6 2 6 37604 1786.9 10
 -6 -2 6 36950.5 1802.82 7
 -6 2 6 36595.3 1322.19 8
 -6 2 7 5325.31 618.661 7
 -6 2 7 3279.25 402.389 13
 -6 -2 7 4922.56 661.377 7
 -6 -2 7 3807.19 492.512 13
 -6 2 7 3700.24 428.802 8
 -6 2 7 3898.48 555.43 10
 -6 -2 7 3391.63 420.799 8
 -6 -2 8 7654.62 680.927 8
 -6 -2 8 7675.82 744.656 13
 -6 -2 8 6319.27 780.501 7
 -6 2 8 6577.21 620.392 13
 -6 2 8 6380.67 721.414 7
 -6 2 8 6657.59 734.85 10
 -6 2 8 7050.32 794.954 6
 -6 2 8 6884.07 643.99 8
 -6 -2 9 8231.6 929.266 7
 -6 2 9 9112.2 870.316 10
 -6 -2 9 8158.35 779.115 6
 -6 -2 9 9073.02 806.956 8
 -6 2 9 7616.5 736.522 8
 -6 -2 9 7970.68 811.64 13
 -6 2 9 8360.53 758.92 13
 -6 2 9 8430.66 898.111 6
 -6 2 9 8834.5 889.452 7
 -6 -2 10 4807.02 678.571 13
 -6 -2 10 3763.42 658.98 7
 -6 -2 10 5327.19 653.821 8
 -6 2 10 4492.53 596.065 13
 -6 2 10 4440.84 668.601 7
 -6 2 10 4503.06 604.521 8
 -6 2 10 3724.84 615.938 6
 -6 2 11 9123.38 999.983 6
 -6 -2 11 10959.4 1172.53 7
 -6 2 11 7820.83 934.131 7
 -6 -2 11 10113.7 975.17 8
 -6 -2 11 9744.7 1002.95 13
 -6 -2 12 3726.9 660.915 13
 -6 -2 12 3744.33 735.146 7
 -6 2 12 4328.94 734.229 7
 -6 2 12 3848.87 665.653 6
 -6 -2 13 1572.33 449.319 13
 -6 2 13 551.123 331.583 7
 -6 -2 13 1266.03 439.919 7
 -6 -4 -12 12154.1 1487.85 11
 -6 4 -12 12916.4 1356 4
 -6 4 -12 13414.8 1531.56 14
 -6 -4 -12 10941.7 1393.57 14
 -6 4 -12 15629.1 1623.93 11
 -6 -4 -12 11463.2 1357.82 3
 -6 4 -12 10521.8 1317.77 3
 -6 -4 -12 11703.7 1231.9 4
 -6 -4 -11 8057.32 1158.34 11
 -6 4 -11 6267.78 972.096 3
 -6 -4 -11 6374.28 858.507 4
 -6 -4 -11 7516.27 1058.65 3
 -6 4 -11 9037.04 1167.3 11
 -6 4 -11 7236.7 1095.57 14
 -6 4 -11 7039.89 951.051 4
 -6 4 -11 6000.45 791.082 2
 -6 -4 -10 4188.19 797.115 11
 -6 4 -10 7002.71 1028.43 14
 -6 -4 -10 5649.16 877.433 3
 -6 4 -10 5589.56 814.882 4
 -6 4 -10 5521.41 804.759 10
 -6 4 -10 5746.66 903.731 11
 -6 4 -10 5388.19 700.738 2
 -6 -4 -10 5083.38 727.605 4
 -6 4 -9 2830.8 546.808 4
 -6 4 -9 3766.69 735.979 14
 -6 -4 -9 3802.04 718.262 11
 -6 4 -9 4355.9 740.873 11
 -6 -4 -9 3751.96 587.985 4
 -6 -4 -9 3775.76 685.322 7
 -6 -4 -9 4752.69 781.204 3
 -6 4 -9 3446.69 529.518 2
 -6 4 -9 3594.48 627.067 10
 -6 -4 -8 37375.9 2194.78 11
 -6 -4 -8 37854.3 1791.31 4
 -6 -4 -8 32541.2 1645.51 9
 -6 -4 -8 32556.1 1986.11 7
 -6 4 -8 36090.7 1674.13 2
 -6 4 -8 36786.1 2028.64 10
 -6 4 -8 36789.2 2273.92 14
 -6 -4 -8 32675.3 2021.65 3
 -6 4 -8 35178.5 1883.01 4
 -6 -4 -7 6816.65 836.265 7
 -6 4 -7 6471.48 776.317 4
 -6 4 -7 8627.06 923.801 10
 -6 4 -7 5408.13 817.097 14
 -6 -4 -7 7626.41 700.348 10
 -6 -4 -7 9326.97 1009.05 3
 -6 -4 -7 6115.21 671.485 9
 -6 -4 -7 7020.02 689.804 4
 -6 4 -7 8062.6 692.131 2
 -6 -4 -6 5763.08 613.046 10
 -6 -4 -6 5258.84 702.167 7
 -6 -4 -6 4952.48 534.789 4
 -6 -4 -6 4669.01 691.802 3
 -6 4 -6 5410.57 516.251 2
 -6 4 -6 4972.9 608.004 4
 -6 4 -6 5418.92 790.001 14
 -6 4 -6 4271.9 673.657 7
 -6 4 -6 4453.32 660.064 10
 -6 -4 -5 8538.8 759.16 10
 -6 -4 -5 10249.4 922.526 7
 -6 4 -5 8327.75 743.393 4
 -6 4 -5 9825.33 640.534 2
 -6 4 -5 9852.88 959.03 7
 -6 -4 -5 9648.34 682.042 4
 -6 4 -5 8433.38 960.638 14
 -6 -4 -5 9445.32 936.505 3
 -6 4 -5 8973.87 900.44 10
 -6 4 -4 56988.6 2044.04 4
 -6 4 -4 60368.3 2428.67 10
 -6 4 -4 56803 2522.24 14
 -6 -4 -4 55798.9 2341.81 3
 -6 -4 -4 59274 2183.52 10
 -6 -4 -4 57982.7 2256.44 7
 -6 4 -4 59046.8 1633.78 2
 -6 4 -4 58834.9 2365.82 7
 -6 4 -3 361.172 187.228 7
 -6 4 -3 493.29 104.427 9
 -6 4 -3 331.938 143.743 4
 -6 -4 -3 726.105 235.195 10
 -6 4 -3 800.049 265.724 10
 -6 4 -3 609.217 125.931 2
 -6 4 -3 211.348 163.017 14
 -6 -4 -3 341.832 183.568 3
 -6 -4 -3 632.15 213.454 7
 -6 4 -2 67417.2 2357.85 7
 -6 4 -2 68922.5 2601 14
 -6 -4 -2 69924.3 2382.9 7
 -6 4 -2 71677.1 1477.49 2
 -6 -4 -2 69661.4 2435.98 3
 -6 4 -2 72659.8 2601.21 10
 -6 4 -2 73996.1 2073.95 4
 -6 -4 -1 2680.64 407.492 3
 -6 4 -1 1887.79 342.274 7
 -6 4 -1 3040.5 338.346 4
 -6 4 -1 2671.45 461.886 10
 -6 -4 -1 2746.71 408.561 7
 -6 4 -1 2056.06 390.588 14
 -6 -4 -1 2226.6 412.133 18
 -6 -4 0 9391.21 769.73 7
 -6 4 0 8830.04 452.002 8
 -6 -4 0 8370.16 690.969 3
 -6 4 0 8582.53 809.603 10
 -6 4 0 8620.09 711.613 7
 -6 -4 0 7964.35 645.818 13
 -6 4 0 9074.41 792.429 14
 -6 -4 0 9608.5 831.763 18
 -6 -4 1 2284.33 382.927 7
 -6 -4 1 1812.27 301.692 13
 -6 4 1 1908.29 146.063 2
 -6 -4 1 1564.04 273.22 3
 -6 4 1 1810.1 316.71 7
 -6 4 1 1107.59 116.497 2
 -6 4 1 1671.1 338.338 10
 -6 4 1 1835.38 170.766 8
 -6 4 1 2072.97 365.732 14
 -6 -4 1 1785.43 346.925 18
 -6 4 2 60592.9 1480.15 2
 -6 -4 2 65359.9 2224.81 18
 -6 4 2 64746.3 1366.71 8
 -6 -4 2 67797 2289.04 7
 -6 4 2 67774.4 2098 14
 -6 4 2 65100.1 2387.54 10
 -6 4 2 61401 2040.34 7
 -6 -4 2 64217.3 1896.99 3
 -6 -4 2 63064.2 2011.99 13
 -6 4 3 1217.53 142.786 8
 -6 -4 3 559.344 162.463 13
 -6 -4 3 965.314 171.121 8
 -6 4 3 1336.25 238.301 12
 -6 -4 3 1129.78 265.419 7
 -6 4 3 1655.39 344.055 10
 -6 4 3 1151.51 230.273 14
 -6 4 3 1613.01 290.212 7
 -6 -4 3 1699.8 311.377 18
 -6 -4 3 1516.67 229.38 3
 -6 4 4 14811.2 738.177 12
 -6 -4 4 15060.8 751.811 8
 -6 4 4 16447.8 957.37 7
 -6 -4 4 15667.1 1084.84 7
 -6 4 4 15096.6 1067.83 10
 -6 -4 4 14912.4 913.217 13
 -6 -4 4 16857.6 690.922 3
 -6 4 4 13540.2 706.092 14
 -6 4 4 13794.2 601.351 8
 -6 -4 4 14451.4 894.087 18
 -6 -4 5 10516.4 795.489 13
 -6 4 5 10295.9 513.061 12
 -6 -4 5 11953.9 973.556 7
 -6 4 5 11338.4 804.854 7
 -6 4 5 11190.8 503.457 13
 -6 -4 5 11226.5 690.542 8
 -6 4 5 10710.9 894.479 10
 -6 -4 5 11105.2 454.102 3
 -6 -4 5 12551.5 791.843 18
 -6 4 5 11159.2 543.265 20
 -6 4 5 11459.4 533.951 14
 -6 -4 6 14887.7 832.404 18
 -6 4 6 15278.4 1083.42 10
 -6 4 6 15596.6 730.757 13
 -6 -4 6 15756.6 1186.42 7
 -6 -4 6 14925.6 876.71 8
 -6 -4 6 14898.3 1007.52 13
 -6 4 6 13577.6 922.996 7
 -6 4 7 13678.2 961.147 7
 -6 4 7 13484.6 769.891 13
 -6 4 7 13155.6 1011.97 10
 -6 -4 7 14102.9 1021.71 13
 -6 -4 7 11488.6 824.523 8
 -6 -4 7 12063.9 1088.84 7
 -6 -4 8 32513.4 1894.37 7
 -6 4 8 30632.6 1579.5 7
 -6 -4 8 34413.6 1736.61 13
 -6 4 8 33121.2 1873.22 6
 -6 -4 8 33873.7 1572.66 8
 -6 4 8 36210.7 1715.81 10
 -6 -4 9 2556.26 436.067 8
 -6 -4 9 1821.43 404.116 13
 -6 4 9 2470.83 515.543 6
 -6 4 9 2479.98 456.208 7
 -6 4 9 2490.66 425.285 8
 -6 -4 9 2549.93 537.965 7
 -6 -4 10 656.088 315.956 7
 -6 4 10 838.751 300.347 6
 -6 -4 10 808.456 277.066 8
 -6 4 10 644.182 254.282 7
 -6 -4 10 953.837 333.147 13
 -6 -4 11 809.77 305.835 13
 -6 -4 11 678.842 292.313 8
 -6 4 11 688.609 288.672 7
 -6 4 11 1357.82 434.601 6
 -6 -4 11 896.412 350.114 7
 -6 -4 12 13795 1308.71 13
 -6 4 12 10887.4 1186.6 6
 -6 -6 -11 12610.6 1412.55 3
 -6 -6 -11 12004.2 1421.84 11
 -6 6 -11 12441.8 1454.39 12
 -6 6 -11 11823.1 1420.23 14
 -6 6 -11 11121.3 1231.27 4
 -6 6 -11 11312.9 1317.51 11
 -6 -6 -10 7811.2 1094.74 11
 -6 -6 -10 8826.61 1119.36 3
 -6 6 -10 9929.47 1180.28 11
 -6 6 -10 8957.38 1200.36 14
 -6 6 -10 10547.8 1197.73 10
 -6 6 -10 9006.4 1067.2 4
 -6 6 -10 7775.5 856.835 2
 -6 6 -9 16900.5 1466.38 11
 -6 6 -9 16101.9 1368.59 4
 -6 6 -9 17327.7 1228.86 2
 -6 -6 -9 16136.7 1417.14 7
 -6 6 -9 17754.6 1515.43 10
 -6 -6 -9 15909.6 1500.16 11
 -6 6 -9 20018.6 1726.95 14
 -6 -6 -9 17937.2 1553.93 3
 -6 -6 -8 9359.58 1074.29 3
 -6 6 -8 10309 875.986 2
 -6 6 -8 10867 1153.87 10
 -6 -6 -8 10207.6 1069.51 7
 -6 6 -8 12406.9 1316.01 14
 -6 6 -8 9597.1 1009.21 4
 -6 -6 -8 9616.96 1039.88 9
 -6 -6 -8 12743.6 1259.12 11
 -6 6 -7 -67.4492 129.976 10
 -6 6 -7 368.633 211.238 14
 -6 6 -7 103.286 140.338 4
 -6 6 -7 86.8637 102.497 2
 -6 -6 -7 288.214 213.503 11
 -6 -6 -7 54.8902 127.495 3
 -6 -6 -7 153.585 207.923 7
 -6 6 -6 5606.17 783.866 10
 -6 -6 -6 6161.66 821.258 3
 -6 -6 -6 6653.04 666.338 10
 -6 6 -6 6622.97 602.567 2
 -6 -6 -6 6400.69 756.814 7
 -6 6 -6 7632.52 798.154 4
 -6 6 -6 7457.47 958.618 14
 -6 -6 -5 2280 398.001 10
 -6 6 -5 1580.89 405.764 10
 -6 6 -5 2646.96 348.576 2
 -6 -6 -5 1657.53 414.766 3
 -6 6 -5 1386.34 377.245 7
 -6 -6 -5 2061.11 409.764 7
 -6 6 -5 991.279 327.377 14
 -6 6 -5 1519.92 352.757 4
 -6 -6 -4 25377.6 1419.09 7
 -6 6 -4 23187.8 1286.76 4
 -6 -6 -4 23004.7 1305.64 10
 -6 6 -4 23698.8 1545.9 10
 -6 -6 -4 22794.5 1472.43 3
 -6 -6 -4 24205.9 1601.96 18
 -6 6 -4 23493.4 1600.99 14
 -6 6 -4 22560.9 1433.32 7
 -6 6 -4 23677.5 1010.17 2
 -6 6 -3 13213.1 1117.57 10
 -6 -6 -3 11904.6 921.93 7
 -6 6 -3 10855.6 1026.5 14
 -6 6 -3 10418.7 799.592 4
 -6 6 -3 11246.2 615.977 2
 -6 6 -3 12896.3 998.31 7
 -6 -6 -3 10947.9 1041.12 18
 -6 -6 -3 11409.9 985.269 3
 -6 6 -2 21858.3 810.538 2
 -6 -6 -2 19332.1 1246.67 3
 -6 6 -2 21540.4 1422.9 10
 -6 6 -2 21876.4 1270.13 7
 -6 -6 -2 20583 1386.96 18
 -6 -6 -2 20680.2 1210.51 7
 -6 6 -2 22399.9 1135.89 4
 -6 6 -2 22776.6 1450.9 14
 -6 -6 -1 10608.2 848.629 7
 -6 -6 -1 10969.6 966.617 18
 -6 6 -1 11152.6 957.243 12
 -6 6 -1 11066.4 848.071 7
 -6 6 -1 11449.3 1006.22 10
 -6 -6 -1 11513.9 899.747 3
 -6 6 -1 8676.42 672.546 4
 -6 6 -1 10721.4 940.493 14
 -6 6 -1 11668 522.794 2
 -6 6 0 49709.8 2045.53 14
 -6 -6 0 48153 1896.02 13
 -6 6 0 46720.2 1795.67 7
 -6 6 0 50792.4 1249.78 2
 -6 -6 0 46111.2 1846.44 3
 -6 6 0 48510.7 2025.08 12
 -6 -6 0 51816.1 1967.47 7
 -6 -6 0 47162.1 2076.25 18
 -6 6 0 49519.8 2167.22 10
 -6 6 1 9020.49 779.706 14
 -6 6 1 8823.12 852.56 10
 -6 6 1 8396.28 759.48 12
 -6 6 1 9776.02 474.411 2
 -6 -6 1 9837.18 870.693 18
 -6 6 1 8441.92 689.631 7
 -6 -6 1 10099.6 799.349 13
 -6 -6 1 9703.55 805.168 7
 -6 -6 1 8277.1 687.253 3
 -6 6 2 22316.9 1116.95 7
 -6 -6 2 23981.2 1134.4 3
 -6 6 2 24063.9 1232.73 14
 -6 6 2 24242.2 1418.78 10
 -6 -6 2 22504.5 1219.04 13
 -6 6 2 22565.6 1210.21 12
 -6 -6 2 23810.9 1330.94 7
 -6 -6 2 23988.1 1362.33 18
 -6 6 3 37081.5 1448.16 7
 -6 -6 3 35984.4 1592.71 13
 -6 6 3 34358.7 1437.48 12
 -6 -6 3 37542.8 1729.67 7
 -6 -6 3 36130.4 1367.26 8
 -6 -6 3 34740.2 1331.81 3
 -6 6 3 35059.9 1435 14
 -6 -6 3 37413.6 1690.08 18
 -6 6 3 34734.4 1733.32 10
 -6 6 4 20623.7 1290.89 10
 -6 -6 4 19486.4 1175.19 18
 -6 6 4 20114.1 983.229 12
 -6 -6 4 20687.5 1199.92 13
 -6 6 4 19564.2 990.194 20
 -6 6 4 19882.2 1024.65 7
 -6 6 4 20390.5 979.431 14
 -6 -6 4 20856.2 1301.83 7
 -6 -6 4 20342 914.825 3
 -6 -6 4 19113.6 985.781 8
 -6 6 5 7809.02 550.736 20
 -6 -6 5 9465.69 824.206 13
 -6 6 5 9227.31 684.381 7
 -6 -6 5 9892.63 914.582 7
 -6 -6 5 9104.09 696.359 8
 -6 -6 5 8472.42 514.825 3
 -6 6 5 8712.36 563.792 14
 -6 6 5 8538.86 561.478 12
 -6 6 5 9838.03 871.271 10
 -6 -6 5 8783.53 750.212 18
 -6 -6 6 14281.3 1177.57 7
 -6 -6 6 13639.1 932.382 18
 -6 6 6 13357.1 1018.64 10
 -6 -6 6 12219.2 981.074 13
 -6 -6 6 14327.4 926.733 8
 -6 6 6 13444.1 865.534 7
 -6 -6 7 6447.86 733.898 13
 -6 6 7 6688.14 626.147 7
 -6 6 7 6774.48 710.849 10
 -6 -6 7 6164.3 636.167 8
 -6 -6 7 5425.55 742.306 7
 -6 6 7 6549.08 823.703 6
 -6 6 8 8124 723.393 7
 -6 6 8 9027.79 828.075 10
 -6 -6 8 8472.82 805.204 8
 -6 6 8 8196.15 953.726 6
 -6 -6 8 7828.75 855.744 13
 -6 -6 8 8033.74 947.516 7
 -6 -6 9 5575.04 683.035 8
 -6 6 9 4888.16 761.346 6
 -6 -6 9 4967.91 714.904 13
 -6 -6 9 3681.4 694.476 7
 -6 -6 10 9656.15 950.968 8
 -6 -6 10 9068.09 1008.67 13
 -6 -6 10 9613.16 1165.48 7
 -6 6 10 10554.4 1152.04 6
 -6 -6 11 4856.48 719.18 8
 -6 6 11 5151.69 836.817 6
 -6 -6 11 5236.24 802.252 13
 -6 -6 12 8133.86 1051.6 13
 -6 6 12 8557.01 1111.2 6
 -6 -8 -11 313.76 235.582 11
 -6 -8 -11 658.382 360.069 3
 -6 8 -11 557.657 356.061 14
 -6 8 -11 45.8082 191.71 12
 -6 8 -11 -65.0713 172.634 10
 -6 8 -11 672.721 377.088 4
 -6 8 -10 9517.61 1208.89 10
 -6 8 -10 8331.55 1180.12 14
 -6 8 -10 6780.73 984.088 4
 -6 -8 -10 9689.52 1204.31 3
 -6 -8 -10 10140.2 1250.99 11
 -6 8 -10 8337.89 1178.1 12
 -6 8 -10 8727.34 1086.73 11
 -6 8 -9 2721.29 661.697 14
 -6 -8 -9 2881.88 611.884 7
 -6 8 -9 1964.8 534.801 10
 -6 8 -9 2167.51 537.229 4
 -6 -8 -9 2151.72 582.579 11
 -6 -8 -9 3012.15 652.353 3
 -6 8 -9 2510.25 605.541 12
 -6 -8 -9 1488.77 421.672 9
 -6 8 -9 2479.66 556.872 11
 -6 -8 -8 6463.6 919.513 11
 -6 8 -8 5002.46 853.527 12
 -6 8 -8 4846.69 749.247 4
 -6 8 -8 5507.94 661.269 2
 -6 -8 -8 5355.76 764.101 7
 -6 -8 -8 5357.72 779.441 9
 -6 8 -8 4869.84 855.133 14
 -6 8 -8 5604.69 880.184 10
 -6 -8 -8 4490.48 754.644 3
 -6 -8 -7 2855.41 590.648 3
 -6 -8 -7 4382.32 642.471 7
 -6 8 -7 2502.86 590.208 12
 -6 8 -7 3479.78 607.494 4
 -6 -8 -7 3552.51 651.798 11
 -6 8 -7 2735.27 603.02 14
 -6 8 -7 3303.92 480.002 2
 -6 8 -7 2821.33 608.133 10
 -6 8 -6 20491.1 1163.47 2
 -6 8 -6 18799 1376.19 4
 -6 -8 -6 21223.3 1401.03 7
 -6 -8 -6 21407.6 1238.71 10
 -6 8 -6 20790.3 1658.41 12
 -6 -8 -6 20651 1551.55 3
 -6 -8 -6 23926.9 1606.4 11
 -6 8 -6 19240.4 1560.08 10
 -6 8 -6 17572.3 1521.89 14
 -6 -8 -5 3001.16 463.645 10
 -6 8 -5 2802.14 589.416 14
 -6 -8 -5 1939.7 459.651 3
 -6 8 -5 1725.13 314.68 2
 -6 -8 -5 2406.96 441.739 7
 -6 8 -5 2218.85 506.846 10
 -6 -8 -5 2686.17 556.568 18
 -6 8 -5 2428.92 544.462 12
 -6 8 -5 2174.37 437.798 4
 -6 8 -4 17381.3 1429.48 12
 -6 8 -4 20566.3 1530.85 10
 -6 -8 -4 20929.4 1276.68 7
 -6 8 -4 18735.7 1486.17 14
 -6 -8 -4 18549.9 1455.65 18
 -6 8 -4 19077.2 992.624 2
 -6 -8 -4 18555.6 1370.31 3
 -6 8 -4 17044.7 1262.42 7
 -6 8 -4 17676.6 1198 4
 -6 8 -3 13067.7 1173.32 10
 -6 8 -3 11675.5 1115.11 14
 -6 8 -3 10985.5 901.268 4
 -6 8 -3 12864.5 752.83 2
 -6 8 -3 11913.4 1125.09 12
 -6 8 -3 10392.3 931.258 7
 -6 -8 -3 12788.9 1190.01 18
 -6 -8 -3 11016 900.463 7
 -6 -8 -3 12783.8 1084.86 3
 -6 8 -2 7708.39 880.498 12
 -6 -8 -2 8542.92 773.098 7
 -6 8 -2 8571.07 580.447 2
 -6 8 -2 8718.1 768.755 4
 -6 8 -2 7238.81 863.605 10
 -6 8 -2 7588.9 751.361 7
 -6 8 -2 7641.72 873.868 14
 -6 -8 -2 7907.44 822.659 3
 -6 -8 -2 8203.06 911.496 18
 -6 -8 -1 2485.62 419.017 7
 -6 8 -1 892.697 285.843 14
 -6 8 -1 1702.81 331.609 7
 -6 8 -1 1809.46 256.79 2
 -6 -8 -1 1597.13 359.782 13
 -6 -8 -1 2298.1 482.802 18
 -6 8 -1 1825.43 417.255 12
 -6 8 -1 1112.48 345.676 10
 -6 -8 -1 1534.51 351.436 3
 -6 8 0 52794.8 2352.12 10
 -6 8 0 51490.6 2199.85 14
 -6 8 0 49284.3 1860.88 7
 -6 -8 0 49632.4 2033.8 3
 -6 -8 0 52518.6 2049.76 7
 -6 -8 0 52872.3 2149.7 13
 -6 -8 0 49780.4 2286.05 18
 -6 8 0 48285.6 2152.71 12
 -6 8 0 50451.1 1499.19 2
 -6 -8 1 307.722 200.927 18
 -6 -8 1 533.915 209.751 13
 -6 8 1 343.141 115.992 2
 -6 8 1 440.544 210.744 12
 -6 8 1 222.306 123.572 14
 -6 -8 1 215.486 127.206 7
 -6 8 1 196.051 126.746 10
 -6 -8 1 293.975 165.926 3
 -6 8 1 448.821 170.548 7
 -6 8 2 3990.78 593.036 10
 -6 -8 2 4116.4 553.055 13
 -6 8 2 4095.31 536.239 14
 -6 -8 2 4042.83 555.095 7
 -6 8 2 3325.54 482.561 12
 -6 -8 2 2974.98 519.895 18
 -6 8 2 2770.64 372.719 7
 -6 -8 2 3096.54 434.115 3
 -6 -8 3 15832.1 1118.31 13
 -6 8 3 17127.6 1096.52 20
 -6 8 3 15907.8 892.565 7
 -6 -8 3 17864.3 1041.96 8
 -6 -8 3 17708.8 1018.75 3
 -6 8 3 17183.1 1062.62 14
 -6 8 3 18365.4 1280.73 10
 -6 -8 3 19671.6 1268.9 7
 -6 -8 3 15010.9 1150.84 18
 -6 8 3 17389.4 1080.36 12
 -6 8 4 16066.1 976.871 12
 -6 -8 4 17269.8 959.144 3
 -6 -8 4 18077.8 1216.59 13
 -6 -8 4 18990.8 1090.81 8
 -6 8 4 15596.9 983.196 20
 -6 -8 4 17719.1 1230.26 18
 -6 -8 4 19215.1 1298.23 7
 -6 8 4 16185.8 974.613 14
 -6 8 4 18417.7 943.771 7
 -6 8 4 18010.1 1261.64 10
 -6 8 5 3531.6 416.621 14
 -6 8 5 2999.83 389.853 12
 -6 8 5 3546.15 399.06 7
 -6 -8 5 3422.49 537.264 13
 -6 -8 5 4124.33 577.542 17
 -6 -8 5 3882.74 418.781 3
 -6 -8 5 3561.3 540.032 18
 -6 8 5 3408.62 415.377 20
 -6 8 5 5538.2 682.609 10
 -6 -8 5 3915.96 504.866 8
 -6 -8 5 4461.53 639.659 7
 -6 -8 6 24411.2 1354.14 8
 -6 -8 6 22916.5 1564.53 7
 -6 -8 6 25572.1 1548.72 13
 -6 8 6 23977.1 1447.46 10
 -6 -8 6 25894 1527.5 19
 -6 -8 6 23561.7 1415 18
 -6 -8 6 24300.3 1415.63 17
 -6 8 6 25204.7 1684.68 6
 -6 8 7 1775.05 367.357 10
 -6 -8 7 2164.72 404.917 18
 -6 -8 7 1212.27 360.808 7
 -6 -8 7 2120.86 418.481 19
 -6 -8 7 2152.43 405.63 17
 -6 8 7 2181.73 497.498 6
 -6 -8 7 1910.56 384.959 8
 -6 -8 7 1080.08 336.307 13
 -6 8 8 8804.39 1056 6
 -6 -8 8 9458.37 1080.56 7
 -6 -8 8 8826.5 969.469 13
 -6 -8 8 10186.4 943.701 8
 -6 -8 9 1183.2 421.765 7
 -6 -8 9 684.16 272.242 13
 -6 8 9 1577.84 480.686 6
 -6 -8 9 968.105 327.407 8
 -6 -8 10 46865.9 2294.15 8
 -6 -8 10 46339 2659.28 7
 -6 -8 10 44331.6 2423.15 13
 -6 8 10 46937.1 2653.14 6
 -6 -8 11 1778.94 530.258 7
 -6 -8 11 2339.26 542.318 8
 -6 -8 11 2989.26 640.008 13
 -6 8 11 2505.97 622.248 6
 -6 10 -10 12363 1513.7 12
 -6 10 -10 12269.6 1360.2 4
 -6 10 -10 11976.3 1446.22 10
 -6 -10 -10 12557.7 1368.15 9
 -6 -10 -10 12016.8 1391.49 3
 -6 -10 -10 14987.5 1551.33 11
 -6 10 -10 14864.3 1624.43 14
 -6 10 -9 5386.36 960.011 12
 -6 10 -9 6641.35 971.684 4
 -6 -10 -9 6344.81 990.177 3
 -6 10 -9 5577.21 960.86 10
 -6 10 -9 6124.07 1023.41 14
 -6 -10 -9 6708.42 994.487 11
 -6 -10 -9 5981.85 915.177 9
 -6 10 -8 6.56957 126.176 12
 -6 10 -8 387.965 282.805 14
 -6 -10 -8 211.865 151.426 3
 -6 10 -8 38.1621 187.895 4
 -6 -10 -8 523.606 301.147 9
 -6 -10 -8 259.962 237.845 11
 -6 10 -8 181.892 220.168 10
 -6 10 -7 7721.74 1088.96 12
 -6 -10 -7 9398.74 1063.38 11
 -6 10 -7 10478.3 1259.32 14
 -6 -10 -7 9543.22 1126.45 3
 -6 10 -7 7493.14 1057.14 10
 -6 -10 -7 9881.33 1200.15 18
 -6 10 -7 10057.4 1101.24 4
 -6 -10 -6 9551.06 931.225 7
 -6 -10 -6 11710.6 1259.68 18
 -6 10 -6 8463.86 1110.34 12
 -6 -10 -6 11215 1184 3
 -6 10 -6 11763.9 1133.98 4
 -6 -10 -6 13753.7 1226.98 11
 -6 10 -6 11663.9 928.77 2
 -6 10 -6 13561.4 1376.2 14
 -6 10 -6 11591.7 1275.36 10
 -6 -10 -5 20117.8 1554.02 3
 -6 10 -5 18745.9 1617.54 12
 -6 -10 -5 21541.8 1355.49 7
 -6 10 -5 17926.3 1565.96 14
 -6 10 -5 20117.7 1648.11 10
 -6 10 -5 19509.8 1416.8 4
 -6 10 -5 19373.6 1158.56 2
 -6 -10 -5 21322.8 1698.98 18
 -6 -10 -5 20980.2 1449.47 11
 -6 10 -4 11756.4 844.362 2
 -6 10 -4 11302.3 1202.43 14
 -6 -10 -4 11767 1223.86 18
 -6 10 -4 12120.8 1247.82 10
 -6 10 -4 13202.3 1105.8 4
 -6 -10 -4 12381.7 979.91 7
 -6 -10 -4 11166.1 1114.73 3
 -6 -10 -4 12209.3 1038.07 11
 -6 10 -4 10563.4 1166.35 12
 -6 10 -3 8498.68 1011.65 12
 -6 10 -3 7513 644.174 2
 -6 10 -3 8650.64 872.371 4
 -6 -10 -3 10180.1 863.61 7
 -6 10 -3 9453.67 1068.49 10
 -6 -10 -3 8928.63 962.294 3
 -6 -10 -3 9085.91 1051.99 18
 -6 10 -3 9216.86 1037.01 14
 -6 -10 -2 5785.35 644.515 7
 -6 10 -2 4216.5 593.023 4
 -6 10 -2 6405.57 559.814 2
 -6 10 -2 4644.63 723.678 12
 -6 -10 -2 6265.87 857.212 18
 -6 10 -2 5328.41 802.673 10
 -6 -10 -2 4583.38 662.251 3
 -6 10 -2 4894.59 728.254 14
 -6 10 -1 17517.5 1360.05 14
 -6 10 -1 16448.4 897.705 2
 -6 10 -1 15504.6 1047.83 7
 -6 10 -1 17534.7 1413.46 10
 -6 -10 -1 17518.8 1263.96 3
 -6 -10 -1 15774.1 1342.97 18
 -6 -10 -1 15210.4 1229.18 13
 -6 10 -1 16950.9 1347.93 12
 -6 -10 -1 16962.9 1131.26 7
 -6 -10 0 10599.6 1080.47 18
 -6 10 0 9962.44 692.196 2
 -6 10 0 12248 1082.64 14
 -6 -10 0 10247.1 977.699 13
 -6 10 0 11702.7 1138.1 10
 -6 -10 0 10774.3 956.084 3
 -6 10 0 10691.7 1024.49 12
 -6 10 0 9740.68 774.778 7
 -6 -10 0 10839.5 898.821 7
 -6 10 1 9521.37 1011.09 10
 -6 -10 1 10039.9 1029.29 18
 -6 10 1 8170.8 637.497 2
 -6 10 1 8482.76 869.828 14
 -6 10 1 9132.51 906.706 12
 -6 -10 1 8522.87 819.565 3
 -6 -10 1 8518.31 810.846 7
 -6 -10 1 8866.17 898.254 13
 -6 10 1 8079.7 662.433 7
 -6 -10 2 8625.71 955.141 18
 -6 10 2 8800.17 655.405 7
 -6 10 2 9403.48 883.276 14
 -6 10 2 8257.84 848.939 20
 -6 10 2 7800.53 897.17 10
 -6 10 2 8092.76 832.942 12
 -6 -10 2 8553.14 801.535 3
 -6 -10 2 8985.24 848.026 7
 -6 -10 2 8036.09 851.359 13
 -6 10 3 17478 1182.59 14
 -6 -10 3 21539.5 1408.6 13
 -6 10 3 18273.3 1210.47 12
 -6 -10 3 17316.4 1119.44 3
 -6 -10 3 19715 1433.53 18
 -6 -10 3 16604.1 1299.28 17
 -6 -10 3 18926.1 1200.25 8
 -6 10 3 18396 1369.15 10
 -6 10 3 17050.8 1191.86 20
 -6 -10 3 18578.8 1280.17 7
 -6 10 4 30627.8 1778.31 10
 -6 -10 4 31611.1 1819.16 17
 -6 -10 4 30162.7 1736.66 13
 -6 10 4 31812 1556.96 14
 -6 -10 4 29060.5 1440.91 3
 -6 10 4 31408.7 1549.94 12
 -6 -10 4 32277.2 1781.44 7
 -6 -10 4 30336.8 1871.94 19
 -6 10 4 31951.1 1930.08 6
 -6 -10 4 32493.6 1623.63 8
 -6 10 4 29633.8 1542.28 20
 -6 -10 4 27124.6 1715.69 18
 -6 -10 5 3595.81 531.146 8
 -6 -10 5 3467.27 594.318 7
 -6 -10 5 3508.16 602.71 19
 -6 -10 5 4178.76 630.063 17
 -6 -10 5 3033.23 546.821 13
 -6 10 5 2512 497.362 10
 -6 -10 5 3546.33 596.877 18
 -6 10 5 3232.66 610.885 6
 -6 -10 6 11102 1107.01 7
 -6 -10 6 9888 917.064 8
 -6 10 6 10440.1 1139.82 6
 -6 10 6 11176.9 1011.44 10
 -6 -10 6 9884.45 1001.09 18
 -6 -10 6 10727.5 1074.7 19
 -6 -10 6 11732.7 1073.96 17
 -6 -10 6 10230.6 1036.25 13
 -6 -10 7 7860.87 875.039 17
 -6 -10 7 10014.1 955.548 8
 -6 -10 7 8506.57 978.105 13
 -6 -10 7 9063.65 952.714 18
 -6 10 7 8186.45 1043.55 6
 -6 -10 7 9203.76 991.027 19
 -6 -10 7 8782.63 1034.64 7
 -6 -10 8 6690.21 893.665 13
 -6 -10 8 5794.95 873.811 7
 -6 10 8 7278.51 1006.52 6
 -6 -10 8 6530.6 808.987 8
 -6 -10 9 9108.72 995.562 8
 -6 -10 9 8949.2 1066.53 13
 -6 10 9 9579.26 1193.43 6
 -6 -10 9 10948.4 1254.94 7
 -6 -10 10 4254.38 774.44 13
 -6 10 10 3441.05 747.363 6
 -6 -10 10 3776.09 761.76 7
 -6 -10 10 1871.17 450.085 8
 -6 12 -8 39545.4 2651.89 14
 -6 12 -8 36842.3 2583.39 12
 -6 -12 -8 34652.4 2248.31 11
 -6 -12 -8 37715.2 2563.86 18
 -6 12 -8 36364.7 2567.73 10
 -6 -12 -8 39198.5 2492.76 9
 -6 12 -8 39180.7 2408.22 4
 -6 -12 -8 38586.7 2496.96 3
 -6 -12 -7 3501.53 722.433 9
 -6 -12 -7 2982.73 659.703 3
 -6 12 -7 4776.83 903.456 12
 -6 12 -7 2818.31 677.934 14
 -6 12 -7 3595.95 712.58 4
 -6 -12 -7 3259.46 631.353 11
 -6 12 -7 2604.31 677.617 10
 -6 -12 -7 3118.45 706.457 18
 -6 12 -6 166.359 225.417 10
 -6 12 -6 323.01 246.283 14
 -6 -12 -6 164.295 142.95 3
 -6 12 -6 447.596 268.727 4
 -6 12 -6 77.2965 124.295 12
 -6 -12 -6 397.276 233.431 11
 -6 -12 -6 337.426 253.348 18
 -6 12 -5 9292.36 1041.58 4
 -6 -12 -5 9219.72 1101.18 3
 -6 -12 -5 9669.5 989.76 11
 -6 12 -5 9947.07 1212.56 14
 -6 12 -5 9898.9 1227.67 10
 -6 12 -5 8946.76 1154.84 12
 -6 -12 -5 11063.9 1294.48 18
 -6 12 -4 23064.7 1586.85 4
 -6 -12 -4 19426.7 1563.43 3
 -6 12 -4 18179.1 1612.94 12
 -6 12 -4 20953 1724.55 14
 -6 12 -4 18908.2 1676.99 10
 -6 -12 -4 19374.4 1340.99 11
 -6 -12 -4 18463.7 1633.18 18
 -6 12 -3 849.259 372.193 12
 -6 12 -3 808.698 334.522 14
 -6 -12 -3 903.656 261.489 11
 -6 12 -3 601.249 310.885 4
 -6 -12 -3 673.149 342.958 18
 -6 12 -3 659.458 315.93 10
 -6 -12 -3 955.598 268.967 7
 -6 -12 -3 414.597 254.383 3
 -6 12 -2 24801.5 1288.2 2
 -6 -12 -2 22463.8 1310.12 11
 -6 -12 -2 26027 1443.18 7
 -6 12 -2 22087 1500.48 4
 -6 12 -2 26057.4 1894.08 10
 -6 -12 -2 24921.5 1857.54 18
 -6 12 -2 23144 1727.11 14
 -6 -12 -2 25121.7 1694.91 3
 -6 12 -2 28866.7 1933.74 12
 -6 12 -1 7963.69 1024.85 10
 -6 12 -1 7336.28 938.266 12
 -6 12 -1 6540.26 642.503 2
 -6 -12 -1 7771.92 764.506 7
 -6 12 -1 7249.91 922.164 14
 -6 -12 -1 7643.09 893.221 3
 -6 -12 -1 6780.96 932.585 18
 -6 -12 -1 6937.94 882.882 13
 -6 -12 0 3242.59 632.058 18
 -6 12 0 1882.45 488.41 10
 -6 12 0 1649.1 423.371 12
 -6 -12 0 2394.46 514.345 13
 -6 -12 0 4009.76 552.102 7
 -6 12 0 1729.35 439.178 20
 -6 12 0 3194.07 589.573 14
 -6 -12 0 2393.15 490.741 3
 -6 12 0 2630.38 400.072 2
 -6 12 1 381.738 225.857 12
 -6 12 1 816.152 302.766 14
 -6 -12 1 343.941 194.935 3
 -6 12 1 459.358 256.062 10
 -6 -12 1 392.352 176.772 7
 -6 -12 1 425.477 222.438 13
 -6 12 1 92.8329 161.983 20
 -6 -12 1 382.379 204.879 18
 -6 12 1 278.048 127.573 2
 -6 -12 2 40529.4 1983.62 3
 -6 12 2 40582.8 2250.82 10
 -6 -12 2 41569 1987.87 7
 -6 -12 2 43538.5 2379.46 18
 -6 12 2 42104.3 2119.39 14
 -6 12 2 37707.6 2048.35 20
 -6 12 2 39980.8 2068.8 12
 -6 -12 2 42092.2 2320.41 17
 -6 -12 2 42186.7 2194.05 13
 -6 12 2 39188.1 2155.21 6
 -6 12 3 1687.7 458.724 10
 -6 -12 3 2391.83 541.593 18
 -6 -12 3 2947.54 518.407 7
 -6 12 3 2081.68 519.101 6
 -6 12 3 1741.68 403.392 14
 -6 12 3 2063.87 450.885 20
 -6 12 3 1574.8 393.068 12
 -6 -12 3 1857.92 505.626 19
 -6 -12 3 2118.92 500.099 17
 -6 -12 3 2117.93 476.114 13
 -6 -12 3 1398.27 339.383 3
 -6 -12 4 398.745 219.301 13
 -6 12 4 962.086 305.064 12
 -6 12 4 612.349 256.223 14
 -6 -12 4 988.219 288.752 3
 -6 12 4 318.081 192.966 6
 -6 -12 4 517.403 288.087 18
 -6 12 4 950.169 321.038 10
 -6 -12 4 493.714 225.284 8
 -6 12 4 315.653 183.111 20
 -6 -12 4 793.558 329.324 17
 -6 -12 4 810.886 318.4 19
 -6 -12 4 1530.78 399.865 7
 -6 -12 5 4652.17 749.072 18
 -6 12 5 4170.42 670.143 10
 -6 -12 5 3629.3 646.742 7
 -6 12 5 2689.96 590.155 6
 -6 -12 5 2417.95 485.843 8
 -6 -12 5 4483.67 761.938 19
 -6 -12 5 4144.89 693.431 17
 -6 -12 5 3847.32 665.636 13
 -6 -12 6 17959.7 1532.8 19
 -6 -12 6 16459.1 1406.03 7
 -6 -12 6 17123.6 1325.96 8
 -6 -12 6 14034.8 1314.48 13
 -6 12 6 16011.3 1500.69 6
 -6 -12 6 17222.9 1439.4 17
 -6 -12 6 14954.7 1363.82 18
 -6 -12 7 1729.48 429.362 8
 -6 12 7 1816.09 515.51 6
 -6 -12 7 1315.07 414.825 18
 -6 -12 7 2301.35 571.081 7
 -6 -12 7 1135.99 352.828 17
 -6 -12 7 1791.65 485.209 13
 -6 -12 7 1750.39 478.607 19
 -6 -12 8 18610.4 1456.73 8
 -6 -12 8 16779.1 1516.27 13
 -6 -12 8 17774.1 1583.23 7
 -6 12 8 17738.9 1666.85 6
 -6 -12 9 4575.72 747.602 8
 -6 -12 9 4171.85 791.458 7
 -6 12 9 3646.05 767.614 6
 -6 -12 9 4658.31 813.936 13
 -6 -14 -7 11572.2 1390.14 9
 -6 14 -7 12381 1498.75 12
 -6 14 -7 11597 1323.97 4
 -6 -14 -7 11618.1 1438.17 18
 -6 14 -7 11506.4 1431.77 14
 -6 14 -7 10151.8 1396.62 10
 -6 -14 -7 10621.5 1325.9 3
 -6 14 -6 686.421 378.424 14
 -6 14 -6 1798.13 555.146 10
 -6 14 -6 2480.58 664.959 12
 -6 -14 -6 2380.8 615.53 3
 -6 14 -6 2739.83 609.359 4
 -6 -14 -6 1274.46 497.966 18
 -6 -14 -5 9762.2 1193.03 3
 -6 14 -5 8363.16 1185.2 12
 -6 14 -5 8492.64 1180.47 14
 -6 14 -5 10693.8 1350.98 10
 -6 -14 -5 11647.6 1394.5 18
 -6 14 -5 8750.64 1087.11 4
 -6 14 -4 19701.1 1776 12
 -6 14 -4 18951.6 1732.02 14
 -6 14 -4 18564 1767.69 10
 -6 -14 -4 19287.8 1645.88 3
 -6 14 -4 19975.7 1589.13 4
 -6 -14 -4 18030.6 1712.24 18
 -6 14 -3 15842.3 1517.93 14
 -6 14 -3 13911.4 1448.12 12
 -6 14 -3 12814.7 1247.62 4
 -6 -14 -3 15350.9 1545.64 18
 -6 -14 -3 13531.8 1341.61 3
 -6 14 -3 15407.8 1572.41 10
 -6 14 -2 4495.13 720.513 4
 -6 -14 -2 4962.38 868.57 18
 -6 14 -2 4520.32 822.168 20
 -6 14 -2 5732.03 886.748 14
 -6 14 -2 5460.46 872.212 12
 -6 14 -2 7002.18 1014.97 10
 -6 -14 -2 5209.57 806.069 3
 -6 -14 -1 1131.8 384.21 3
 -6 -14 -1 926.559 398.044 18
 -6 -14 -1 1266.45 395.34 13
 -6 14 -1 1504.78 478.51 14
 -6 14 -1 771.019 299.821 6
 -6 14 -1 1626.93 480.471 12
 -6 14 -1 1238.52 425.781 20
 -6 14 -1 525.361 323.164 10
 -6 -14 0 4941.68 754.472 3
 -6 14 0 4772.15 788.685 14
 -6 14 0 4697.36 818.753 10
 -6 14 0 3735.82 654.742 6
 -6 14 0 2978.19 629.711 12
 -6 -14 0 4893.18 638.069 7
 -6 14 0 4600.81 783.485 20
 -6 -14 0 3643.62 737.801 18
 -6 -14 0 4451.59 750.556 13
 -6 14 1 1132.19 382.084 14
 -6 -14 1 1195.57 398.687 13
 -6 -14 1 1030.52 406.954 18
 -6 -14 1 1490.54 362.022 7
 -6 14 1 1770.08 485.246 20
 -6 -14 1 784.676 315.916 3
 -6 14 1 1181.12 415.754 10
 -6 14 1 1205.77 397.565 6
 -6 14 1 1372.6 407.736 12
 -6 -14 2 11490 1196.1 13
 -6 -14 2 12272.4 1079.37 7
 -6 -14 2 11777.9 1289.48 17
 -6 -14 2 10026.9 1215.13 18
 -6 14 2 10074 1090.15 14
 -6 14 2 11752.2 1206 20
 -6 14 2 11816.9 1260.94 10
 -6 -14 2 11844.2 1129.27 3
 -6 14 2 11272.6 1188.78 6
 -6 14 2 11363.6 1157.95 12
 -6 -14 3 6815.96 1028.95 19
 -6 -14 3 6425.75 955.518 18
 -6 14 3 5602.03 785.781 14
 -6 14 3 4733.74 787.427 6
 -6 -14 3 6754.66 823.326 7
 -6 -14 3 5883.37 854.389 13
 -6 14 3 6195.63 847.778 20
 -6 14 3 6649.71 933.173 10
 -6 -14 3 5775.8 906.847 17
 -6 14 3 6467.1 831.762 12
 -6 -14 3 6312.82 815.638 3
 -6 -14 4 4994.75 877.137 19
 -6 -14 4 5536.26 873.26 17
 -6 14 4 3649.69 612.711 12
 -6 -14 4 4142.8 774.551 18
 -6 -14 4 5176.03 748.749 7
 -6 14 4 4079.94 660.233 14
 -6 14 4 5050.33 836.357 6
 -6 14 4 3797 642.761 20
 -6 -14 4 3278.92 651.589 13
 -6 -14 4 4478.47 705.703 8
 -6 14 4 4565.33 762.104 10
 -6 -14 4 4455.34 669.257 3
 -6 -14 5 1563.14 426.403 8
 -6 14 5 1913.21 487.804 10
 -6 -14 5 1913.54 479.735 7
 -6 -14 5 1213.81 422.852 13
 -6 -14 5 1279.2 456.406 19
 -6 14 5 759.89 333.348 6
 -6 -14 5 803.252 334.631 18
 -6 -14 5 2344.33 576.657 17
 -6 -14 6 6934.22 1006.98 18
 -6 -14 6 6027.69 902.96 13
 -6 -14 6 7425.6 1078.28 19
 -6 -14 6 6433.41 952.873 17
 -6 -14 6 6325.7 900.938 7
 -6 14 6 6117.47 966.286 6
 -6 -14 6 6668.36 879.681 8
 -6 -14 7 18913.5 1674.25 13
 -6 -14 7 22998.7 1836.35 18
 -6 -14 7 17404.4 1483.33 8
 -6 -14 7 21566.5 1839.03 19
 -6 14 7 17209.2 1689.83 6
 -6 -14 7 20033.1 1687.11 17
 -6 -14 7 22917.2 1793.47 7
 -6 16 -4 3539.62 806.93 20
 -6 -16 -4 2266.25 587.626 3
 -6 16 -4 2315.73 649.281 14
 -6 16 -4 4066.68 872.795 10
 -6 16 -4 2598.56 621.371 4
 -6 -16 -4 1346.34 514.576 18
 -6 16 -4 3430.7 787.365 12
 -6 16 -3 2166.32 662.938 10
 -6 16 -3 973.072 396.192 14
 -6 16 -3 1798.91 503.62 4
 -6 -16 -3 1068.55 444.237 3
 -6 16 -3 1668.7 520.601 12
 -6 -16 -3 2034.07 594.836 18
 -6 16 -2 1891.4 611.759 10
 -6 16 -2 781.049 412.348 20
 -6 16 -2 1655.94 564.477 12
 -6 16 -2 2974.88 629.621 4
 -6 -16 -2 2691.44 634.602 3
 -6 -16 -2 1317.66 504.124 18
 -6 16 -2 1821.75 542.323 14
 -6 16 -1 4985.32 883.201 12
 -6 16 -1 4330.58 838.313 20
 -6 -16 -1 5544.97 901.166 13
 -6 16 -1 5126.74 929.781 10
 -6 16 -1 5303.18 842.977 4
 -6 16 -1 5507.95 917.488 14
 -6 -16 -1 3728.75 794.275 18
 -6 -16 -1 5277.26 851.693 3
 -6 16 0 27711.1 1897.43 6
 -6 -16 0 29565.7 2266.55 18
 -6 16 0 27608.7 2048.68 12
 -6 16 0 25086.9 1996.4 20
 -6 -16 0 32662.9 2208.52 13
 -6 -16 0 32011.7 2093.14 3
 -6 16 0 30393.8 2140.81 14
 -6 16 0 27858.6 2170.48 10
 -6 16 1 4364.43 780.027 12
 -6 -16 1 4008.14 824.573 18
 -6 16 1 3724.73 761.468 20
 -6 -16 1 3611.97 676.742 3
 -6 16 1 3875.27 790.731 10
 -6 -16 1 3895.45 799.886 17
 -6 -16 1 4597.11 805.371 13
 -6 16 1 5460.62 880.32 14
 -6 16 1 4368.97 781.327 6
 -6 16 2 655.238 310.048 10
 -6 16 2 1163.76 429.046 6
 -6 -16 2 711.14 374.641 17
 -6 16 2 687.428 337.717 20
 -6 16 2 809.753 332.839 14
 -6 -16 2 1173.52 490.969 18
 -6 16 2 652.581 314.079 12
 -6 -16 2 502.776 271.235 13
 -6 -16 2 837.881 325.863 3
 -6 16 3 12731 1359.89 6
 -6 -16 3 12379.9 1340.85 13
 -6 -16 3 9946.26 1345.7 19
 -6 16 3 11480.5 1321.62 10
 -6 -16 3 10950.3 1346.59 17
 -6 -16 3 9310.98 1065.52 3
 -6 -16 3 11603.2 1407.99 18
 -6 16 3 11178.7 1229.07 20
 -6 16 3 12122.6 1248.11 12
 -6 16 3 11413.5 1220.77 14
 -6 -16 4 10771.6 1402.7 19
 -6 -16 4 10009 1301.55 18
 -6 16 4 11026.1 1266.8 10
 -6 -16 4 13947.4 1514.74 17
 -6 -16 4 10392 1244.45 13
 -6 -16 4 11202.3 1140.88 7
 -6 16 4 10798.7 1276.91 6
 -6 16 5 -9.92735 188.847 6
 -6 -16 5 89.355 176.298 19
 -6 -16 5 679.633 321.957 8
 -6 -16 5 690.245 332.923 13
 -6 -16 5 239.292 257.935 18
 -6 -16 5 843.404 337.08 7
 -6 -16 5 134.942 197.087 17
 -5 -1 -13 5231.87 898.316 3
 -5 -1 -13 7669.94 1169.84 11
 -5 -1 -13 4597.23 822.207 4
 -5 1 -13 4007.47 768.48 4
 -5 1 -13 4611.02 856.203 3
 -5 1 -13 6477.21 1077.49 11
 -5 -1 -13 3526.05 777.872 14
 -5 1 -13 4246.57 846.372 14
 -5 -1 -12 18422.6 1553.04 4
 -5 -1 -12 15861.6 1633.09 11
 -5 1 -12 18474.1 1705.24 14
 -5 1 -12 17315.3 1686.47 11
 -5 -1 -12 19378.5 1679.8 3
 -5 1 -12 18866.8 1587.13 4
 -5 1 -12 18789.1 1651.86 3
 -5 -1 -12 15994.6 1595.67 14
 -5 -1 -11 3519.61 735.998 11
 -5 1 -11 3884.46 763.361 11
 -5 1 -11 4774.64 788.497 3
 -5 1 -11 3468.7 709.451 14
 -5 -1 -11 3957.8 668.575 4
 -5 1 -11 3490.63 629.23 4
 -5 -1 -11 3590.77 715.966 14
 -5 -1 -11 5644.98 873.23 3
 -5 -1 -10 541.955 269.666 3
 -5 -1 -10 244.223 143.598 4
 -5 1 -10 1027.66 360.241 4
 -5 -1 -10 556.845 273.026 14
 -5 1 -10 467.946 218.834 11
 -5 1 -10 576.377 291.698 14
 -5 -1 -10 1418.26 453.547 11
 -5 1 -10 741.424 315.735 3
 -5 1 -9 3476.55 519.876 10
 -5 1 -9 3659.77 680.377 14
 -5 -1 -9 2996.01 585.719 3
 -5 1 -9 3014.58 533.138 4
 -5 -1 -9 3168.53 530.549 4
 -5 -1 -9 4788.01 764.38 11
 -5 1 -9 2697.91 549.253 3
 -5 1 -9 2385.37 447.853 2
 -5 1 -9 3597.4 659.32 11
 -5 -1 -9 3210.57 631.015 14
 -5 1 -8 3201.77 587.785 11
 -5 -1 -8 3625.18 482.713 10
 -5 -1 -8 5295.41 639.048 4
 -5 1 -8 3400.05 481.251 2
 -5 1 -8 3304.68 502.822 10
 -5 -1 -8 3584.96 620.818 3
 -5 1 -8 4540.26 716.398 14
 -5 1 -8 2358.64 501.492 3
 -5 1 -8 3593.12 537.527 4
 -5 -1 -8 4058.06 658.33 11
 -5 -1 -7 2520.24 387.986 10
 -5 1 -7 2157.87 478.147 14
 -5 -1 -7 2981.67 539.249 3
 -5 1 -7 2705.17 438.601 10
 -5 1 -7 2149.41 455.685 3
 -5 -1 -7 3222.33 466.097 4
 -5 1 -7 2344.39 424.426 4
 -5 -1 -7 2493 490.063 7
 -5 1 -7 1591.45 398.726 7
 -5 1 -7 2277.46 370.644 2
 -5 -1 -7 2882.82 346.489 9
 -5 1 -6 64477.5 2042.57 2
 -5 1 -6 64605.3 2192.21 4
 -5 1 -6 62135.4 2629.2 14
 -5 -1 -6 65654.5 2151.83 4
 -5 1 -6 64773.7 2283.62 10
 -5 -1 -6 65733.1 1883.74 9
 -5 -1 -6 69194.6 2604.43 7
 -5 1 -6 60206 1463.25 9
 -5 -1 -6 64802.6 2546.33 3
 -5 -1 -6 66729.6 2186.56 10
 -5 1 -6 62103.8 2509.37 7
 -5 -1 -5 7013.01 724.071 7
 -5 1 -5 7554.99 769.932 7
 -5 -1 -5 6694.96 730.162 3
 -5 1 -5 7063.64 542.782 2
 -5 1 -5 8525.51 658.068 4
 -5 1 -5 8012.19 716.523 10
 -5 -1 -5 6675.6 562.732 4
 -5 1 -5 6898.35 786.813 14
 -5 -1 -5 6889.18 624.602 10
 -5 1 -5 5733.7 351.614 9
 -5 -1 -4 6620.89 610.408 10
 -5 1 -4 7838.54 583.415 4
 -5 -1 -4 7295.15 532.31 4
 -5 -1 -4 6543.24 684.539 3
 -5 1 -4 8533.5 720.023 10
 -5 -1 -4 7559.91 716.294 7
 -5 1 -4 8644.38 772.418 7
 -5 1 -4 7037.54 767.834 14
 -5 1 -3 16389 820.64 4
 -5 1 -3 17409.1 1036.97 10
 -5 -1 -3 17102.7 1072.42 3
 -5 1 -3 18709.6 1092.33 7
 -5 -1 -3 19849.8 1120.26 7
 -5 -1 -3 18979.1 1058.58 10
 -5 -1 -3 18578.7 767.638 4
 -5 -1 -2 61888.7 1427.38 4
 -5 1 -2 58269.7 1645.44 9
 -5 1 -2 60741.6 2053.72 7
 -5 -1 -2 61586.2 2077.44 3
 -5 -1 -2 58046.4 2023.53 7
 -5 1 -2 61623.8 1576.36 4
 -5 1 -2 63265.7 2133.22 10
 -5 -1 -2 65559.8 2122.71 10
 -5 -1 -1 31367.6 1320.53 3
 -5 1 -1 32670.5 1436.1 10
 -5 -1 -1 30888.2 1332.72 7
 -5 1 -1 31324.5 1340.43 7
 -5 -1 -1 30047.2 695.486 4
 -5 1 -1 31307.9 906.493 4
 -5 -1 -1 33265.1 1446.46 10
 -5 1 0 50384.2 1873.63 10
 -5 1 0 52622.6 1193.5 4
 -5 -1 0 53040.4 1922.29 10
 -5 1 0 51105.1 1739.06 7
 -5 -1 0 50057.2 1665.66 3
 -5 -1 0 52550.1 1764.85 7
 -5 1 1 26464.7 1302.21 10
 -5 1 1 27225.7 1174.87 7
 -5 -1 1 26924 1057.48 3
 -5 1 1 25854.8 775.984 4
 -5 -1 1 26300.3 930.741 13
 -5 -1 1 27299.2 1323.94 10
 -5 -1 1 28638.6 1236.47 7
 -5 -1 2 2055.03 166.441 4
 -5 -1 2 1388.28 168.079 2
 -5 1 2 1718.17 153.803 13
 -5 1 2 1672.21 191.48 4
 -5 1 2 1737.68 164.52 2
 -5 -1 2 1639.11 286.925 7
 -5 1 2 1599.35 245.001 14
 -5 1 2 2112.03 355.195 10
 -5 -1 2 1923.44 235.638 3
 -5 1 2 1630.87 278.723 7
 -5 -1 2 1420.77 194.188 13
 -5 1 3 31845.6 1053.33 12
 -5 -1 3 32824.5 1108.64 20
 -5 1 3 39090.3 1438.09 7
 -5 -1 3 33869.5 974.667 3
 -5 1 3 33739 1061.67 16
 -5 1 3 34057.9 1506.38 10
 -5 1 3 36294.7 810.853 8
 -5 -1 3 31431.3 1088.38 12
 -5 1 3 33308.6 1075.26 20
 -5 -1 3 28721.7 960.569 4
 -5 1 3 33354 1105.68 14
 -5 1 3 31224.5 1013.99 2
 -5 1 3 32690.4 1075.88 14
 -5 -1 3 33460.4 1104.14 13
 -5 -1 3 32760 1396.41 7
 -5 -1 3 33153 1119.7 14
 -5 1 3 32332.4 1042.52 15
 -5 1 3 34106.9 937.553 13
 -5 -1 3 34713.2 885.584 8
 -5 -1 3 31884.1 1084.45 15
 -5 1 3 32998.6 1015.12 3
 -5 1 4 131958 2538.36 8
 -5 -1 4 128160 3274.09 7
 -5 -1 4 124446 2197.36 3
 -5 -1 4 121856 2555.28 20
 -5 1 4 121356 2400.04 20
 -5 -1 4 129579 2573.19 8
 -5 1 4 122474 2363.35 3
 -5 -1 4 116773 2191.81 3
 -5 1 4 114758 2381.92 14
 -5 -1 4 123086 2546.35 14
 -5 1 4 123538 2449.67 14
 -5 1 4 127949 3174.86 7
 -5 -1 4 124497 2813.22 13
 -5 1 4 127699 3381.12 10
 -5 1 4 121925 2394.3 15
 -5 1 4 120081 2389.61 12
 -5 -1 4 124316 2541.76 12
 -5 -1 4 119343 2530.15 15
 -5 1 4 124973 2607.11 13
 -5 -1 5 5312.5 420.288 8
 -5 1 5 5540.42 422.179 8
 -5 -1 5 5212.02 573.77 7
 -5 -1 5 3275.6 384.629 13
 -5 1 5 5054.57 420.467 13
 -5 1 5 5520.87 557.953 7
 -5 1 5 4242.2 519.521 10
 -5 -1 5 5190.62 302.342 14
 -5 1 5 4971.71 217.295 3
 -5 -1 5 4860.07 292.781 12
 -5 -1 5 4542.2 289.167 20
 -5 1 6 33858.2 1308.94 13
 -5 -1 6 34098.8 1311.3 8
 -5 1 6 36377.5 1332.08 8
 -5 -1 6 34962.3 1629.28 7
 -5 1 6 34022.4 1540.72 7
 -5 1 6 33518.5 1565.42 10
 -5 -1 6 33597.8 1393.1 13
 -5 1 7 1934.34 318.697 8
 -5 1 7 2038.85 374.352 7
 -5 -1 7 1523.01 352.913 7
 -5 1 7 2208.67 391.762 10
 -5 -1 7 2252.11 367.617 13
 -5 -1 7 2196.83 345.555 8
 -5 1 7 1715.98 300.23 13
 -5 -1 8 13570.4 976.318 13
 -5 1 8 11146.8 851.643 13
 -5 1 8 14339.4 1073.91 7
 -5 -1 8 12080.9 900.446 6
 -5 -1 8 12833.2 917.707 8
 -5 1 8 13228.7 983.18 10
 -5 1 8 12938.1 995.335 6
 -5 1 8 12543.8 898.833 8
 -5 -1 9 73.6344 78.3166 8
 -5 1 9 329.35 182.146 6
 -5 1 9 17.1607 69.3829 13
 -5 1 9 50.9802 115.661 8
 -5 -1 9 -23.2568 102.563 13
 -5 1 9 -44.2657 109.887 10
 -5 -1 9 70.9666 119.624 6
 -5 1 10 35087.7 1787.36 8
 -5 -1 10 36442.2 1865.95 13
 -5 -1 10 33666.4 1678.29 6
 -5 1 10 33427.4 1789.59 6
 -5 -1 10 33893.1 1773.28 8
 -5 1 10 36126.9 1811.78 13
 -5 -1 11 8523.86 928.117 13
 -5 -1 11 8021.22 884.665 8
 -5 1 11 7226.57 839.153 6
 -5 1 11 5966.79 770.273 8
 -5 1 11 8555.8 909.482 13
 -5 1 12 2108.4 489.948 8
 -5 1 12 3028.5 586.422 13
 -5 -1 12 1910.72 478.233 13
 -5 -1 12 3331.94 603.464 8
 -5 1 13 962.284 369.156 8
 -5 -1 13 2015.45 521.772 8
 -5 1 13 1134.56 387.763 13
 -5 -1 13 1438.04 413.035 13
 -5 -3 -12 931.247 385.823 4
 -5 3 -12 449.82 272.655 11
 -5 -3 -12 866.642 357.648 3
 -5 -3 -12 206.406 134.877 11
 -5 3 -12 519.163 259.054 2
 -5 -3 -12 428.535 250.188 14
 -5 3 -12 772.033 359.202 14
 -5 3 -12 336.804 273.358 3
 -5 3 -12 1058.58 395.117 4
 -5 -3 -11 7083.61 974.348 3
 -5 -3 -11 6843.87 884.177 4
 -5 3 -11 6408.21 964.559 14
 -5 3 -11 7528.08 886.772 2
 -5 3 -11 6105.05 906.122 3
 -5 3 -11 6630.6 892.046 4
 -5 3 -11 6465.77 962.235 11
 -5 -3 -11 6369.44 988.516 11
 -5 3 -10 10679.1 1085.43 4
 -5 3 -10 10923.7 1005.79 2
 -5 3 -10 11883.9 1282.06 14
 -5 -3 -10 11678 1087.47 4
 -5 -3 -10 11891.5 1216.93 3
 -5 3 -10 11728.3 1083.24 10
 -5 -3 -10 10901.6 1230.67 11
 -5 3 -10 10997.5 1179.3 3
 -5 3 -10 10276.5 1154.09 11
 -5 3 -9 786.133 305.427 11
 -5 3 -9 517.134 203.671 2
 -5 3 -9 1356.84 384.418 4
 -5 3 -9 381.972 196.386 10
 -5 -3 -9 1016.4 312.522 4
 -5 3 -9 588.69 292.677 14
 -5 -3 -9 326.531 269.707 3
 -5 -3 -9 475.923 255.679 11
 -5 3 -8 13340.2 1090.74 4
 -5 -3 -8 14491.8 1068.7 4
 -5 -3 -8 16903.4 1382.37 11
 -5 -3 -8 13315.2 1203.2 7
 -5 3 -8 16590.7 1332.2 11
 -5 3 -8 16293.3 1085.51 2
 -5 -3 -8 14134.1 971.059 9
 -5 3 -8 14236.5 1305.89 14
 -5 -3 -8 16224.2 1321.46 3
 -5 3 -8 16101.1 1198.06 10
 -5 -3 -7 18438.2 1081.02 9
 -5 -3 -7 18701.9 1374.54 3
 -5 -3 -7 18146.7 1009.88 10
 -5 3 -7 19958.6 1309.15 10
 -5 -3 -7 19916.7 1175.54 4
 -5 3 -7 18825.4 1247.42 4
 -5 -3 -7 19345.9 1355.75 7
 -5 3 -7 17383.5 1403.55 14
 -5 3 -7 21317.5 1159.12 2
 -5 -3 -7 20099.2 1426.39 11
 -5 -3 -6 1921.85 336.316 4
 -5 -3 -6 2159.61 337.381 10
 -5 -3 -6 2323.74 446.026 7
 -5 3 -6 3005.11 529.514 7
 -5 3 -6 2439.38 345.659 2
 -5 3 -6 1592.11 403.062 14
 -5 3 -6 2467.29 442.954 10
 -5 3 -6 2716.34 423.406 4
 -5 -3 -6 2278.52 455.685 3
 -5 -3 -5 16371 901.146 4
 -5 3 -5 14747 1109.91 7
 -5 3 -5 16351.6 994.038 4
 -5 3 -5 15112.7 1068.63 10
 -5 3 -5 16573 1262.91 14
 -5 -3 -5 16294.6 1172.11 3
 -5 -3 -5 14405.9 1039.84 7
 -5 3 -5 15699.5 832.738 2
 -5 -3 -5 16376.6 956.328 10
 -5 3 -4 64758.8 2359.15 7
 -5 -3 -4 63118.3 2360.57 3
 -5 3 -4 65198.4 2049.56 4
 -5 -3 -4 65514 2293.14 7
 -5 -3 -4 65764.1 1843.17 4
 -5 3 -4 64351.3 2518.64 14
 -5 3 -4 64402.3 1750.36 2
 -5 3 -4 66368.8 2353.56 10
 -5 -3 -4 62314.8 2078.82 10
 -5 3 -3 27123.5 786.444 9
 -5 -3 -3 26542.9 945.348 4
 -5 -3 -3 28387.7 1307.34 10
 -5 -3 -3 25849.8 1363.61 3
 -5 -3 -3 26329.1 1305.62 7
 -5 3 -3 28613.4 1433.98 10
 -5 3 -3 28884.3 1535 14
 -5 3 -3 28761.3 918.99 2
 -5 3 -3 26236.7 1348.49 7
 -5 3 -3 27828.3 1158.43 4
 -5 3 -2 4816.71 522.948 7
 -5 3 -2 4698.04 412.983 4
 -5 -3 -2 4397.34 500.521 10
 -5 3 -2 4521.38 344.13 9
 -5 3 -2 5210.73 287.627 2
 -5 3 -2 5725.74 609.586 10
 -5 3 -2 5097.24 588.067 14
 -5 -3 -2 4648.09 504.094 7
 -5 -3 -2 4758.78 535.631 3
 -5 3 -1 15688.3 1016.44 10
 -5 3 -1 16335 935.807 7
 -5 -3 -1 16044 931.434 7
 -5 -3 -1 15815.5 938.616 3
 -5 -3 -1 16273.1 1021.25 18
 -5 3 -1 15862.5 725.259 4
 -5 3 -1 16433.9 1033.76 14
 -5 3 0 28518.2 1315.78 14
 -5 3 0 28160 806.228 8
 -5 -3 0 26665.8 1225.34 7
 -5 -3 0 25925.7 1109.85 13
 -5 -3 0 26713.1 1290.18 18
 -5 3 0 28295.1 1217.39 7
 -5 -3 0 28752 1215.61 3
 -5 3 0 28182.2 1364.9 10
 -5 3 1 3405.05 448.16 10
 -5 -3 1 3407.75 361.672 13
 -5 3 1 3434.23 193.883 2
 -5 -3 1 3485.19 371.093 3
 -5 3 1 3285.39 397.909 14
 -5 -3 1 2447.39 356.525 7
 -5 3 1 2974.97 366.066 7
 -5 3 1 3432.79 203.922 8
 -5 -3 1 4078.07 460.682 18
 -5 -3 2 6981.09 477.522 3
 -5 3 2 7764.69 577.922 7
 -5 3 2 8178.88 698.463 10
 -5 3 2 7435.27 383.024 2
 -5 3 2 7172.49 303.529 8
 -5 -3 2 7413.46 422.853 8
 -5 -3 2 7468.03 638.181 7
 -5 -3 2 7307.5 535.337 13
 -5 -3 2 8594.73 637.247 18
 -5 3 2 6951.12 533.568 14
 -5 -3 3 9078.72 723.967 7
 -5 3 3 8732.12 524.691 15
 -5 3 3 8471.76 525.821 20
 -5 3 3 9058.36 635.222 7
 -5 -3 3 9633.48 646.736 18
 -5 3 3 8606.25 520.42 16
 -5 3 3 8397.54 526.612 12
 -5 -3 3 9649.09 637.83 13
 -5 3 3 8765.31 537.13 14
 -5 3 3 8763.6 730.767 10
 -5 -3 3 9000.16 460.428 4
 -5 -3 3 8450.46 462.977 3
 -5 3 3 8922.2 403.428 8
 -5 -3 3 9154.57 496.999 8
 -5 3 3 7697.9 508.821 12
 -5 3 3 9388.34 548.662 17
 -5 -3 4 5154.33 570.046 7
 -5 3 4 5580.07 360.787 17
 -5 3 4 5591.58 326.975 13
 -5 3 4 4631.97 330.242 12
 -5 -3 4 5456.15 300.302 3
 -5 -3 4 5269.25 491.21 13
 -5 3 4 4676.21 525.691 10
 -5 3 4 4772.53 328.151 14
 -5 3 4 6084.37 533.145 7
 -5 -3 4 4718.88 391.668 8
 -5 3 4 5493.37 357.848 20
 -5 -3 4 5274.62 453.487 18
 -5 3 4 5143.61 340.632 15
 -5 3 4 5235.16 351.503 12
 -5 3 4 5554.8 354.63 16
 -5 3 5 572.038 81.4481 12
 -5 -3 5 750.622 162.057 18
 -5 3 5 740.466 92.744 14
 -5 3 5 612.596 140.168 13
 -5 3 5 748.769 142.474 3
 -5 -3 5 127.646 87.7801 13
 -5 3 5 630.087 84.9819 20
 -5 3 5 745.019 91.4527 15
 -5 -3 5 906.327 250.484 7
 -5 3 5 528.79 164.984 7
 -5 -3 5 543.472 159.755 8
 -5 3 5 646.024 85.2774 16
 -5 3 5 127.701 93.7247 10
 -5 3 5 802.378 92.6189 12
 -5 3 5 610.664 84.0283 20
 -5 3 5 718.572 87.4275 14
 -5 -3 6 26228.8 969.9 18
 -5 -3 6 24727.2 922.957 14
 -5 -3 6 22589.8 894.751 12
 -5 3 6 25241 1052.03 13
 -5 -3 6 26393.8 1464.82 7
 -5 -3 6 23027.3 1219.66 13
 -5 3 6 25704.8 852.118 3
 -5 -3 6 26393 1179.75 8
 -5 3 6 25056.3 1245.41 7
 -5 3 6 26601.8 1328.93 10
 -5 -3 7 702.627 238.261 13
 -5 3 7 552.636 194.486 7
 -5 3 7 436.629 196.512 10
 -5 -3 7 218.07 111.613 8
 -5 3 7 243.688 147.131 13
 -5 -3 7 416.613 110.723 18
 -5 3 7 582.927 232.489 6
 -5 -3 8 16800.2 979.327 6
 -5 -3 8 17048.3 1157.38 13
 -5 3 8 15881.4 1084.65 7
 -5 3 8 17835.7 1084.2 10
 -5 3 8 16301.9 1209.3 6
 -5 3 8 15891.3 998.382 13
 -5 -3 8 16949 1083.17 8
 -5 3 9 12230 897.009 10
 -5 3 9 13153.3 1116.16 6
 -5 3 9 12842.3 1001.17 8
 -5 -3 9 13799.7 1046.15 8
 -5 -3 9 12848.2 890.615 6
 -5 -3 9 13168.6 1074.18 13
 -5 3 9 12836.6 1022.54 7
 -5 3 9 13162.3 985.934 13
 -5 -3 10 11642.9 1064.35 13
 -5 3 10 10317.1 944.571 8
 -5 -3 10 11006.5 996.111 8
 -5 3 10 10053.9 1008.42 6
 -5 3 10 10204.3 955.976 7
 -5 3 10 10770.1 942.438 13
 -5 3 11 19527.5 1375.7 13
 -5 3 11 19719.7 1419.43 7
 -5 3 11 21184.6 1539.62 6
 -5 3 11 20850.6 1441.88 8
 -5 -3 11 21598.8 1504.02 8
 -5 -3 11 21808.2 1562.59 13
 -5 -3 12 10402.7 1129.65 13
 -5 3 12 10419.5 1053.45 13
 -5 3 12 9752.46 1075.99 6
 -5 3 12 9678.66 1035.61 8
 -5 3 12 9599.81 1049.97 7
 -5 -3 12 10911.9 1115.66 8
 -5 3 13 3872.15 701.875 6
 -5 -3 13 3561.37 673.103 8
 -5 3 13 3466.76 648.113 8
 -5 -3 13 3703.09 713.119 13
 -5 5 -12 7413.39 1023.94 4
 -5 5 -12 7827.31 964.076 2
 -5 5 -12 7527.74 1101.27 14
 -5 5 -12 7187.29 1048.63 11
 -5 5 -12 7198.32 1075.13 12
 -5 -5 -12 8878.47 1232.19 11
 -5 -5 -12 7374.75 1047.03 3
 -5 5 -12 7293.37 1041.12 3
 -5 -5 -12 6637.66 936.355 4
 -5 5 -11 2588.77 591.982 4
 -5 5 -11 1628.78 435.421 2
 -5 -5 -11 2148.48 589.308 11
 -5 5 -11 1700.57 486.315 11
 -5 -5 -11 745.123 315.289 4
 -5 5 -11 746.837 348.3 14
 -5 -5 -11 1348.44 459.719 3
 -5 -5 -10 31379.7 2029.15 3
 -5 -5 -10 28278.1 1752.35 4
 -5 5 -10 26326.6 1806.92 4
 -5 5 -10 29196.3 2055.82 14
 -5 -5 -10 26034.3 1945.49 11
 -5 5 -10 30291.2 1728.09 2
 -5 5 -10 28852.3 1963.28 11
 -5 5 -10 27854.7 1833.5 10
 -5 -5 -9 7312.44 946.695 3
 -5 -5 -9 7425.33 973.731 11
 -5 5 -9 9268.51 1012.14 10
 -5 5 -9 6896.92 892.448 11
 -5 5 -9 8198.9 933.278 4
 -5 -5 -9 8773.37 878.062 9
 -5 -5 -9 5739.93 741.582 4
 -5 5 -9 7465.53 996.958 14
 -5 5 -9 7323.74 782.437 2
 -5 5 -8 26019.6 1675.87 11
 -5 5 -8 25050.1 1392.89 2
 -5 -5 -8 24155.9 1610.13 7
 -5 5 -8 26257.4 1683.54 10
 -5 -5 -8 26572.7 1500.41 4
 -5 -5 -8 25423.1 1696.59 3
 -5 -5 -8 24300.6 1460.68 9
 -5 5 -8 23907.1 1541.85 4
 -5 -5 -8 25031.3 1720.66 11
 -5 5 -8 27272.3 1859.95 14
 -5 -5 -7 8783.53 660.076 10
 -5 5 -7 7763.08 712.66 2
 -5 -5 -7 7439.85 731.585 4
 -5 5 -7 8943.87 1016.13 14
 -5 -5 -7 9097.79 968.715 11
 -5 -5 -7 7730.92 887.987 3
 -5 -5 -7 10561 907.352 9
 -5 5 -7 9694.84 961.895 10
 -5 -5 -7 9264.28 931.154 7
 -5 5 -7 9797.32 913.968 4
 -5 -5 -6 12298.5 1017.05 7
 -5 5 -6 12466.1 977.959 4
 -5 -5 -6 12441.5 882.776 4
 -5 -5 -6 12553.5 821.272 10
 -5 -5 -6 13588.7 1133.81 3
 -5 5 -6 14218.3 886.937 2
 -5 5 -6 13942.7 1135.57 10
 -5 5 -6 13998.9 1223.72 14
 -5 5 -5 6298.34 730.355 10
 -5 -5 -5 6858.04 610.218 10
 -5 5 -5 6763.91 763.681 7
 -5 5 -5 6595.69 553.3 2
 -5 5 -5 6305.12 781.973 14
 -5 -5 -5 6142.7 727.899 3
 -5 -5 -5 7316.4 733.804 7
 -5 5 -5 5367.12 616.634 4
 -5 5 -4 41521.9 1376.97 2
 -5 5 -4 37290.1 1776.09 7
 -5 -5 -4 40517.2 1724 7
 -5 -5 -4 39748.2 1851.79 3
 -5 -5 -4 39395.2 1598.56 10
 -5 5 -4 37923.8 1925.03 14
 -5 5 -4 42728.2 1690.87 4
 -5 5 -4 40927.8 1916.06 10
 -5 -5 -4 40334.8 1954.51 18
 -5 5 -3 15512 914.58 4
 -5 5 -3 15441.9 1139.21 14
 -5 5 -3 15424.4 1020.49 7
 -5 -5 -3 14074.9 1018.45 3
 -5 -5 -3 15233.5 974.769 7
 -5 -5 -3 16684.5 1165.12 18
 -5 5 -3 14978.2 705.38 2
 -5 5 -3 15824.5 1113.02 10
 -5 -5 -2 15387.6 1019.14 3
 -5 5 -2 17242.6 1024.89 7
 -5 5 -2 15526.9 660.378 9
 -5 5 -2 16648.2 671.869 2
 -5 5 -2 14701.2 1053.85 10
 -5 5 -2 17202 1149.2 14
 -5 5 -2 16562.5 897.079 4
 -5 -5 -2 14356.9 923.102 7
 -5 -5 -2 16301.9 1125.93 18
 -5 -5 -1 30342.7 1328.54 7
 -5 5 -1 26278.9 1129.58 4
 -5 -5 -1 29050 1353.93 3
 -5 5 -1 26962.8 1412.11 14
 -5 5 -1 27679.8 1262.84 7
 -5 5 -1 27633.1 1462.67 10
 -5 -5 -1 28237.4 1458.02 18
 -5 -5 -1 26706.3 1278.57 13
 -5 5 -1 27991.8 851.719 2
 -5 -5 0 23014.7 1138.08 13
 -5 -5 0 20674 1078.02 3
 -5 5 0 22985.5 1282.98 10
 -5 5 0 22672.8 1208.51 14
 -5 -5 0 21779.9 1237.41 18
 -5 5 0 20754.2 1159.98 12
 -5 -5 0 24790 1181.99 7
 -5 5 0 21398 706.894 2
 -5 5 0 21777.3 1064.24 7
 -5 5 1 11627.9 890.955 10
 -5 5 1 13801.4 613.114 8
 -5 -5 1 14346.9 868.069 13
 -5 -5 1 14676.9 905.49 7
 -5 5 1 14114.9 808.153 7
 -5 5 1 14313.3 901.18 12
 -5 -5 1 15877.7 999.595 18
 -5 5 1 13075.2 859.093 14
 -5 -5 1 12721.8 777.244 3
 -5 -5 2 139229 3061.09 8
 -5 5 2 128480 3242.74 12
 -5 -5 2 139165 3364.9 13
 -5 -5 2 137517 3515.72 7
 -5 5 2 132312 2780.54 8
 -5 5 2 139295 3644.73 10
 -5 -5 2 135268 3110.74 3
 -5 -5 2 138137 3512.69 18
 -5 5 2 139315 3307.27 14
 -5 5 2 136694 3166.11 7
 -5 5 3 2643.56 329.562 14
 -5 -5 3 2993.46 318.033 3
 -5 -5 3 2674.85 318.974 8
 -5 5 3 2620.73 325.728 7
 -5 -5 3 3265.39 453.791 7
 -5 -5 3 2379.67 362.173 13
 -5 5 3 3107.07 356.166 12
 -5 5 3 3458 461.722 10
 -5 -5 3 3225.65 419.792 18
 -5 5 4 17094.6 779.088 12
 -5 -5 4 17175.1 980.715 18
 -5 5 4 16182.7 775.125 20
 -5 5 4 15607.4 554.552 13
 -5 -5 4 16841.8 725.443 3
 -5 -5 4 15505.8 963.098 13
 -5 5 4 18030.7 793.077 14
 -5 -5 4 18660.3 1139.03 7
 -5 5 4 16515.4 856.561 7
 -5 5 4 17055.4 1054.62 10
 -5 -5 4 17429.3 884.695 8
 -5 -5 5 10864.7 832.491 13
 -5 5 5 11901 582.33 16
 -5 5 5 11338.8 553.061 14
 -5 -5 5 10733.4 513.854 3
 -5 -5 5 10562.2 746.05 18
 -5 5 5 10461.5 557.157 20
 -5 5 5 10910.4 557.277 15
 -5 5 5 10857 566.247 17
 -5 5 5 11068.5 712.009 7
 -5 -5 5 10875.9 734.606 8
 -5 5 5 10739.1 552.447 20
 -5 -5 5 10517.1 898.447 7
 -5 5 5 11477.4 557.766 12
 -5 5 5 10842.3 573.699 18
 -5 -5 5 9428.66 697.291 17
 -5 5 5 12116.6 873.025 10
 -5 5 6 12390.5 493.693 20
 -5 5 6 12465.2 485.823 12
 -5 -5 6 13430.1 874.832 8
 -5 5 6 12119.8 487.076 15
 -5 -5 6 13955 845.152 18
 -5 5 6 14937 1131.98 6
 -5 -5 6 12325.2 821.806 19
 -5 5 6 12249.1 488.284 14
 -5 5 6 13490.4 828.717 7
 -5 -5 6 12845.5 955.687 13
 -5 -5 6 11784.1 477.564 3
 -5 -5 6 13181 1053.19 7
 -5 5 6 12587.4 893.932 10
 -5 -5 6 12781 801.267 17
 -5 -5 7 2561.45 358.894 19
 -5 -5 7 2355.15 380.087 8
 -5 5 7 2338.02 372.938 10
 -5 -5 7 1913.48 386.653 13
 -5 -5 7 1812.9 297.875 18
 -5 -5 7 2318.71 331.768 17
 -5 5 7 2041.59 428.964 6
 -5 5 7 2428.48 373.798 7
 -5 5 8 12178.1 859.695 10
 -5 -5 8 12584 1048.17 13
 -5 -5 8 13432.1 999.51 8
 -5 5 8 13118 919.046 7
 -5 5 8 9759.61 991.482 6
 -5 -5 9 383.809 208.698 8
 -5 5 9 99.7345 134.807 7
 -5 -5 9 819.946 291.802 13
 -5 5 9 695.636 290.386 6
 -5 5 10 1590.33 372.983 7
 -5 -5 10 1380.91 362.819 8
 -5 -5 10 1661.23 434.194 13
 -5 5 10 1758.71 460.046 6
 -5 -5 11 285.742 191.627 8
 -5 5 11 801.156 397.622 6
 -5 -5 11 350.893 240.491 13
 -5 5 12 22096.1 1603.69 8
 -5 -5 12 27113 1894.96 13
 -5 5 12 23694 1788.28 6
 -5 -5 12 23746.6 1699.94 8
 -5 5 13 2663.23 573.328 8
 -5 5 13 1407.94 492.174 6
 -5 -5 13 1497.19 457.871 13
 -5 -5 13 1590.22 447.459 8
 -5 7 -12 5259.76 883.495 4
 -5 7 -12 4553.06 752.918 2
 -5 7 -12 5381.74 898.227 11
 -5 -7 -12 6739.24 1088.58 11
 -5 7 -12 6466.98 1048.34 14
 -5 -7 -12 6617.27 1015.89 3
 -5 7 -12 6259.71 1026.84 12
 -5 7 -11 -50.4714 166.115 12
 -5 7 -11 361.091 276.325 4
 -5 -7 -11 308.849 231.909 3
 -5 -7 -11 -94.8432 194.966 11
 -5 7 -11 673.126 308.795 14
 -5 7 -11 34.9799 114.106 2
 -5 7 -11 191.295 185.861 11
 -5 7 -10 10885.2 1166.41 11
 -5 -7 -10 10407.3 1239.32 11
 -5 7 -10 9363.69 1132.02 10
 -5 7 -10 9212.97 1165.98 12
 -5 -7 -10 12447 1196.22 9
 -5 7 -10 11723.3 1312.5 14
 -5 -7 -10 10569 1199.18 3
 -5 7 -10 10007.3 1001.9 2
 -5 7 -10 10088.9 1140.89 4
 -5 7 -9 3514.4 562.685 2
 -5 -7 -9 5042.36 826.871 11
 -5 7 -9 3937.47 676.286 4
 -5 -7 -9 2615.37 538.957 9
 -5 -7 -9 3413.95 662.067 3
 -5 7 -9 4045.03 753.49 12
 -5 7 -9 3671.36 672.929 10
 -5 7 -9 2530.63 595.848 14
 -5 7 -9 4392.75 699.672 11
 -5 -7 -8 33158.7 1997.9 3
 -5 7 -8 29192.3 1564.54 2
 -5 -7 -8 30177.1 1798.31 9
 -5 7 -8 29675.3 1824.06 4
 -5 7 -8 27889.2 1947.29 12
 -5 7 -8 31949.1 2075.69 14
 -5 -7 -8 26743.4 1812.33 11
 -5 7 -8 31342.9 1963.03 10
 -5 7 -8 31784.6 1838.29 11
 -5 -7 -8 26953.2 1683.03 7
 -5 7 -7 2917.28 569.473 10
 -5 -7 -7 2533.18 478.711 7
 -5 -7 -7 2314.72 458.245 9
 -5 -7 -7 3027.78 572.737 11
 -5 7 -7 3389.15 478.197 2
 -5 7 -7 2343.23 475.066 4
 -5 7 -7 2313.26 528.59 14
 -5 -7 -7 3407.33 619.268 3
 -5 7 -7 2351.77 535.644 12
 -5 7 -6 3278.67 536.757 4
 -5 7 -6 2839.23 545.384 10
 -5 -7 -6 3180.03 546.8 11
 -5 7 -6 3273.96 610.138 12
 -5 -7 -6 2420.06 493.082 3
 -5 -7 -6 2516.8 376.27 10
 -5 7 -6 2980.52 569.935 14
 -5 7 -6 2641.43 397.856 2
 -5 -7 -6 2849.04 478.751 7
 -5 -7 -6 3355.05 609.693 18
 -5 7 -5 13893 1049.21 4
 -5 7 -5 15390.5 1240.99 10
 -5 -7 -5 15394.7 1062.07 7
 -5 -7 -5 15100.8 1236.73 18
 -5 -7 -5 13533 1127.16 3
 -5 -7 -5 13572 905.433 10
 -5 7 -5 13697.5 1206.34 14
 -5 7 -5 14208 892.574 2
 -5 7 -5 12627.7 1162.68 12
 -5 7 -4 16050.9 1254.2 10
 -5 7 -4 16308.8 1279.41 12
 -5 7 -4 19229.1 1174.04 4
 -5 -7 -4 18045.8 1103.5 7
 -5 -7 -4 17576.4 1249.64 3
 -5 7 -4 19724.4 1398.89 14
 -5 7 -4 17861.1 936.168 2
 -5 -7 -4 17811.6 1319.44 18
 -5 -7 -3 41687.8 1686.15 7
 -5 7 -3 38851 1978.83 12
 -5 7 -3 40921.5 1406.66 2
 -5 7 -3 44015.4 2055.55 10
 -5 -7 -3 41236.6 2023.58 18
 -5 7 -3 42196.2 2041.67 14
 -5 7 -3 39661.9 1777.15 7
 -5 -7 -3 43262.3 1937.58 3
 -5 7 -3 39421.5 1682.48 4
 -5 -7 -2 13529.1 900.257 7
 -5 -7 -2 12738.1 968.371 3
 -5 7 -2 13389.9 1074.86 12
 -5 -7 -2 13599.8 1092.6 18
 -5 7 -2 14329.1 949.158 7
 -5 7 -2 12262.3 1028.51 14
 -5 7 -2 13402.1 697.643 2
 -5 7 -2 11614.6 1004.47 10
 -5 7 -2 13036.7 883.242 4
 -5 -7 -1 9597.03 885.765 18
 -5 -7 -1 9265.95 727.96 7
 -5 -7 -1 10346.6 842.184 13
 -5 7 -1 8398.13 806.974 12
 -5 7 -1 9533.19 559.714 2
 -5 -7 -1 10007.1 826.406 3
 -5 7 -1 8874.69 702.471 7
 -5 7 -1 10548.5 900.633 14
 -5 7 -1 9745.92 893.792 10
 -5 -7 0 62097.8 2385.89 18
 -5 7 0 61811 1676.69 2
 -5 -7 0 66000.5 2152.94 7
 -5 7 0 61794.6 2289.64 12
 -5 7 0 61907.7 2282.38 14
 -5 -7 0 62543.1 2219.34 13
 -5 7 0 63480.1 2409.18 10
 -5 -7 0 62439.1 2155.99 3
 -5 7 0 61758.6 1971.22 7
 -5 -7 1 13125.4 896.734 7
 -5 -7 1 12878.6 998.86 18
 -5 7 1 13145.1 768.6 7
 -5 7 1 14200.1 1046.84 10
 -5 -7 1 12048.1 885.865 13
 -5 -7 1 12598.3 844.53 3
 -5 7 1 11915.6 889.622 14
 -5 7 1 13191.6 938.195 12
 -5 7 2 35162.5 838.335 13
 -5 -7 2 34995.6 1574.96 7
 -5 -7 2 37498.4 1621.74 13
 -5 -7 2 35029.2 1415.89 8
 -5 7 2 36179.7 1313.85 7
 -5 7 2 39101.3 1762.71 10
 -5 -7 2 37932.7 1740.33 18
 -5 -7 2 38211.2 1476.48 3
 -5 -7 2 35644.1 1670.71 17
 -5 7 2 36399.9 1532.42 14
 -5 7 2 37213 1562.17 12
 -5 7 3 18300 866.894 7
 -5 -7 3 18098.5 938.962 3
 -5 7 3 17992 996.397 12
 -5 -7 3 17537.1 1096.78 13
 -5 7 3 18012.6 569.312 13
 -5 -7 3 19490.2 1236.85 19
 -5 7 3 18694.4 1173.23 10
 -5 -7 3 19627 1197.86 18
 -5 7 3 17534.5 976.619 14
 -5 -7 3 18383.8 993.247 8
 -5 -7 3 18188.5 1142.57 17
 -5 -7 3 17266.9 1110.77 7
 -5 7 3 17483.7 999.809 20
 -5 7 4 32733.4 1352.78 20
 -5 -7 4 35947.7 1648.61 13
 -5 7 4 35171 1364.96 12
 -5 -7 4 37422.6 1657.08 17
 -5 7 4 33602.7 1606.74 10
 -5 -7 4 34221.7 1665.09 19
 -5 7 4 35771.1 1258.11 7
 -5 7 4 32877.8 1318.9 14
 -5 -7 4 34806.5 1622.82 18
 -5 -7 4 34752.1 1301.32 3
 -5 -7 4 35203.6 1468.28 8
 -5 -7 4 34427.4 1685.12 7
 -5 -7 5 9194.59 740.7 8
 -5 7 5 9821.11 817.807 10
 -5 7 5 7614.45 572.213 20
 -5 7 5 8580.34 589.98 14
 -5 7 5 8421.67 586.762 12
 -5 -7 5 6933.51 761.519 7
 -5 -7 5 8712.31 767.605 17
 -5 -7 5 8955.87 820.753 13
 -5 -7 5 8229.69 784.403 19
 -5 -7 5 8186.08 755.134 18
 -5 -7 5 8436.37 570.37 3
 -5 7 5 8028.36 564.18 7
 -5 7 5 8459.08 869.057 6
 -5 -7 6 6980.91 497.55 3
 -5 7 6 6615.16 795.063 6
 -5 7 6 7346.98 698.024 10
 -5 -7 6 7603.53 835.231 7
 -5 -7 6 7874.03 723.054 8
 -5 -7 6 8231.81 748.575 18
 -5 -7 6 7593.03 747.198 19
 -5 -7 6 7751.6 715.522 17
 -5 7 6 8208.52 588.073 7
 -5 7 6 6668.15 494.182 20
 -5 7 6 6845.23 496.182 15
 -5 -7 6 6902.69 754.283 13
 -5 7 7 11137.3 852.366 10
 -5 -7 7 9583.2 814.858 18
 -5 7 7 12364.6 760.865 7
 -5 -7 7 10037.8 823.176 17
 -5 7 7 9603.1 1000.35 6
 -5 -7 7 10838.4 899.307 8
 -5 -7 7 10221.2 958.464 13
 -5 -7 7 9014.18 824.129 19
 -5 -7 8 10353.6 921.984 8
 -5 -7 8 12301.9 1102.6 13
 -5 7 9 17250.1 1436.05 6
 -5 -7 9 17686.2 1382.84 13
 -5 -7 9 16277.9 1238.87 8
 -5 7 10 18256.1 1532.78 6
 -5 -7 10 19979.1 1437.78 8
 -5 -7 10 17458.5 1441.75 13
 -5 7 11 23031.9 1794.07 6
 -5 -7 11 20790.1 1553.68 8
 -5 -7 11 21590.3 1684.86 13
 -5 -7 12 1211.88 443.316 13
 -5 7 12 1105.84 383.274 6
 -5 -7 12 470.779 253.783 8
 -5 9 -11 -48.9767 186.876 12
 -5 -9 -11 139.981 222.353 11
 -5 9 -11 404.018 280.176 4
 -5 9 -11 136.584 134.441 2
 -5 9 -11 223.883 253.61 14
 -5 -9 -11 641.798 379.989 3
 -5 9 -10 9841.75 1213.64 4
 -5 -9 -10 13632.4 1372.5 9
 -5 -9 -10 11622.5 1296.97 3
 -5 9 -10 11080.3 1090.66 2
 -5 9 -10 13665.1 1492.03 12
 -5 -9 -10 11144.3 1292.56 11
 -5 9 -10 12310.4 1409.36 14
 -5 -9 -9 2972.45 632.62 9
 -5 9 -9 3029.35 543.992 2
 -5 -9 -9 2178.75 540.161 11
 -5 9 -9 2944.9 689.83 14
 -5 9 -9 2099.64 487.031 11
 -5 9 -9 2066.56 559.993 10
 -5 9 -9 3457.05 651.67 4
 -5 9 -9 3285.49 715.763 12
 -5 -9 -9 2786.86 610.945 3
 -5 -9 -8 7962.44 868.971 7
 -5 9 -8 8955.27 1127.15 14
 -5 9 -8 9669.98 1140.69 10
 -5 -9 -8 7079.86 919.825 9
 -5 9 -8 9030.04 1034.52 4
 -5 9 -8 7416.65 806.409 2
 -5 -9 -8 7141.5 948.87 3
 -5 -9 -8 7231.61 949.722 11
 -5 9 -8 9368.74 1152.54 12
 -5 9 -8 10081 993.264 11
 -5 9 -7 14752 1086.64 2
 -5 9 -7 12427.2 1307.16 12
 -5 -9 -7 14232.7 1304.32 3
 -5 -9 -7 13555.5 1101.66 7
 -5 9 -7 14224.4 1242.4 4
 -5 9 -7 14141.6 1371.25 14
 -5 -9 -7 13565.3 1321.75 18
 -5 -9 -7 15967.9 1356 9
 -5 9 -7 15194.6 1406.8 10
 -5 -9 -7 15121.3 1290.23 11
 -5 -9 -6 29793.9 1923.54 18
 -5 -9 -6 29295.4 1733.32 11
 -5 -9 -6 31746.8 1613.39 7
 -5 9 -6 30406.9 1976.71 14
 -5 -9 -6 32635.8 1942.04 3
 -5 9 -6 29850.9 1970.05 12
 -5 9 -6 31794.1 2000.82 10
 -5 9 -6 27520.4 1458.19 2
 -5 9 -6 27257.3 1675.68 4
 -5 9 -5 6953.31 916.689 12
 -5 -9 -5 7947.87 757.316 7
 -5 -9 -5 8105.05 920.268 3
 -5 -9 -5 7604.23 928.072 18
 -5 9 -5 8205.67 983.609 10
 -5 -9 -5 8681.07 877.566 11
 -5 9 -5 8445.99 996.313 14
 -5 9 -5 6968.66 794.945 4
 -5 9 -5 8195.03 718.238 2
 -5 9 -4 2440.83 518.954 12
 -5 9 -4 1560.11 293.913 2
 -5 -9 -4 1769.8 451.279 18
 -5 -9 -4 2810.35 467.385 11
 -5 9 -4 3306.72 595.133 14
 -5 -9 -4 1324.66 356.38 3
 -5 9 -4 2343.95 498.7 10
 -5 -9 -4 2079.46 362.995 7
 -5 9 -4 1641.65 369.339 4
 -5 9 -3 9087.74 977.342 10
 -5 9 -3 7180.63 738.699 4
 -5 -9 -3 7813.45 899.882 18
 -5 9 -3 9396.08 995.692 12
 -5 9 -3 8487.64 936.429 14
 -5 -9 -3 8767.93 739.516 7
 -5 -9 -3 7079.69 801.046 3
 -5 9 -3 7644.43 623.201 2
 -5 9 -2 30519.9 1762.79 12
 -5 9 -2 32057.6 1565.79 4
 -5 -9 -2 28175.7 1734.39 18
 -5 9 -2 32723.4 1305.72 2
 -5 9 -2 32063 1788.6 14
 -5 -9 -2 29959.6 1635.49 3
 -5 -9 -2 31581 1442.25 7
 -5 9 -2 31209.2 1809.6 10
 -5 9 -1 24142 1091 2
 -5 9 -1 25986.7 1612.27 10
 -5 -9 -1 23800.3 1401.8 3
 -5 -9 -1 24858.6 1578.92 18
 -5 -9 -1 27218.4 1319.57 7
 -5 9 -1 25246.1 1256.48 7
 -5 -9 -1 26294.6 1491.7 13
 -5 9 -1 26786.1 1585.51 12
 -5 9 -1 26677.5 1568.14 14
 -5 9 0 34686.8 1309.34 2
 -5 9 0 34379.7 1419.73 7
 -5 9 0 34220.7 1828.72 10
 -5 9 0 36567.3 1800.24 14
 -5 9 0 34962 1775.55 12
 -5 -9 0 32513.8 1654.06 13
 -5 -9 0 35573.4 1557.14 7
 -5 -9 0 32282.8 1593.35 3
 -5 -9 0 34063.3 1840.99 18
 -5 -9 1 18878.8 1122.47 7
 -5 9 1 16895.9 1153.24 14
 -5 9 1 18337.8 1207.33 12
 -5 9 1 17896.7 1279.57 10
 -5 -9 1 17943.3 1290.42 18
 -5 -9 1 16468.7 1140.47 13
 -5 -9 1 19388.1 1160.78 3
 -5 -9 1 16426.3 1226.69 17
 -5 9 1 16283.7 878.857 7
 -5 9 2 9271.65 888.884 10
 -5 -9 2 8844.45 755.679 3
 -5 -9 2 8413.19 866.253 18
 -5 -9 2 8325.19 731.484 8
 -5 -9 2 10597.8 959.894 17
 -5 -9 2 11196.2 1028.86 19
 -5 -9 2 9739.22 869.17 13
 -5 -9 2 8996.21 790.659 7
 -5 9 2 9251.21 605.314 7
 -5 9 2 10133.4 853.894 12
 -5 9 2 10290 851.965 14
 -5 9 2 9782.67 852.891 20
 -5 -9 3 12696.2 1048.08 17
 -5 9 3 11405.5 870.364 14
 -5 -9 3 11981.2 888.287 8
 -5 9 3 10463 618.799 7
 -5 9 3 11390.9 872.95 12
 -5 9 3 9411.66 812.717 20
 -5 -9 3 13888.8 1026.69 7
 -5 -9 3 10432.6 915.691 13
 -5 9 3 12436.7 1017.66 10
 -5 -9 3 11919.8 1032.81 18
 -5 -9 3 13039.7 1117.2 19
 -5 -9 3 12039.2 853.636 3
 -5 -9 4 61099.8 2432.74 17
 -5 -9 4 62232 2226.91 8
 -5 9 4 58474.4 1630.82 7
 -5 -9 4 59268.4 2375.43 7
 -5 9 4 54241.6 2262.83 10
 -5 -9 4 59584.2 2512.28 19
 -5 -9 4 57638.4 2355.81 13
 -5 9 4 62930.8 2588.58 6
 -5 9 4 62201.7 2131.1 12
 -5 9 4 61999.1 2164.78 20
 -5 9 4 57996 2071.58 14
 -5 -9 4 59910 2443.89 18
 -5 -9 4 59870 2036.66 3
 -5 9 5 18530.3 1056.92 14
 -5 -9 5 22359.3 1469.64 19
 -5 -9 5 21868.3 1402.01 18
 -5 -9 5 18624 1028.68 3
 -5 -9 5 22486.5 1305.53 8
 -5 9 5 17294.3 1037.92 20
 -5 9 5 21568.2 1322.58 10
 -5 9 5 18096.5 1041.23 12
 -5 -9 5 22268.5 1427.72 7
 -5 -9 5 21859.3 1405.73 13
 -5 9 5 20603.6 1464.78 6
 -5 -9 5 21869.9 1381.98 17
 -5 -9 6 1838.47 377.923 8
 -5 -9 6 2172.23 457.33 7
 -5 9 6 1663.44 359.842 10
 -5 -9 6 1170.33 339.295 13
 -5 -9 6 1596.93 365.247 17
 -5 -9 6 2905.55 526.47 19
 -5 -9 6 1370 349.601 18
 -5 9 6 1137.13 357.455 6
 -5 -9 7 12184.9 1030.79 8
 -5 -9 7 12065 1070.34 19
 -5 -9 7 13244.6 1199.29 7
 -5 -9 7 12188.2 1119.92 13
 -5 -9 7 12138.6 1025.62 17
 -5 9 7 12946.4 1227.39 6
 -5 -9 7 12342.5 1049.13 18
 -5 -9 8 12216.6 1160.59 13
 -5 -9 8 11055.9 1020.2 8
 -5 9 8 11072.1 1179.47 6
 -5 -9 9 7306.15 929.274 13
 -5 9 9 6490.59 935.652 6
 -5 -9 9 6771.73 834.697 8
 -5 9 10 20802.9 1730.48 6
 -5 -9 10 18674.3 1462.03 8
 -5 -9 10 18988.4 1578.04 13
 -5 -9 11 410.275 255.287 8
 -5 -9 11 247.284 248.017 13
 -5 9 11 -43.579 138.717 6
 -5 11 -10 7545.28 927.38 2
 -5 -11 -10 7369.46 1085.18 9
 -5 11 -10 5454.66 929.285 4
 -5 -11 -10 7823.41 1094.08 11
 -5 -11 -10 7938.02 1127.97 3
 -5 11 -10 7295.49 1141.04 12
 -5 11 -10 7615.09 1150.36 14
 -5 11 -9 8461.4 1176.04 14
 -5 -11 -9 7898.63 1093.22 9
 -5 11 -9 7446.2 1031.87 4
 -5 -11 -9 5630.14 889.187 11
 -5 11 -9 7138.88 877.503 2
 -5 -11 -9 6629.78 993.705 3
 -5 11 -9 7785.05 1131.7 12
 -5 -11 -8 10849.6 1240.46 9
 -5 -11 -8 14460 1418.25 3
 -5 11 -8 11611.8 1348.56 14
 -5 11 -8 12036.5 1259.69 4
 -5 -11 -8 9838.24 1128.44 11
 -5 11 -8 11041.9 1316.76 10
 -5 11 -8 14699.2 1523.04 12
 -5 -11 -8 13181.1 1411.3 18
 -5 11 -8 11163.9 1050.69 2
 -5 11 -7 8769.69 1074.22 4
 -5 -11 -7 7976.55 1027.99 9
 -5 11 -7 10370.1 1245.22 10
 -5 -11 -7 9094.5 1133.96 18
 -5 -11 -7 8258.8 1032.37 3
 -5 11 -7 8350.66 866.167 2
 -5 -11 -7 9349.16 1035.41 11
 -5 11 -7 9347.53 1162.84 12
 -5 11 -7 9010.64 1136.43 14
 -5 11 -6 11415.1 1259.92 12
 -5 11 -6 8667.32 1108.23 10
 -5 11 -6 8384.61 968.384 4
 -5 11 -6 9527.08 884.251 2
 -5 -11 -6 9733.59 1105.7 3
 -5 -11 -6 8846.47 953.18 11
 -5 11 -6 8528.72 1087.12 14
 -5 -11 -6 8130.3 1046.41 18
 -5 11 -5 2042.67 475.601 4
 -5 11 -5 1653.44 349.773 2
 -5 -11 -5 2354.78 405.516 7
 -5 11 -5 2017.08 528.695 12
 -5 11 -5 1999.68 524.258 10
 -5 11 -5 2736.08 602.883 14
 -5 -11 -5 1792.52 448.724 3
 -5 -11 -5 2258 459.13 11
 -5 -11 -5 2300.62 554.997 18
 -5 11 -4 6034.68 850.204 14
 -5 11 -4 5479.27 813.847 12
 -5 -11 -4 4092.25 573.762 11
 -5 -11 -4 5162.5 744.302 3
 -5 11 -4 5045.4 698.777 4
 -5 -11 -4 3943.62 510.459 7
 -5 11 -4 4181.86 536.342 2
 -5 11 -4 4475.35 755.436 10
 -5 -11 -4 6234.46 884.084 18
 -5 11 -3 2199.68 501.312 12
 -5 -11 -3 1476.98 322.86 11
 -5 11 -3 1513.21 305.415 2
 -5 -11 -3 1658.36 413.521 3
 -5 11 -3 1704.43 399.706 4
 -5 11 -3 1195.28 388.946 10
 -5 11 -3 1609.51 441.385 14
 -5 -11 -3 1909.21 499.501 18
 -5 -11 -3 1824.07 340.006 7
 -5 11 -2 21055.6 1149.85 2
 -5 11 -2 21269.4 1543.24 12
 -5 11 -2 24292.4 1630.51 14
 -5 11 -2 18848.4 1506.42 10
 -5 -11 -2 22380.3 1219.46 7
 -5 -11 -2 21152.9 1455.2 3
 -5 -11 -2 22561.6 1520.21 13
 -5 -11 -2 23885.3 1680.53 18
 -5 -11 -2 21187.9 1179.64 11
 -5 11 -2 22225 1399.95 4
 -5 11 -1 18757.8 1059.09 2
 -5 11 -1 19210.4 1438.49 12
 -5 11 -1 22271.2 1588.71 10
 -5 -11 -1 18647.6 1317.15 3
 -5 11 -1 18809.6 1413.32 14
 -5 -11 -1 21237.7 1448.99 13
 -5 -11 -1 20959.6 1541.69 18
 -5 -11 -1 20093.8 1160.15 7
 -5 11 0 12796.7 1144.69 20
 -5 11 0 14238 1179.34 14
 -5 -11 0 14471 992.391 7
 -5 -11 0 14339.6 1168.36 13
 -5 11 0 14047.2 900.6 2
 -5 -11 0 15881.6 1172.6 3
 -5 -11 0 13693.5 1239.91 18
 -5 11 0 13113.2 1200.21 10
 -5 -11 0 12310.6 1161.35 17
 -5 11 0 15861.7 1249.15 12
 -5 11 1 3717.31 617.713 10
 -5 -11 1 3729.77 628.363 17
 -5 -11 1 3867.99 521.02 7
 -5 11 1 3923.93 602.964 14
 -5 11 1 2534.48 384.635 2
 -5 -11 1 3291.32 517.413 3
 -5 11 1 3540.45 592.166 20
 -5 -11 1 3475.51 641.716 19
 -5 11 1 3622.99 579.884 12
 -5 -11 1 4892.99 729.634 18
 -5 -11 1 4253.21 620.704 13
 -5 -11 2 3635.86 616.497 17
 -5 11 2 3922.77 585.851 14
 -5 -11 2 3660.74 519.983 7
 -5 11 2 3657.31 555.42 12
 -5 11 2 3243.41 545.484 20
 -5 -11 2 4464.27 647.103 13
 -5 -11 2 3477.88 620.623 19
 -5 -11 2 3779.12 542.22 3
 -5 11 2 2665.14 500.068 6
 -5 11 2 4600.25 661.571 10
 -5 -11 2 4580.42 692.866 18
 -5 11 3 16690.2 1177.25 14
 -5 -11 3 17555.1 1209.41 7
 -5 11 3 17278.7 1220.24 20
 -5 11 3 15408.3 1134.55 12
 -5 -11 3 16885.1 1175.02 8
 -5 -11 3 16604.1 1258.45 13
 -5 11 3 15540.4 1237.06 10
 -5 -11 3 15852.1 1307.44 18
 -5 -11 3 15899.7 1107.24 3
 -5 -11 3 16948.6 1395.65 19
 -5 -11 3 17434.1 1351.77 17
 -5 11 3 15756.2 1278.14 6
 -5 11 4 8680.81 818.451 12
 -5 -11 4 8566.76 845.192 8
 -5 -11 4 8968.03 927.643 13
 -5 11 4 8456.79 829.038 20
 -5 -11 4 9045.59 813.123 3
 -5 -11 4 8921.98 892.809 7
 -5 11 4 8871.89 910.125 10
 -5 11 4 9493.54 1017.99 6
 -5 -11 4 7180.69 907.4 19
 -5 -11 4 8561.45 959.789 18
 -5 11 4 7995.97 782.907 14
 -5 -11 4 9316.4 982.749 17
 -5 -11 5 16806.7 1328.36 13
 -5 11 5 16185.9 1098.57 12
 -5 -11 5 16297.3 1272.62 7
 -5 -11 5 16510.4 1089.36 3
 -5 11 5 16774.2 1141.35 20
 -5 -11 5 16847.9 1225.95 8
 -5 -11 5 16517.8 1391.34 19
 -5 -11 5 15856.6 1321.26 18
 -5 -11 5 16985.6 1338.07 17
 -5 11 5 16853.2 1127.64 14
 -5 11 5 18971.1 1307.52 10
 -5 11 5 15287.2 1342.55 6
 -5 -11 6 21439.5 1537.63 7
 -5 -11 6 20364.5 1558.01 19
 -5 -11 6 20271.9 1490.7 17
 -5 11 6 22163.7 1398.87 10
 -5 -11 6 22340.6 1580.31 13
 -5 11 6 23420.5 1715.83 6
 -5 -11 6 22648 1473.93 8
 -5 -11 6 24086.7 1635.35 18
 -5 -11 7 589.2 277.363 18
 -5 -11 7 554.097 263.54 13
 -5 -11 7 163.38 145.491 17
 -5 -11 7 305.835 200.835 7
 -5 -11 7 637.042 272.493 8
 -5 11 7 542.155 270.147 6
 -5 -11 7 1234.86 399.936 19
 -5 -11 8 1944.69 463.147 18
 -5 -11 8 3286.89 618.761 19
 -5 -11 8 1908.26 458.915 8
 -5 -11 8 2987.32 607.111 13
 -5 11 8 1848.48 531.05 6
 -5 -11 8 2193.31 484.046 17
 -5 -11 8 3102.09 640.368 7
 -5 -11 9 2425.92 530.542 8
 -5 11 9 3472 746.726 6
 -5 -11 10 2270.08 540.927 8
 -5 11 10 2113.54 569.2 6
 -5 -11 10 1510.64 455.45 13
 -5 -13 -8 22678 1978.18 9
 -5 13 -8 25006.6 1688.18 2
 -5 13 -8 25059.5 1954.66 4
 -5 -13 -8 27755.6 1936.72 11
 -5 13 -8 25489.7 2107.87 14
 -5 13 -8 30386.8 2298.77 12
 -5 -13 -8 31275 2296.95 18
 -5 -13 -8 28701.6 2114.77 3
 -5 13 -7 897.034 361.927 12
 -5 -13 -7 697.79 355.101 9
 -5 -13 -7 1599.49 433.035 11
 -5 13 -7 1157.36 468.913 10
 -5 13 -7 982.667 372.856 4
 -5 13 -7 459.125 282.799 14
 -5 13 -7 862.152 297.143 2
 -5 -13 -7 743.62 301.29 3
 -5 -13 -7 884.004 417.662 18
 -5 13 -6 139.464 183.638 10
 -5 13 -6 229.014 187.394 4
 -5 13 -6 -15.2745 89.501 2
 -5 -13 -6 113.785 145.118 11
 -5 13 -6 -83.7337 164.293 12
 -5 13 -6 99.6161 134.4 14
 -5 -13 -6 155.581 211.1 18
 -5 -13 -6 319.68 269.483 3
 -5 -13 -5 77.7172 186.018 18
 -5 13 -5 386.612 255.408 10
 -5 13 -5 118.981 175.756 4
 -5 -13 -5 84.9485 134.665 3
 -5 13 -5 -44.3538 126.151 14
 -5 13 -5 102.974 111.003 2
 -5 -13 -5 -42.8301 105.152 11
 -5 13 -5 -3.00153 131.08 12
 -5 13 -4 45448.5 2575.68 14
 -5 13 -4 46079.1 2676.24 10
 -5 13 -4 45869.6 2045.97 2
 -5 -13 -4 45822.8 2619.38 18
 -5 -13 -4 45558 2445.4 3
 -5 13 -4 45623.2 2596.97 12
 -5 13 -4 45062.1 2324.31 4
 -5 -13 -3 13283.5 1356.83 18
 -5 13 -3 12499 1331.39 10
 -5 -13 -3 11911.7 1187.15 3
 -5 13 -3 11305 1221.7 14
 -5 13 -3 11270.5 933.929 2
 -5 13 -3 11699.9 1252.36 12
 -5 13 -3 12160.4 1165.35 4
 -5 -13 -2 5560.86 786.552 3
 -5 13 -2 4129.46 722.602 12
 -5 13 -2 3544.8 604.867 4
 -5 -13 -2 4534.55 709.766 13
 -5 13 -2 4692.61 591.24 2
 -5 13 -2 5192.18 827.844 10
 -5 13 -2 5525.78 856.419 20
 -5 13 -2 5928.88 859.362 14
 -5 -13 -2 5632.33 855.968 18
 -5 -13 -1 1676.13 413.724 3
 -5 13 -1 1592.43 429.672 14
 -5 -13 -1 1216.88 397.68 13
 -5 13 -1 1512.79 461.347 12
 -5 13 -1 1045.64 358.71 20
 -5 -13 -1 1733.29 336.096 7
 -5 13 -1 1989.39 509.222 10
 -5 -13 -1 1328.65 424.683 18
 -5 13 -1 1599.76 389.701 6
 -5 13 -1 1200.78 296.183 2
 -5 13 0 18554.4 1343.2 6
 -5 13 0 17945.8 1445.99 12
 -5 -13 0 18968 1568.07 18
 -5 13 0 17721.9 1457.87 20
 -5 13 0 18516.9 1533.79 10
 -5 13 0 16617.5 1104.76 2
 -5 -13 0 18205.9 1516.33 17
 -5 -13 0 18345.5 1161.83 7
 -5 13 0 18417.1 1459.4 14
 -5 -13 0 18870.5 1450.77 13
 -5 -13 0 17922 1365.9 3
 -5 13 1 183.142 214.002 10
 -5 13 1 172.165 142.538 14
 -5 13 1 88.6471 130.98 20
 -5 -13 1 632.185 262.756 3
 -5 -13 1 552.061 284.449 17
 -5 -13 1 -29.7477 121.934 13
 -5 13 1 439.993 232.794 12
 -5 13 1 126.67 129.094 2
 -5 -13 1 416.033 183.147 7
 -5 -13 1 97.4485 153.53 18
 -5 -13 1 391.145 282.945 19
 -5 13 1 579.221 270.334 6
 -5 -13 2 4972.47 742.337 13
 -5 -13 2 4697.58 785.755 18
 -5 13 2 3881.55 670.438 10
 -5 13 2 3604.55 616.383 12
 -5 13 2 5143.29 742.829 6
 -5 -13 2 3110.19 653.985 19
 -5 -13 2 4663.15 611.285 7
 -5 13 2 4336.22 680.295 14
 -5 13 2 3258.94 593.264 20
 -5 -13 2 3564.4 670.005 17
 -5 -13 2 4271.29 639.704 3
 -5 -13 3 1287.64 445.435 19
 -5 -13 3 1195.72 351.575 8
 -5 -13 3 973.4 356.495 17
 -5 -13 3 971.225 343.461 18
 -5 -13 3 1360.39 352.571 7
 -5 13 3 1453.4 386.06 12
 -5 13 3 1588.85 396.477 14
 -5 13 3 1010.13 340.09 20
 -5 -13 3 1231.39 374.434 13
 -5 13 3 1848.47 459.697 6
 -5 -13 3 994.032 291.917 3
 -5 13 3 1384.64 405.754 10
 -5 13 4 5198.96 717.051 20
 -5 -13 4 4026.28 603.627 3
 -5 13 4 5122.88 692.271 14
 -5 -13 4 3127.69 634.057 18
 -5 -13 4 5156.15 709.664 8
 -5 -13 4 4024.52 694.947 13
 -5 13 4 5036.67 785.89 6
 -5 -13 4 4034.13 625.539 7
 -5 13 4 3422.63 607.973 10
 -5 -13 4 3475.1 653.036 17
 -5 13 4 3276.45 560.383 12
 -5 -13 4 4459.47 796.245 19
 -5 -13 5 614.153 312.78 19
 -5 -13 5 972.112 328.271 7
 -5 -13 5 893.487 353.206 18
 -5 -13 5 562.315 258.083 8
 -5 -13 5 725.424 246.291 3
 -5 13 5 374.64 183.756 14
 -5 13 5 882.966 308.053 10
 -5 13 5 1123.92 346.623 20
 -5 13 5 1049.8 323.07 12
 -5 13 5 843.585 260.587 15
 -5 -13 5 1252.06 407.356 17
 -5 13 5 1121.86 413.396 6
 -5 -13 5 1309.73 405.192 13
 -5 13 6 29025.8 2024.72 6
 -5 -13 6 28099.5 1968.36 18
 -5 -13 6 32098.8 1903.94 8
 -5 -13 6 28487.2 1940.97 17
 -5 -13 6 31444.5 2016.79 13
 -5 -13 6 30417.7 2087.75 19
 -5 -13 6 26531.3 1804.9 7
 -5 13 7 3767.12 737.121 6
 -5 -13 7 2615.24 584.155 7
 -5 -13 7 2708.73 592.916 17
 -5 -13 7 3211.34 687.816 19
 -5 -13 7 3848.08 660.194 8
 -5 -13 7 2340.26 569.695 18
 -5 -13 7 2785.98 611.75 13
 -5 -13 8 3884.44 738.052 7
 -5 -13 8 3131.3 662.042 13
 -5 -13 8 3124.42 675.222 19
 -5 -13 8 4425.32 731.832 8
 -5 13 8 3444.22 742.359 6
 -5 -13 8 3514.34 688.664 18
 -5 -13 8 3311.69 652.951 17
 -5 -13 9 1975.81 516.271 8
 -5 -13 9 1261.73 442.841 7
 -5 -13 9 2028.79 568.224 13
 -5 13 9 573.814 367.74 6
 -5 15 -7 5125.84 966.803 12
 -5 -15 -7 5784.06 1007.18 18
 -5 -15 -7 5651.22 1030.37 9
 -5 15 -7 4892.85 895.591 4
 -5 15 -7 3936.32 837.496 20
 -5 15 -7 6145.91 1042.5 14
 -5 -15 -7 5256.61 929.745 3
 -5 -15 -6 20051.1 1772.17 3
 -5 15 -6 18643.1 1796.74 14
 -5 -15 -6 19964.8 1860.61 9
 -5 15 -6 18659.3 1801.27 12
 -5 15 -6 18317.4 1810.86 20
 -5 15 -6 18685 1451.4 2
 -5 15 -6 18444.9 1651.57 4
 -5 -15 -6 19121.5 1813.17 18
 -5 15 -5 1020.14 439.908 20
 -5 15 -5 1146.19 479.215 12
 -5 -15 -5 1607.97 502.812 18
 -5 15 -5 1392.6 505.258 10
 -5 -15 -5 1153.65 423.13 3
 -5 15 -5 1492.36 467.612 4
 -5 15 -5 685.099 340.37 14
 -5 15 -5 941.25 300.341 2
 -5 15 -4 1515.46 470.033 12
 -5 15 -4 996.687 415.165 4
 -5 15 -4 2012.47 563.775 14
 -5 -15 -4 1087.87 406.282 3
 -5 -15 -4 1544.16 498.662 18
 -5 15 -4 1506.82 515.221 20
 -5 15 -4 970.597 431.305 10
 -5 15 -4 1782.88 409.782 2
 -5 15 -3 11719.6 1050.49 2
 -5 -15 -3 11033.4 1328.74 18
 -5 15 -3 10918.3 1317.14 20
 -5 15 -3 12594.2 1255.43 4
 -5 -15 -3 11712.4 1255.7 3
 -5 15 -3 12737.2 1439.1 10
 -5 15 -3 11825.7 1333.51 14
 -5 15 -3 10977.9 1287.84 12
 -5 15 -2 15698.4 1199.34 2
 -5 -15 -2 16562.6 1605.49 18
 -5 15 -2 16434.8 1537.83 14
 -5 15 -2 15707.6 1505.72 12
 -5 15 -2 15238.1 1555.83 10
 -5 -15 -2 15603.5 1421.49 3
 -5 15 -2 15667 1525.71 20
 -5 15 -2 13983.1 1326.2 4
 -5 15 -1 4428.29 669.98 6
 -5 -15 -1 4819.23 766.771 3
 -5 15 -1 3189.35 529.208 2
 -5 15 -1 3381.56 672.973 12
 -5 15 -1 4764.46 849.81 10
 -5 15 -1 3692.96 718.793 14
 -5 -15 -1 4908.39 852.794 17
 -5 15 -1 4501.78 803.429 20
 -5 -15 -1 5706.82 866.307 13
 -5 -15 -1 4521.26 827.031 18
 -5 15 0 2935.95 508.583 2
 -5 15 0 2762.16 655.967 10
 -5 -15 0 3414.47 660.182 13
 -5 -15 0 3232.06 685.45 18
 -5 15 0 3541.31 698.491 20
 -5 15 0 2802.42 614.255 14
 -5 15 0 4048.04 734.844 12
 -5 -15 0 2584.87 564.307 3
 -5 -15 0 3547.75 724.402 17
 -5 15 0 2734.27 547.246 6
 -5 15 1 8201.01 1060.38 10
 -5 15 1 6273.28 745.519 2
 -5 -15 1 5732.74 846.313 13
 -5 15 1 5817.15 863.293 12
 -5 -15 1 6170.97 990.238 19
 -5 -15 1 6707.13 984.489 17
 -5 15 1 5661.54 805.056 6
 -5 15 1 6554.03 929.966 20
 -5 15 1 6487.28 910.675 14
 -5 -15 1 7340.33 915.926 3
 -5 -15 1 6895.09 1003.55 18
 -5 -15 2 13428.8 1249.93 3
 -5 -15 2 16032.9 1533.29 17
 -5 15 2 15557.6 1453.12 10
 -5 -15 2 14631.5 1362.58 13
 -5 -15 2 14262.8 1128.56 7
 -5 15 2 12310.7 1039.41 2
 -5 15 2 13938 1312.55 14
 -5 -15 2 13563 1490.14 19
 -5 15 2 15179.1 1366.41 12
 -5 15 2 13104.3 1303.6 20
 -5 -15 2 12762.3 1392.27 18
 -5 15 2 12333.2 1227 6
 -5 -15 3 10898.2 1267.09 17
 -5 -15 3 11068.8 1031.66 7
 -5 15 3 11812.7 1190.28 14
 -5 15 3 12090.4 1248.11 6
 -5 15 3 10211.9 1095.62 12
 -5 -15 3 11189.6 1348.15 19
 -5 -15 3 10437 1166.04 13
 -5 -15 3 12792.3 1393.38 18
 -5 15 3 11624.8 1188.41 20
 -5 -15 3 10437.9 1076.58 3
 -5 15 3 10711.7 1175.57 10
 -5 -15 4 7892.43 1062.79 17
 -5 -15 4 6203.51 952.945 18
 -5 15 4 7613.59 933.59 14
 -5 -15 4 8145.63 974.359 8
 -5 15 4 6317.7 867.492 20
 -5 -15 4 6697.54 927.492 13
 -5 -15 4 6909.45 847.969 7
 -5 -15 4 5502.94 782.037 3
 -5 15 4 6765.31 967.01 6
 -5 15 4 5980.94 823.361 12
 -5 15 4 6253.72 873.405 10
 -5 -15 4 6078.65 995.691 19
 -5 -15 5 13393 1295.48 8
 -5 -15 5 16515.4 1650.39 19
 -5 15 5 15681.9 1502.46 6
 -5 -15 5 15218.4 1522.66 18
 -5 -15 5 13546.6 1254.75 7
 -5 -15 5 16401.3 1505.66 13
 -5 -15 5 12565.1 1373.32 17
 -5 -15 6 10769.4 1167.38 7
 -5 -15 6 11687.2 1291.98 13
 -5 -15 6 12838.3 1278.59 8
 -5 15 6 15004.5 1522.31 6
 -5 -15 6 12502 1431.59 19
 -5 -15 6 13013.9 1413.8 18
 -5 -15 6 11934.7 1353.48 17
 -5 -15 7 21601.3 1732.6 7
 -5 -15 7 19921.7 1785.5 18
 -5 -15 7 19314.9 1614.01 8
 -5 -15 7 19355.7 1720.74 13
 -5 -15 7 18699 1773.1 19
 -5 15 7 20661 1845.39 6
 -5 -15 7 20398.6 1762.68 17
 -5 17 -3 4443.7 858.336 14
 -5 17 -3 3405.04 716.78 4
 -5 17 -3 3279.29 766.078 20
 -5 -17 -3 1918.49 574.158 18
 -5 17 -3 2080.03 608.008 12
 -5 -17 -3 2797.01 654.556 3
 -5 17 -2 16357 1679.47 20
 -5 17 -2 17672.6 1705.76 12
 -5 17 -2 16847.8 1347.89 2
 -5 17 -2 15379.6 1487.3 4
 -5 17 -2 15904 1616.9 14
 -5 -17 -2 14313.7 1461.73 3
 -5 -17 -2 15630.9 1664.91 18
 -5 -17 -1 561.405 319.468 17
 -5 17 -1 525.508 304.401 12
 -5 17 -1 718.971 353.547 4
 -5 17 -1 455.698 289.7 20
 -5 -17 -1 1284.73 434.661 3
 -5 17 -1 1212.62 465.805 14
 -5 -17 -1 1658.48 512.188 13
 -5 17 -1 1010.63 421.179 10
 -5 17 -1 836.152 284.791 2
 -5 -17 -1 991.557 439.173 18
 -5 -17 0 20963.5 1924.8 18
 -5 17 0 16700.1 1331.87 2
 -5 17 0 18690.9 1693.1 12
 -5 17 0 17076.6 1628.64 14
 -5 -17 0 16743.9 1579.21 13
 -5 -17 0 17322.9 1571.77 3
 -5 -17 0 17446.8 1738.81 17
 -5 17 0 18790.5 1776.71 10
 -5 17 0 22009.9 1877.09 20
 -5 17 1 2003.47 487.746 6
 -5 -17 1 1698.5 503.385 13
 -5 17 1 1299.96 451.86 12
 -5 17 1 2193.34 582.497 14
 -5 17 1 1646.99 414.762 2
 -5 -17 1 1047.54 433.071 18
 -5 17 1 1728.67 508.214 20
 -5 -17 1 1323.31 416.995 3
 -5 17 1 1728.5 516.186 10
 -5 -17 1 2961.31 747.981 19
 -5 -17 1 1635.3 519.09 17
 -5 -17 2 4465.18 879.476 18
 -5 -17 2 3940.06 753.294 13
 -5 -17 2 2390.77 580.753 3
 -5 -17 2 4853.77 950.217 19
 -5 17 2 2865.64 685.938 10
 -5 17 2 4308.18 791.481 14
 -5 17 2 4152.6 756.421 6
 -5 17 2 3382.2 592.793 2
 -5 -17 2 4383.8 863.383 17
 -5 17 2 5531.45 888.507 12
 -5 17 2 3339.56 703.289 20
 -5 -17 3 10405.7 1180.72 3
 -5 17 3 8833.92 965.899 2
 -5 17 3 10539.3 1244.94 10
 -5 17 3 9411.11 1149.05 14
 -5 17 3 10038.2 1178.52 12
 -5 -17 3 14254.1 1581.9 18
 -5 -17 3 7684.43 1073.06 13
 -5 -17 3 10416.9 1392.57 19
 -5 17 3 12270.1 1320.06 6
 -5 17 3 9578.32 1180.2 20
 -5 -17 3 11934.3 1427.08 17
 -5 -17 4 23759.5 2030.95 17
 -5 17 4 22443 1760.71 15
 -5 -17 4 24824 2170.69 19
 -5 17 4 23367 1894.95 6
 -5 17 4 19623.7 1670.22 20
 -5 -17 4 22469.7 1724.75 3
 -5 -17 4 26365.5 2012.09 13
 -5 17 4 23561.6 1794.89 12
 -5 -17 4 23819.4 2066.77 18
 -5 17 4 23079.2 1784.55 14
 -4 0 -13 69.1704 115.768 11
 -4 0 -13 -103.486 175.397 3
 -4 0 -13 176.163 191.382 14
 -4 0 -13 262.04 251.52 4
 -4 0 -12 14757.2 1379.68 4
 -4 0 -12 15252.3 1527.98 11
 -4 0 -12 14356.5 1428.29 14
 -4 0 -12 13923 1365.2 3
 -4 0 -11 -162.687 183.09 3
 -4 0 -11 -106.724 134.268 11
 -4 0 -11 95.4832 170.969 4
 -4 0 -11 -10.6937 102.662 14
 -4 0 -10 3434.95 651.099 11
 -4 0 -10 2999.8 605.506 14
 -4 0 -10 3154.96 571.473 4
 -4 0 -10 2497.15 539.598 3
 -4 0 -9 -35.5974 124.472 4
 -4 0 -9 -80.6245 158.521 11
 -4 0 -9 -22.8166 95.0077 3
 -4 0 -9 -29.9071 76.0029 10
 -4 0 -9 -18.205 83.214 14
 -4 0 -8 62572.5 2576.93 3
 -4 0 -8 64366.9 2139.1 10
 -4 0 -8 60956.6 1798.47 9
 -4 0 -8 65945.4 2349.14 2
 -4 0 -8 65499.8 2696.08 11
 -4 0 -8 56530.2 2579.1 14
 -4 0 -8 62151.9 2368.08 4
 -4 0 -7 -47.1285 135.862 3
 -4 0 -7 -50.4166 90.9105 14
 -4 0 -7 163.903 118.883 11
 -4 0 -7 28.4653 57.0426 9
 -4 0 -7 11.692 62.7394 10
 -4 0 -7 -27.1086 70.1147 2
 -4 0 -7 18.5821 67.5184 4
 -4 0 -6 27622.9 1492.12 3
 -4 0 -6 24664.8 922.402 9
 -4 0 -6 24815.2 1251.38 4
 -4 0 -6 26056.1 1455.86 7
 -4 0 -6 26723.7 1223.8 10
 -4 0 -6 27490.9 1240.66 2
 -4 0 -5 3.88986 79.0131 4
 -4 0 -5 -25.6525 100.416 3
 -4 0 -5 167.25 130.263 7
 -4 0 -5 -3.94618 67.1123 10
 -4 0 -5 15.201 40.1204 9
 -4 0 -4 10315.9 786.967 7
 -4 0 -4 10234.5 642.567 4
 -4 0 -4 10342.3 702.766 10
 -4 0 -3 40.0373 56.5256 4
 -4 0 -3 37.5616 67.8906 7
 -4 0 -3 54.8096 87.3742 10
 -4 0 -2 175317 3886.38 7
 -4 0 -2 168552 3301.57 4
 -4 0 -2 179409 3896.07 10
 -4 0 -1 19.4489 73.7602 10
 -4 0 -1 30.6931 48.825 7
 -4 0 -1 -1.61652 19.5451 4
 -4 0 0 9469.21 612.646 7
 -4 0 0 10565.2 317.417 4
 -4 0 0 9463.58 669.156 10
 -4 0 1 23.1241 31.6663 15
 -4 0 1 76.7898 60.3612 20
 -4 0 1 -18.7775 26.7068 12
 -4 0 1 -49.4507 70.2588 7
 -4 0 1 49.7111 41.5397 13
 -4 0 1 73.9057 33.3488 2
 -4 0 1 99.8288 34.9264 4
 -4 0 1 39.899 44.991 16
 -4 0 1 -40.6289 62.2361 10
 -4 0 1 24.8391 45.2382 14
 -4 0 2 83196.9 1931.71 20
 -4 0 2 86909.1 2222.53 7
 -4 0 2 79112.2 1898.92 16
 -4 0 2 84927 1929.4 15
 -4 0 2 81926.2 2351.41 10
 -4 0 2 82598.1 1762.15 13
 -4 0 2 83061.1 1935.63 14
 -4 0 2 85780.6 1941.79 12
 -4 0 2 86436.6 1777.87 2
 -4 0 2 84072.4 1766.16 4
 -4 0 2 79794.6 1827.03 3
 -4 0 3 50.3831 36.8935 12
 -4 0 3 32.0574 64.6724 7
 -4 0 3 3.48727 22.6374 8
 -4 0 3 44.0498 47.2805 4
 -4 0 3 -11.3422 25.0604 13
 -4 0 3 47.439 39.0413 15
 -4 0 3 32.0234 28.9604 3
 -4 0 3 35.0713 39.0236 20
 -4 0 3 46.8703 36.0252 14
 -4 0 3 48.7709 46.647 2
 -4 0 4 124053 2685.34 13
 -4 0 4 119406 2200.54 20
 -4 0 4 119652 2187.41 12
 -4 0 4 125115 2613.19 8
 -4 0 4 119643 3000.3 7
 -4 0 4 119937 2188.94 14
 -4 0 5 58.3403 60.7119 13
 -4 0 5 2.13991 62.085 7
 -4 0 5 -21.3477 73.2319 8
 -4 0 6 12962.6 791.064 8
 -4 0 6 12455.6 791.519 13
 -4 0 7 81.4917 82.1439 13
 -4 0 7 -9.03484 60.4002 8
 -4 0 7 -128.734 96.6451 6
 -4 0 8 86829.3 2634.67 6
 -4 0 8 85400.6 2692.17 13
 -4 0 9 -34.0349 92.8468 6
 -4 0 9 30.5115 97.8706 8
 -4 0 9 -44.2688 96.6396 13
 -4 0 10 11468.5 1013.66 8
 -4 0 10 11241.5 939.865 6
 -4 0 10 13140.8 1092.1 13
 -4 0 11 -44.2659 138.881 6
 -4 0 11 -85.3312 172.532 13
 -4 0 11 65.195 144.282 8
 -4 0 12 5727.63 805.922 13
 -4 0 12 6941.21 872.042 8
 -4 0 13 296.219 259.498 8
 -4 0 13 -247.421 196.938 13
 -4 0 14 37701.4 2330.4 8
 -4 0 14 39091.4 2385.11 13
 -4 2 -13 4735.43 832.406 3
 -4 -2 -13 4380.12 867.856 11
 -4 2 -13 5835.96 910.107 4
 -4 2 -13 5673.84 918.045 14
 -4 -2 -13 3555.63 736.85 14
 -4 -2 -13 3845.92 729.474 3
 -4 -2 -13 5132 833.254 4
 -4 2 -13 5357.97 939.402 11
 -4 2 -13 3999.13 729.873 2
 -4 -2 -12 1572.21 443.549 4
 -4 2 -12 1593.06 450.677 2
 -4 2 -12 1639.72 478.912 11
 -4 2 -12 1514.09 459.526 14
 -4 2 -12 2490.7 577.625 3
 -4 -2 -12 2069.43 546.607 14
 -4 2 -12 1394.88 440.26 4
 -4 -2 -12 1257.92 399.745 3
 -4 -2 -12 2295.14 602.609 11
 -4 2 -11 2453.56 548.097 4
 -4 -2 -11 1479.28 432.871 3
 -4 -2 -11 2023.06 531.349 11
 -4 2 -11 1378.9 416.862 3
 -4 2 -11 713.697 318.343 14
 -4 -2 -11 1082.93 386.175 14
 -4 -2 -11 1715.45 437.084 4
 -4 2 -11 1985.5 525.532 11
 -4 2 -11 1260.85 366.358 2
 -4 2 -10 20230.6 1584.55 11
 -4 -2 -10 20013.5 1617.06 11
 -4 -2 -10 22869.8 1521.09 4
 -4 2 -10 21008.9 1415.06 2
 -4 2 -10 21654.4 1652.18 14
 -4 2 -10 22776.8 1618.28 3
 -4 -2 -10 22921.2 1619.05 3
 -4 2 -10 24643.9 1615.93 4
 -4 -2 -10 20192.7 1588.18 14
 -4 2 -9 9377.34 933.792 4
 -4 -2 -9 10348 796.427 9
 -4 -2 -9 10550.9 971.049 4
 -4 2 -9 10387.4 1055.02 11
 -4 -2 -9 13717.1 1187.45 3
 -4 2 -9 11731.5 1153.16 14
 -4 2 -9 13160.8 1170.69 3
 -4 -2 -9 12494 1197.11 11
 -4 2 -9 12782.2 1023.47 2
 -4 2 -9 13792.4 1031.41 10
 -4 -2 -8 4335.84 442.564 10
 -4 2 -8 4428.35 603.35 4
 -4 -2 -8 3296.59 507.742 4
 -4 2 -8 3471.71 604.618 14
 -4 2 -8 4553.1 659.466 11
 -4 2 -8 3768.81 518.086 2
 -4 -2 -8 4284.26 639.571 3
 -4 -2 -8 4295.29 662.029 11
 -4 -2 -8 3525.18 445.795 9
 -4 2 -8 3538.36 503.44 10
 -4 2 -7 15699.4 497.479 9
 -4 2 -7 13512.2 1001.11 4
 -4 2 -7 15086.6 1221.75 14
 -4 -2 -7 18218.8 1257.97 7
 -4 -2 -7 15194 888.187 9
 -4 -2 -7 16038.9 868.312 10
 -4 -2 -7 17746.3 1093.56 4
 -4 2 -7 16329.4 1005.59 2
 -4 -2 -7 15634.2 1170.01 3
 -4 -2 -7 15268.5 1173.65 11
 -4 2 -7 15354.3 1035.62 10
 -4 -2 -6 38017.1 1471.16 9
 -4 -2 -6 42417.3 1877.03 7
 -4 -2 -6 43311.6 1492.1 10
 -4 2 -6 41640.4 1922.84 7
 -4 -2 -6 41393.8 1884.31 3
 -4 2 -6 39960.9 1959.96 14
 -4 2 -6 42507.2 1583.96 2
 -4 -2 -6 41600.8 1628.48 4
 -4 2 -6 41433.4 1711.82 4
 -4 2 -6 39202.1 1678.95 10
 -4 -2 -5 18435.4 955.072 4
 -4 2 -5 18494.5 1067 10
 -4 2 -5 17616.6 886.926 2
 -4 2 -5 18669 1013.97 4
 -4 2 -5 16561.9 1170.64 14
 -4 -2 -5 18022.1 910.702 10
 -4 -2 -5 17620.5 1136.16 3
 -4 2 -5 16510.7 1101.64 7
 -4 -2 -5 16852.4 1072.9 7
 -4 2 -4 18170.9 923.027 4
 -4 -2 -4 15833 795.892 4
 -4 -2 -4 16517.8 997.828 7
 -4 2 -4 16016.3 766.69 2
 -4 -2 -4 17788.1 1079.3 3
 -4 2 -4 16260.9 1021.84 7
 -4 2 -4 15588.4 1081.54 14
 -4 2 -4 15505.1 944.745 10
 -4 -2 -4 17067.1 883.538 10
 -4 2 -3 49040.9 1744.85 10
 -4 2 -3 49521.8 1786.75 7
 -4 -2 -3 49639.4 1739.66 7
 -4 -2 -3 48045.8 1778.5 3
 -4 2 -3 50367 1318.82 2
 -4 -2 -3 48859.6 1628.42 10
 -4 2 -3 47685.6 1503.44 4
 -4 2 -3 44940.3 1843.04 14
 -4 2 -3 48434.9 1070.3 9
 -4 -2 -3 48660.6 1367.2 4
 -4 2 -2 23170.7 885.593 4
 -4 2 -2 24608 767.224 9
 -4 2 -2 23765.7 1140.23 10
 -4 2 -2 23139.5 1087.53 7
 -4 -2 -2 23605.3 1120.02 3
 -4 -2 -2 26665.3 1130.07 10
 -4 2 -2 24077.7 704.284 2
 -4 2 -2 22181.5 1175.21 14
 -4 -2 -2 23279.8 744.618 4
 -4 -2 -2 25615.2 1126.31 7
 -4 2 -1 54577.7 1430.75 9
 -4 -2 -1 56195.1 1715.26 7
 -4 2 -1 56567.9 1395.85 4
 -4 2 -1 52011.1 1803.35 14
 -4 -2 -1 54316.2 1710.72 3
 -4 2 -1 55032.7 1815.35 10
 -4 2 -1 53340.1 1693.53 7
 -4 -2 -1 51830 1735 10
 -4 2 0 26442.1 1067.36 7
 -4 2 0 27069.4 695.911 8
 -4 2 0 24372 1090.66 14
 -4 -2 0 26118.1 970.852 13
 -4 -2 0 26201.5 1036.42 3
 -4 -2 0 27309.6 1088.4 7
 -4 -2 0 28750.1 1179.25 18
 -4 2 0 25995.1 1176.95 10
 -4 2 1 6248.17 548.399 10
 -4 -2 1 7343.47 534.805 18
 -4 2 1 6577.96 265.667 2
 -4 -2 1 7359.23 544.998 7
 -4 -2 1 6370.32 437.56 3
 -4 -2 1 6840.75 442.817 13
 -4 2 1 6165.69 474.784 14
 -4 2 1 6691.89 482.778 7
 -4 -2 2 11540 639.647 18
 -4 2 2 11657.4 571.524 16
 -4 -2 2 11489.5 430.308 4
 -4 2 2 10994.3 631.923 7
 -4 -2 2 11912.2 471.702 8
 -4 2 2 10005.7 541.562 20
 -4 -2 2 11509.5 551.301 2
 -4 2 2 11114.2 562.482 3
 -4 2 2 10937.9 553.064 15
 -4 -2 2 7336.54 587.317 7
 -4 -2 2 10431.5 498.292 3
 -4 2 2 10732.5 555.739 12
 -4 2 2 11665.2 483.221 2
 -4 -2 2 11304.7 592.652 13
 -4 2 2 10261.1 560.2 14
 -4 2 2 11617.4 576.096 17
 -4 2 2 10450 541.115 4
 -4 2 2 10563.6 716.943 10
 -4 2 2 11203.4 367.223 8
 -4 2 3 7813.41 400.526 20
 -4 -2 3 7458.7 420.107 8
 -4 2 3 6882.51 379.269 12
 -4 -2 3 7248.98 495.204 13
 -4 -2 3 8506.34 468.431 4
 -4 2 3 7884.12 401.962 17
 -4 2 3 8111.79 409.09 14
 -4 -2 3 7621.49 343.598 3
 -4 -2 3 7911.26 477.581 20
 -4 2 3 7872.74 542.908 7
 -4 -2 3 6856.82 581.44 7
 -4 2 3 7815.74 355.942 13
 -4 -2 3 8197.03 473.876 12
 -4 2 3 8010.17 401.257 16
 -4 2 3 7644.72 606.146 10
 -4 2 3 7142.94 405.467 3
 -4 2 3 7037.08 383.362 12
 -4 2 3 8231.5 403.194 15
 -4 -2 3 7287.45 474.495 18
 -4 2 3 7825.81 463.175 2
 -4 -2 3 6831.47 437.841 14
 -4 -2 3 7600.46 463.728 15
 -4 -2 4 53002.5 1358.2 12
 -4 2 4 52842.5 1383.7 13
 -4 2 4 50833.5 1071.57 15
 -4 -2 4 53771.1 1397.54 18
 -4 2 4 50729.9 1077.49 20
 -4 2 4 50388.5 1056.18 14
 -4 2 4 50090.8 1063.15 12
 -4 -2 4 52420.1 1472.32 8
 -4 2 4 53103 1657.28 7
 -4 2 4 53745.8 1259.75 3
 -4 2 4 50893.4 1074.65 12
 -4 -2 4 52500.8 1623.18 13
 -4 -2 4 52389.1 1366.98 20
 -4 2 4 52235.9 1075.99 16
 -4 2 4 49245.9 1071.22 14
 -4 -2 4 52987.4 1833.8 7
 -4 -2 4 52673.3 1360.78 14
 -4 2 4 53359.8 1772.18 10
 -4 2 5 8961.39 560.948 13
 -4 2 5 10057.3 711.351 10
 -4 -2 5 9086.59 458.401 12
 -4 -2 5 10036.6 474.102 14
 -4 2 5 9392.13 671.357 7
 -4 2 5 10059.7 429.416 3
 -4 -2 5 9336.21 667.177 13
 -4 -2 5 9269.42 468.498 18
 -4 -2 5 9859.88 629.424 8
 -4 2 6 16230.6 571.255 3
 -4 -2 6 16314.6 613.313 14
 -4 -2 6 16426.7 915.869 8
 -4 2 6 16215.5 954.862 7
 -4 -2 6 16716.3 972.689 13
 -4 -2 6 16505.4 612.977 18
 -4 2 6 18261.8 990.532 10
 -4 -2 7 23069.9 1105.25 6
 -4 -2 7 23584.2 1266.44 13
 -4 2 7 23389 1161.87 10
 -4 -2 7 21374.4 738.597 14
 -4 -2 7 26387.2 790.612 19
 -4 -2 7 25860.1 757.388 17
 -4 -2 7 25529.2 758.775 18
 -4 2 7 23957.6 1327.74 6
 -4 -2 7 23140.7 1204.13 8
 -4 -2 8 23658 1349.2 13
 -4 2 8 24046 1302 8
 -4 2 8 23297 1177.15 10
 -4 -2 8 23130.6 1149.29 6
 -4 2 8 22976.7 1340.54 6
 -4 -2 8 23488.6 1298.35 8
 -4 -2 9 24891 1252.16 6
 -4 2 9 25862.1 1442.58 8
 -4 -2 9 25578 1471.3 8
 -4 -2 9 23856.1 1457.56 13
 -4 2 9 24812.4 1451.29 6
 -4 2 9 24678.2 1223.96 10
 -4 -2 10 4357.72 631.878 8
 -4 2 10 4771.57 656.639 6
 -4 2 10 4865.48 658.993 8
 -4 -2 10 5243.82 572.265 6
 -4 -2 10 5226.96 714.01 13
 -4 -2 11 11043.9 1064.86 8
 -4 2 11 9046.91 938.103 6
 -4 2 11 9861.36 994.825 8
 -4 -2 11 10666.4 1072.64 13
 -4 -2 12 7576.26 927.766 8
 -4 2 12 6313.58 840.94 8
 -4 -2 12 8821.64 1022.04 13
 -4 2 12 7517.23 892.798 6
 -4 2 12 6925.6 875.014 13
 -4 2 13 525.889 255.777 13
 -4 -2 13 371.686 252.68 8
 -4 2 13 275.378 180.472 8
 -4 -2 13 641.834 289.949 13
 -4 -2 14 2198.77 567.209 13
 -4 2 14 2351.65 572.524 8
 -4 -2 14 2296.9 567.297 8
 -4 2 14 2776.21 603.219 13
 -4 4 -13 2548.72 647.197 4
 -4 4 -13 3180.91 646.73 2
 -4 -4 -13 1383.77 446.228 4
 -4 4 -13 1351.99 469.913 12
 -4 4 -13 2038.9 546.44 14
 -4 -4 -13 1338.27 481.43 14
 -4 4 -13 1726.91 523.925 11
 -4 4 -13 1191.71 442.781 3
 -4 -4 -13 1443.45 476.93 3
 -4 -4 -13 1666.76 545.144 11
 -4 -4 -12 851.802 357.471 11
 -4 4 -12 1139.82 401.505 4
 -4 4 -12 662.794 268.269 2
 -4 4 -12 1416.09 446.784 3
 -4 -4 -12 1287.94 401.595 4
 -4 4 -12 1056.84 396.757 14
 -4 -4 -12 867.922 390.226 3
 -4 4 -12 791.743 397.024 11
 -4 4 -11 2024.98 488.984 3
 -4 -4 -11 1841.42 491.201 3
 -4 4 -11 1504.82 396.635 2
 -4 4 -11 2110.21 543.442 14
 -4 -4 -11 2526.6 549.307 4
 -4 4 -11 2660.25 592.462 11
 -4 -4 -11 1274.54 446 11
 -4 4 -11 2355.8 537.535 4
 -4 4 -10 24653.2 1734.27 11
 -4 4 -10 24334.2 1670.47 4
 -4 4 -10 26298.5 1598.49 2
 -4 -4 -10 25737.2 1515.45 9
 -4 4 -10 26819.4 1649.6 10
 -4 4 -10 27427 1873.25 14
 -4 -4 -10 24308.1 1705.61 3
 -4 -4 -10 26264.7 1876.17 11
 -4 -4 -10 24370.1 1605.57 4
 -4 4 -9 1625.12 410.063 10
 -4 4 -9 1463.33 397.588 11
 -4 -4 -9 1116.84 366.128 3
 -4 -4 -9 1733.86 389.731 4
 -4 4 -9 1533.45 362.258 2
 -4 4 -9 1699.26 410.771 4
 -4 -4 -9 836.099 319.255 11
 -4 4 -9 986.334 343.197 14
 -4 -4 -9 1552.03 351.426 9
 -4 4 -8 19587.8 1366.21 4
 -4 -4 -8 21250.6 1502.59 11
 -4 4 -8 23039.1 1430.1 10
 -4 -4 -8 20270.1 1251.63 9
 -4 4 -8 21557.5 1547.43 14
 -4 -4 -8 20772.6 1451.44 3
 -4 -4 -8 22600.2 1351.43 4
 -4 4 -8 21827.2 1281.32 2
 -4 4 -8 21444.3 1437.44 11
 -4 -4 -7 3174.29 467.296 4
 -4 -4 -7 3120.33 524.215 3
 -4 -4 -7 2982.87 333.678 10
 -4 4 -7 2256.65 380.808 2
 -4 4 -7 3391.25 509.871 4
 -4 4 -7 3634.22 600.985 14
 -4 -4 -7 3373.6 527.759 7
 -4 -4 -7 3383.47 471.107 9
 -4 4 -7 2435.8 452.746 10
 -4 -4 -7 3613.25 570.189 11
 -4 -4 -6 15167.9 1059.08 7
 -4 4 -6 16502.3 1073.52 4
 -4 -4 -6 14074.7 949.49 9
 -4 4 -6 14159.6 1042.16 10
 -4 4 -6 15868.7 937.075 2
 -4 -4 -6 14192.6 769.745 10
 -4 -4 -6 14556.9 931.266 4
 -4 4 -6 16792.6 1244.23 14
 -4 -4 -6 12574.3 1021.64 3
 -4 -4 -6 12584.8 1029.54 11
 -4 -4 -5 2703.07 361.749 4
 -4 -4 -5 3307.7 496.615 3
 -4 -4 -5 2789 429.003 7
 -4 4 -5 3458.36 537.43 14
 -4 4 -5 3226.02 379.315 2
 -4 -4 -5 2678.8 337.655 10
 -4 4 -5 2887.1 451.823 10
 -4 4 -5 2746.32 414.602 4
 -4 4 -4 87699 2695.63 10
 -4 -4 -4 78893.5 2169.41 4
 -4 -4 -4 80570 2700.8 18
 -4 -4 -4 82907.8 2478.92 7
 -4 4 -4 81425 2596.18 7
 -4 -4 -4 81173.8 2620.01 3
 -4 -4 -4 82433 2251.34 10
 -4 4 -4 82358.5 2793.1 14
 -4 4 -4 81233.3 2399.2 4
 -4 4 -4 81649.1 2126.62 2
 -4 4 -3 6164.16 648.689 14
 -4 4 -3 5368.73 482.887 4
 -4 4 -3 3830.23 487.076 10
 -4 -4 -3 6078.68 629.447 18
 -4 -4 -3 5368.41 517.577 7
 -4 -4 -3 4558.14 524.511 3
 -4 4 -3 5619.99 405.57 2
 -4 4 -3 4526.89 502.135 7
 -4 4 -2 280.468 87.0215 2
 -4 4 -2 173.283 124.25 10
 -4 -4 -2 198.195 170.08 18
 -4 4 -2 75.3676 76.6395 7
 -4 -4 -2 252.26 158.786 3
 -4 4 -2 190.787 103.874 4
 -4 4 -2 394.543 85.7296 9
 -4 4 -2 220.629 134.291 14
 -4 -4 -2 163.635 104.969 7
 -4 -4 -1 81431.9 2330.31 3
 -4 -4 -1 82442.2 2498.61 18
 -4 4 -1 86263.9 1960.74 9
 -4 4 -1 84862 2497.06 14
 -4 4 -1 86029.1 1749.59 2
 -4 4 -1 78299.1 2229.07 7
 -4 -4 -1 82637.3 2291.55 13
 -4 -4 -1 82993.8 2256.09 7
 -4 4 -1 80431.5 2458.62 10
 -4 4 0 54936 1262.92 2
 -4 4 0 58882.5 1444.08 8
 -4 -4 0 58226.9 1918.3 18
 -4 -4 0 58942.2 1763.38 3
 -4 -4 0 61234.1 1813.19 7
 -4 4 0 56326.2 1694.96 7
 -4 -4 0 56689.3 1752.1 13
 -4 4 0 54506.8 1838.38 14
 -4 4 0 55348.4 1920.92 10
 -4 4 1 14451.6 727.384 7
 -4 4 1 14244.3 873.519 10
 -4 -4 1 13848.8 719.365 3
 -4 4 1 13970.1 784.708 14
 -4 4 1 13477.6 559.324 8
 -4 4 1 15534.5 823.571 12
 -4 -4 1 15006.9 865.966 18
 -4 -4 1 16129 818.551 13
 -4 -4 1 14488.3 824.114 7
 -4 4 2 13021.4 554.935 8
 -4 4 2 11861.5 557.904 2
 -4 -4 2 13546.5 825.573 7
 -4 4 2 12466.6 808 10
 -4 -4 2 13373.1 646.639 8
 -4 4 2 12043.1 671.593 14
 -4 -4 2 13425.5 762.531 13
 -4 -4 2 13363.6 647.424 3
 -4 -4 2 13115.9 781.57 18
 -4 4 2 13168.1 673.075 7
 -4 4 2 13250.1 703.543 12
 -4 4 3 8792.18 665.132 10
 -4 4 3 9273.58 532.934 17
 -4 4 3 9141.45 518.668 14
 -4 4 3 8266.87 499.679 15
 -4 4 3 9430.82 548.192 18
 -4 -4 3 9103.6 622.153 17
 -4 4 3 9610.33 544.003 20
 -4 -4 3 8394.55 677.367 7
 -4 -4 3 9404.98 563.439 8
 -4 -4 3 9284.96 641.322 13
 -4 -4 3 9116.03 650.182 19
 -4 -4 3 9341.01 489.081 3
 -4 4 3 9343.26 531.246 16
 -4 4 3 9260.11 366.596 13
 -4 4 3 8545.71 538.085 7
 -4 4 3 8503.02 508.477 12
 -4 -4 3 8624.99 613.088 18
 -4 -4 4 1909.6 335.611 7
 -4 4 4 1199.7 169.683 20
 -4 4 4 1625.94 191.246 15
 -4 4 4 1554.59 194.466 18
 -4 -4 4 1246.08 222.54 8
 -4 -4 4 891.463 211.785 13
 -4 4 4 1453.68 181.934 12
 -4 -4 4 1680.46 179.083 3
 -4 4 4 1261.1 165.359 14
 -4 4 4 1666.98 242.552 7
 -4 4 4 1658.49 197.527 20
 -4 4 4 1343.15 261.363 10
 -4 4 4 1651.89 193.866 16
 -4 -4 4 1276.84 227.487 18
 -4 -4 4 1319.07 246.888 19
 -4 4 4 1400.66 181.137 17
 -4 -4 4 1416.8 233.101 17
 -4 -4 5 14939.4 783.146 17
 -4 4 5 14713.1 546.257 20
 -4 -4 5 14046.4 767.283 18
 -4 4 5 15158 541.406 20
 -4 4 5 15363.4 547.81 15
 -4 -4 5 13501.4 510.372 3
 -4 4 5 14712.3 864.104 10
 -4 -4 5 14360 798.078 19
 -4 4 5 14735.7 526.214 12
 -4 4 5 14147.8 779.714 7
 -4 4 5 14946.8 535.495 15
 -4 -4 5 15669 945.57 13
 -4 4 5 14701 547.426 17
 -4 4 5 14579.3 553.731 18
 -4 4 5 14468.8 535.089 16
 -4 -4 5 15013 841.695 8
 -4 4 5 14749.8 530.737 14
 -4 -4 6 34542.9 1247.45 18
 -4 -4 6 34716 1286.5 19
 -4 4 6 30989.8 1291.13 7
 -4 -4 6 31293 1481.18 13
 -4 4 6 32765.8 1601.85 6
 -4 -4 6 31057 1365.01 8
 -4 4 6 34301.8 1370.14 10
 -4 -4 6 30808 1179 17
 -4 -4 7 1992.54 277.455 18
 -4 4 7 1405.26 267.345 10
 -4 -4 7 1409.2 231.676 17
 -4 -4 7 2076.93 357.094 8
 -4 4 7 1501.04 283.565 7
 -4 -4 7 1466.75 331.388 13
 -4 4 7 2273.2 420.539 6
 -4 -4 7 1617.31 255.616 6
 -4 -4 7 2020.42 290.836 19
 -4 4 8 5599.99 514.511 10
 -4 -4 8 5616.01 474.433 18
 -4 -4 8 5422.13 635.159 8
 -4 -4 8 4042.84 416.592 6
 -4 -4 8 4833.12 454.142 19
 -4 4 8 5184.96 566.117 7
 -4 -4 8 5050.14 632.633 13
 -4 4 8 5670.7 700.115 6
 -4 -4 8 5139.19 447.418 17
 -4 4 9 1457.23 372.983 6
 -4 -4 9 973.101 309.762 13
 -4 -4 9 675.258 231.828 8
 -4 -4 10 31731.2 1770.28 8
 -4 -4 10 29002.8 1759.53 13
 -4 4 10 29270.2 1770.13 6
 -4 4 11 763.553 322.521 6
 -4 -4 11 226.808 208.064 8
 -4 -4 11 1082.73 352.109 13
 -4 4 11 376.125 243.01 8
 -4 -4 12 11155.8 1153.38 8
 -4 4 12 9976.23 1093.42 6
 -4 4 12 11946.2 1172.09 8
 -4 -4 13 832.108 308.591 8
 -4 4 13 949.867 373.538 8
 -4 -4 13 1404.05 449.094 13
 -4 4 13 1674.4 458.94 6
 -4 6 -12 9782.65 1182.92 11
 -4 -6 -12 10957.3 1346.34 11
 -4 6 -12 10421.7 1247.87 14
 -4 6 -12 10035 1198.96 4
 -4 -6 -12 9720.74 1171.97 3
 -4 6 -12 11043.4 1281.99 12
 -4 -6 -12 9882.04 1155.36 4
 -4 6 -12 9960.84 1105.88 2
 -4 -6 -11 9279.17 1172.28 11
 -4 6 -11 8881.61 1073.09 4
 -4 6 -11 7209.97 1010.89 12
 -4 6 -11 6947.66 994.985 14
 -4 -6 -11 7328.08 977.523 3
 -4 6 -11 8461.67 959.339 2
 -4 6 -11 8649.61 1050.35 11
 -4 -6 -11 6828.76 903.517 4
 -4 6 -10 4405.41 767.049 12
 -4 -6 -10 4013 644.457 9
 -4 6 -10 5250.81 779.341 11
 -4 6 -10 2899.98 528.433 2
 -4 -6 -10 2645.23 543.025 4
 -4 6 -10 4152.09 736.866 14
 -4 6 -10 3570.61 653.087 4
 -4 -6 -10 3866.5 681.203 3
 -4 -6 -10 3281.58 658.516 11
 -4 -6 -9 23598 1703.82 11
 -4 -6 -9 22648.5 1509.31 9
 -4 6 -9 23490.2 1460.31 2
 -4 6 -9 23412.1 1574.43 11
 -4 -6 -9 22251.1 1482.66 4
 -4 6 -9 22426.7 1686.81 14
 -4 6 -9 22085.3 1587.3 10
 -4 -6 -9 24589.4 1680.6 3
 -4 6 -9 23814.9 1735.76 12
 -4 6 -9 21865.1 1562.53 4
 -4 6 -8 9728.15 982.337 4
 -4 6 -8 11606.4 1151.45 14
 -4 -6 -8 9752.46 905.814 4
 -4 6 -8 9441 992.694 10
 -4 -6 -8 9245.03 978.123 3
 -4 6 -8 10467.9 898.531 2
 -4 6 -8 9669.37 941.57 11
 -4 -6 -8 10970.6 996.682 9
 -4 -6 -8 9679.47 1036.62 11
 -4 6 -8 10104.8 1070.14 12
 -4 6 -7 11075.4 978.115 4
 -4 -6 -7 11479.2 642.707 10
 -4 6 -7 8782.98 965.962 14
 -4 -6 -7 8523.88 897.025 9
 -4 -6 -7 10450.9 916.314 7
 -4 6 -7 10895 862.163 2
 -4 -6 -7 10966.8 1020.8 11
 -4 -6 -7 9293.04 946.496 3
 -4 6 -7 10336.6 1048.11 12
 -4 6 -7 8914.32 929.321 10
 -4 -6 -6 48668.3 2166.09 11
 -4 6 -6 50845 2167.39 4
 -4 6 -6 51633.1 2283.6 10
 -4 6 -6 53119.5 1929.95 2
 -4 6 -6 52285.7 2374.33 14
 -4 -6 -6 52943 2275.43 3
 -4 6 -6 53234.5 2391.97 12
 -4 -6 -6 55452.4 2395.84 18
 -4 -6 -6 54271.2 1666.85 10
 -4 -6 -6 53364.5 2062.08 7
 -4 6 -5 4498.12 641.662 14
 -4 6 -5 5138.97 592.179 4
 -4 6 -5 4545.29 625.045 10
 -4 -6 -5 3783.4 534.212 11
 -4 6 -5 3868.37 439.268 2
 -4 -6 -5 4356.23 608.334 3
 -4 6 -5 4183.96 615.738 12
 -4 -6 -5 3524.16 400.278 10
 -4 -6 -5 5247.97 680.639 18
 -4 -6 -5 4009.68 504.933 7
 -4 -6 -4 16926 989.132 7
 -4 -6 -4 18601.9 1232.32 18
 -4 6 -4 18415.3 1250.06 12
 -4 6 -4 16021.3 1012.58 4
 -4 6 -4 17051.4 890.216 2
 -4 -6 -4 17069 1137.07 3
 -4 6 -4 17178.1 1212.46 14
 -4 6 -4 16735.2 1162.13 10
 -4 6 -3 26232 1486.8 12
 -4 6 -3 29777.8 1536.82 10
 -4 -6 -3 29727.3 1546.02 18
 -4 6 -3 27806.9 1368.15 7
 -4 6 -3 29734.4 1565.61 14
 -4 -6 -3 29870.5 1474.07 3
 -4 6 -3 33502.6 1195.88 2
 -4 -6 -3 31456.6 1318.33 7
 -4 6 -3 28005.9 1310.94 4
 -4 -6 -2 14119.8 823.267 7
 -4 -6 -2 13616.8 994.348 18
 -4 6 -2 12284.5 794.609 4
 -4 6 -2 13032 962.463 14
 -4 6 -2 13781.4 685.463 2
 -4 -6 -2 13371.7 912.001 3
 -4 6 -2 13121.3 834.107 7
 -4 6 -2 12704.1 951.387 12
 -4 6 -2 14160 1012.63 10
 -4 -6 -1 19662.7 1067.64 3
 -4 6 -1 18966.2 769.495 2
 -4 -6 -1 19095.4 965.209 7
 -4 6 -1 20621.1 1163.96 14
 -4 -6 -1 20590.2 1102.48 13
 -4 6 -1 17222 1098.13 10
 -4 6 -1 18233 1100.22 12
 -4 -6 -1 21062.2 1210.71 18
 -4 6 -1 18128.2 936.939 7
 -4 -6 0 67990 2099.85 3
 -4 6 0 66967.4 2230.05 12
 -4 6 0 68077 1929.65 7
 -4 6 0 64911 2258.74 10
 -4 -6 0 69188.5 2064.84 7
 -4 6 0 68795.4 2226.57 14
 -4 -6 0 67589.6 2148.08 13
 -4 6 0 72197.4 1727.37 2
 -4 -6 0 66080.7 2281.72 18
 -4 -6 1 35628.3 1549.35 18
 -4 -6 1 34649.9 1391.54 7
 -4 -6 1 34225.1 1326.53 3
 -4 -6 1 34101.3 1414.66 13
 -4 6 1 32567.2 869.907 13
 -4 6 1 32773.2 1393.02 12
 -4 6 1 34441.7 1189.21 7
 -4 -6 1 37052 1557.71 17
 -4 6 1 34752.6 1417.42 14
 -4 6 1 32923.3 1492.56 10
 -4 6 2 11488.9 746.331 12
 -4 -6 2 10561.7 753.292 7
 -4 6 2 11364 607.665 7
 -4 6 2 10783.6 720.38 14
 -4 -6 2 12301.3 816.426 13
 -4 6 2 11126 433.224 13
 -4 -6 2 12002.7 875.946 19
 -4 6 2 11001.5 808.974 10
 -4 -6 2 12618 730.04 3
 -4 -6 2 12015.6 839.868 17
 -4 -6 2 12225.3 858.652 18
 -4 -6 2 11680.7 709.867 8
 -4 6 3 45428.2 1700.23 10
 -4 -6 3 41812.7 1499.41 8
 -4 -6 3 42876.1 1400.72 3
 -4 -6 3 44210.2 1699.18 18
 -4 6 3 40955.3 1081.57 13
 -4 -6 3 43825.9 1674.24 17
 -4 6 3 40636.3 1255.38 7
 -4 -6 3 41673.6 1674.14 7
 -4 6 3 39868.4 1446.18 20
 -4 6 3 42263.6 1451.68 12
 -4 -6 3 43020.4 1656.43 13
 -4 6 3 40565.7 1427.65 14
 -4 -6 3 43833.8 1745.66 19
 -4 6 4 23320.1 1168.96 10
 -4 6 4 22840.9 833.077 13
 -4 6 4 23503.8 976.75 14
 -4 -6 4 23243.2 1193.62 18
 -4 6 4 25780.1 938.661 7
 -4 6 4 22440.8 984.714 20
 -4 6 4 24339 996.974 12
 -4 -6 4 23399 1178.01 17
 -4 -6 4 24465.9 962.727 3
 -4 -6 4 22741.8 1214.68 19
 -4 -6 4 23558.9 1235.86 13
 -4 -6 4 23329.5 1268.23 7
 -4 -6 4 23703 1122.61 8
 -4 -6 5 14099.5 938.674 19
 -4 6 5 13672.1 699.494 7
 -4 6 5 12271 658.554 14
 -4 6 5 13286.1 681.351 15
 -4 -6 5 14787.7 918.808 8
 -4 -6 5 14094.4 910.759 18
 -4 6 5 12765.6 665.553 12
 -4 6 5 13443.7 1027.76 6
 -4 6 5 13207.8 691.254 20
 -4 -6 5 12917.1 661.498 3
 -4 6 5 14287 877.374 10
 -4 -6 5 13432 956.395 13
 -4 -6 5 15884.9 947.896 17
 -4 -6 6 13307.3 908.962 19
 -4 6 6 11952.4 607.29 20
 -4 6 6 12328.2 608.342 15
 -4 -6 6 11522 610.566 3
 -4 6 6 11496.2 596.08 14
 -4 -6 6 12425.4 846.139 17
 -4 -6 6 11857.2 835.295 18
 -4 -6 6 14876.5 1048.85 13
 -4 6 6 12330.2 608.181 12
 -4 6 6 13804.2 1071.66 6
 -4 -6 6 13199.2 914.047 8
 -4 6 6 13343.5 841.224 10
 -4 6 6 12970.7 721.527 7
 -4 -6 7 2245.98 395.378 8
 -4 -6 7 2445.07 373.028 18
 -4 6 7 2517.16 347.316 10
 -4 6 7 2970.3 518.632 6
 -4 -6 7 2739.01 414.634 19
 -4 6 7 2270.78 325.955 7
 -4 -6 7 2724.66 467.033 13
 -4 -6 7 1883.95 325.598 17
 -4 6 8 5268.89 719.872 6
 -4 -6 8 3859.29 593.316 13
 -4 -6 8 4222.36 499.212 18
 -4 -6 8 4415.77 593.649 8
 -4 6 8 3979.63 459.096 7
 -4 -6 8 4040.36 480.885 17
 -4 -6 8 4162.73 514.899 19
 -4 6 9 4290.41 534.368 7
 -4 -6 9 4296.41 618.862 8
 -4 6 9 4641.17 701.99 6
 -4 -6 9 3806.31 613.301 13
 -4 -6 10 22511.3 1600.11 13
 -4 6 10 21691.4 1596.03 6
 -4 -6 10 21397 1475.91 8
 -4 6 11 14218.2 1338.52 6
 -4 -6 11 17664.5 1406.83 8
 -4 -6 11 16383.2 1426.28 13
 -4 6 12 11116.9 1219.24 6
 -4 -6 12 11957.8 1272.86 13
 -4 -6 12 10815.9 1155.72 8
 -4 -6 13 5891.74 897.298 8
 -4 6 13 8054.44 1069.7 6
 -4 -6 13 7725.8 1069.94 13
 -4 8 -12 10482.9 1289.47 14
 -4 8 -12 8986.6 1180.3 4
 -4 -8 -12 11000.8 1275.71 3
 -4 8 -12 9494.53 1097.45 2
 -4 8 -12 10116.7 1271 12
 -4 -8 -12 11787.6 1404.88 11
 -4 -8 -11 1398.46 485.127 11
 -4 -8 -11 956.875 357.57 9
 -4 8 -11 994.609 334.149 2
 -4 8 -11 1791.41 475.354 11
 -4 8 -11 1543.16 500.889 14
 -4 8 -11 911.622 366.991 12
 -4 8 -11 1378.34 451.182 4
 -4 -8 -11 1429.72 434.368 3
 -4 8 -10 4128.54 740.659 4
 -4 -8 -10 3768.82 695.425 3
 -4 -8 -10 3838.77 728.703 11
 -4 8 -10 3958.33 760.745 12
 -4 -8 -10 4066.67 709.359 9
 -4 8 -10 4411.69 671.795 2
 -4 8 -10 2538.75 603.255 14
 -4 8 -10 2995.86 591.503 11
 -4 -8 -9 1422.53 408.588 3
 -4 8 -9 1403.99 375.473 11
 -4 -8 -9 2651.37 594.624 11
 -4 8 -9 1070.76 399.087 12
 -4 -8 -9 1309.17 416.051 9
 -4 8 -9 1026.54 353.981 14
 -4 8 -9 1048.94 328.564 2
 -4 8 -9 1271.55 406.109 4
 -4 -8 -8 29010.6 1842.25 11
 -4 8 -8 29242.7 1606.46 2
 -4 8 -8 28479.1 1911.9 12
 -4 8 -8 26681.2 1728.5 4
 -4 8 -8 28956.7 1897 10
 -4 8 -8 29749.8 1663.31 11
 -4 8 -8 25852 1817.4 14
 -4 -8 -8 28339.8 1820.03 3
 -4 -8 -8 27440.9 1779.96 9
 -4 8 -7 2027.85 397.664 2
 -4 -8 -7 1851.99 456.27 18
 -4 8 -7 1656 446.258 12
 -4 -8 -7 1517.67 390.545 11
 -4 8 -7 1818.46 441.339 10
 -4 8 -7 2172.29 462.851 4
 -4 -8 -7 1376.24 375.835 3
 -4 8 -7 2811.1 576.067 14
 -4 -8 -7 1925.49 379.763 7
 -4 -8 -7 1475.65 379.23 9
 -4 8 -7 1960.91 397.481 11
 -4 8 -6 33538.2 1782.33 4
 -4 8 -6 32477.9 1910.31 10
 -4 -8 -6 36758.3 1640.89 7
 -4 8 -6 36766.1 2058.84 12
 -4 -8 -6 32531.2 1768.24 11
 -4 -8 -6 35382.6 1355.29 10
 -4 -8 -6 33052.9 1845.68 3
 -4 8 -6 34674.8 1597.65 2
 -4 -8 -6 36922.7 2008.17 18
 -4 8 -6 34558.3 1988.73 14
 -4 8 -5 9301.66 968.588 10
 -4 -8 -5 8822.71 922.722 18
 -4 8 -5 7538.71 675.322 2
 -4 8 -5 10101.1 1004.52 14
 -4 -8 -5 8667.83 877.544 3
 -4 8 -5 8719.44 833.532 4
 -4 -8 -5 7882.26 781.771 11
 -4 -8 -5 9026.23 745.675 7
 -4 8 -5 8244.47 912.59 12
 -4 -8 -4 6971.07 809.654 18
 -4 8 -4 9290.52 935.971 14
 -4 -8 -4 10081.2 823.676 11
 -4 8 -4 9435.73 942.793 12
 -4 -8 -4 9587.94 728.995 7
 -4 8 -4 8867.56 921.214 10
 -4 -8 -4 7690.05 807.34 3
 -4 8 -4 7691.66 644.972 2
 -4 8 -4 9680.02 845.081 4
 -4 -8 -3 539.787 225.077 18
 -4 8 -3 748.566 245.873 4
 -4 8 -3 576.899 266.398 10
 -4 8 -3 449.388 240.226 12
 -4 8 -3 1124.37 332.627 14
 -4 -8 -3 479.176 160.191 7
 -4 -8 -3 582.74 231.329 3
 -4 8 -3 395.769 137.849 2
 -4 8 -2 104182 2978.2 4
 -4 8 -2 106429 2650.07 2
 -4 -8 -2 104903 3147.11 3
 -4 -8 -2 105720 3178.09 13
 -4 -8 -2 101395 2722.48 7
 -4 -8 -2 104754 3336.87 18
 -4 8 -2 103691 3297.41 12
 -4 8 -2 105271 3354.22 10
 -4 8 -2 108495 3333.73 14
 -4 8 -1 6844.17 578.79 7
 -4 -8 -1 8514.01 830.259 18
 -4 -8 -1 8898 653.66 7
 -4 8 -1 7829.18 565.202 2
 -4 8 -1 8610.64 829.413 10
 -4 -8 -1 7936.9 724.153 3
 -4 8 -1 8252.18 794.478 14
 -4 -8 -1 8822.18 780.989 13
 -4 8 -1 6889.15 725.799 12
 -4 8 0 11215.4 921.55 10
 -4 8 0 11049.7 675.271 7
 -4 -8 0 10004.8 883.289 18
 -4 -8 0 9963.27 813.693 13
 -4 -8 0 10333.6 931.981 19
 -4 -8 0 9811.15 716.255 7
 -4 8 0 11738.4 677.437 2
 -4 -8 0 9901.8 780.968 3
 -4 8 0 9945.96 839.376 14
 -4 8 0 12178.6 933.912 12
 -4 -8 0 10028.3 877.501 17
 -4 -8 1 12077.7 812.291 7
 -4 -8 1 11979.5 991.395 19
 -4 8 1 10835.3 837.488 14
 -4 8 1 11341.5 633.036 7
 -4 8 1 11294.5 861.646 12
 -4 8 1 11782.9 926.135 10
 -4 -8 1 9602.47 805.713 13
 -4 -8 1 10671.7 782.694 3
 -4 -8 1 10527.9 900.464 18
 -4 -8 1 11965 942.19 17
 -4 8 2 19433 1143.67 20
 -4 -8 2 21541.3 1301.39 18
 -4 8 2 25404 908.189 7
 -4 -8 2 23899 1194.92 8
 -4 8 2 21893.2 1188.48 12
 -4 8 2 22499.2 1195.76 14
 -4 -8 2 24731.4 1371.9 17
 -4 -8 2 23726.9 1411.45 19
 -4 -8 2 24101.7 1229.36 7
 -4 -8 2 24937.3 1313.41 13
 -4 8 2 22315.7 835.144 13
 -4 -8 2 26743.3 1236.28 3
 -4 8 2 23976.4 1318.7 10
 -4 -8 3 2580.23 426.966 17
 -4 8 3 2412.59 398.627 10
 -4 -8 3 1780.95 320.307 8
 -4 -8 3 2170.17 399.905 18
 -4 8 3 1853.19 326.745 20
 -4 8 3 2198.47 343.843 12
 -4 8 3 2115.31 232.334 7
 -4 8 3 2410.05 361.029 14
 -4 -8 3 2728.32 423.311 13
 -4 -8 3 2088.04 405.628 19
 -4 -8 3 2276.05 337.925 3
 -4 -8 3 1746.82 339.937 7
 -4 -8 4 88262.9 2874.02 17
 -4 -8 4 88251 2694.27 8
 -4 8 4 90150.7 2774.98 10
 -4 8 4 87777.5 2565.1 20
 -4 -8 4 89089.8 2490.03 3
 -4 -8 4 87104.6 2843.96 7
 -4 8 4 92024.6 2038.58 7
 -4 -8 4 92818.1 2925.15 13
 -4 8 4 95541.1 2614.5 14
 -4 -8 4 93979.3 3056.85 19
 -4 8 4 96116.2 3116.63 6
 -4 8 4 91567.8 2567.09 12
 -4 -8 4 92427.2 2959.18 18
 -4 8 5 485.709 167.982 20
 -4 -8 5 431.72 144.303 3
 -4 -8 5 631.822 198.8 8
 -4 8 5 187.168 123.738 10
 -4 8 5 393.343 144.817 15
 -4 8 5 763.36 288.525 6
 -4 -8 5 408.862 189.742 17
 -4 8 5 510.068 159.943 14
 -4 8 5 363.454 93.0953 7
 -4 -8 5 618.062 220.463 19
 -4 -8 5 789.333 257.312 13
 -4 8 5 513.543 159.679 12
 -4 -8 5 445.816 190.544 18
 -4 8 6 2412.98 263.223 7
 -4 -8 6 1764.42 358.626 17
 -4 -8 6 2137.44 395.893 8
 -4 -8 6 2308.43 322.281 3
 -4 8 6 1801.88 288.993 15
 -4 8 6 1351.54 248.134 14
 -4 -8 6 3313.01 525.588 13
 -4 8 6 1584.87 270.196 12
 -4 -8 6 1917.77 402.502 19
 -4 8 6 1474.82 260.116 20
 -4 -8 6 2051.21 398.363 18
 -4 8 6 2766.72 516.359 6
 -4 8 6 1868.55 334.926 10
 -4 -8 7 4260.09 574.724 18
 -4 8 7 3550.47 611.369 6
 -4 -8 7 4365.81 593.082 8
 -4 -8 7 4497.47 647.008 13
 -4 -8 7 3444.14 504.133 17
 -4 -8 7 5188.52 654.947 19
 -4 8 7 3848.62 460.529 10
 -4 -8 8 34806.5 1836.29 8
 -4 -8 8 38296.6 1879.98 19
 -4 -8 8 35849.3 1750.49 17
 -4 8 8 36859.2 2076.28 6
 -4 -8 8 37473.3 1810.56 18
 -4 -8 8 34344 1930.39 13
 -4 -8 9 3759.66 607.966 8
 -4 -8 9 3541.95 630.444 13
 -4 8 9 4501.69 729.932 6
 -4 -8 10 11058.5 1163.01 13
 -4 -8 10 13655 1219.07 8
 -4 8 10 13950.8 1342.17 6
 -4 8 11 2027.84 523.469 6
 -4 -8 11 1313.43 408.088 8
 -4 -8 12 10103.3 1216.6 13
 -4 -8 12 9887.45 1139.17 8
 -4 8 12 12187.5 1352.01 6
 -4 -10 -11 8341.1 1151.26 11
 -4 -10 -11 9411.43 1216.58 9
 -4 -10 -11 8747.23 1144.73 3
 -4 10 -11 9129.71 1062.92 2
 -4 10 -11 9687.16 1253.43 14
 -4 10 -11 9787.2 1232.82 4
 -4 10 -11 8487.78 1176.56 12
 -4 -10 -10 2054.58 538.528 11
 -4 10 -10 1267.23 460.72 14
 -4 10 -10 1553.9 424.8 2
 -4 10 -10 1357.44 446.827 4
 -4 10 -10 2066.73 565.464 12
 -4 -10 -10 727.965 324.338 9
 -4 -10 -10 1080 405.031 3
 -4 -10 -9 16380.8 1526.99 9
 -4 -10 -9 15988.4 1453.81 11
 -4 10 -9 15960.7 1529.09 12
 -4 10 -9 14577.2 1396.91 4
 -4 10 -9 14105.8 1216.87 2
 -4 -10 -9 14044.7 1366.52 3
 -4 10 -9 13726.9 1414.35 14
 -4 10 -8 16875.4 1529.84 14
 -4 10 -8 16382.7 1509.34 10
 -4 -10 -8 19455.5 1603.33 18
 -4 10 -8 18471.9 1332.32 2
 -4 -10 -8 17994.5 1503.9 3
 -4 -10 -8 17989.5 1462.63 11
 -4 10 -8 17538.5 1565.28 12
 -4 10 -8 19568 1547.73 4
 -4 -10 -8 19367.7 1599.28 9
 -4 -10 -7 9864.27 1096.91 18
 -4 -10 -7 9645.6 1002.62 11
 -4 10 -7 8809.9 987.422 4
 -4 10 -7 8799.51 1097.22 12
 -4 10 -7 10382.8 1153.74 14
 -4 10 -7 8586.89 860.894 2
 -4 10 -7 8857.3 1074.3 10
 -4 -10 -7 10535.6 1149.27 9
 -4 -10 -7 7755.61 951.932 3
 -4 -10 -6 5806.78 825.491 18
 -4 10 -6 6654.64 819.495 4
 -4 -10 -6 5931.04 741.381 11
 -4 10 -6 5603.62 829.206 12
 -4 10 -6 5709.72 672.06 2
 -4 10 -6 6632.67 886.405 14
 -4 -10 -6 5183.77 745.168 3
 -4 10 -6 4054.03 712.952 10
 -4 -10 -6 5679.47 600.798 7
 -4 -10 -5 2240.35 419.484 11
 -4 10 -5 1776.98 471.973 10
 -4 10 -5 2655.5 550.49 14
 -4 -10 -5 1998.86 449.855 3
 -4 -10 -5 2609.6 545.751 18
 -4 -10 -5 2036.01 366.371 7
 -4 10 -5 2374.13 409.356 2
 -4 10 -5 1242.01 394.932 12
 -4 10 -5 2008.63 427.289 4
 -4 10 -4 10153.9 934.147 4
 -4 10 -4 7819.93 915.183 12
 -4 -10 -4 9206.29 811.139 11
 -4 10 -4 10412.9 817.493 2
 -4 -10 -4 10691.7 764.987 7
 -4 10 -4 9410.59 995.776 14
 -4 -10 -4 8524.56 900.008 3
 -4 -10 -4 9294.49 999.706 18
 -4 10 -4 8680.08 979.757 10
 -4 -10 -3 25350.2 1185.73 7
 -4 10 -3 23529.3 1578.55 12
 -4 -10 -3 23164.2 1462.1 3
 -4 10 -3 23287.7 1395.13 4
 -4 10 -3 23374.9 1216.6 2
 -4 10 -3 24947.1 1654.1 10
 -4 -10 -3 26642.1 1318.04 11
 -4 -10 -3 23229.5 1570.17 18
 -4 10 -3 26036.6 1634.11 14
 -4 -10 -2 28908 1722.36 18
 -4 10 -2 29635.4 1751.26 10
 -4 -10 -2 30281.5 1291.67 7
 -4 -10 -2 29572.7 1309.79 11
 -4 -10 -2 29166 1632.02 13
 -4 -10 -2 29381.6 1612.88 3
 -4 10 -2 26944.8 1474.33 4
 -4 10 -2 28452.4 1696.59 12
 -4 10 -2 31224.7 1764.23 14
 -4 10 -2 30764.5 1362.78 2
 -4 10 -1 11032.2 1029.23 10
 -4 -10 -1 11380.1 1045.55 18
 -4 10 -1 12682.2 1059.2 14
 -4 -10 -1 9828.65 716.031 7
 -4 10 -1 10865.4 764.319 2
 -4 -10 -1 11055.6 1021.6 17
 -4 10 -1 10439.8 970.483 12
 -4 -10 -1 10625.9 935.322 13
 -4 -10 -1 9323.75 857.416 3
 -4 -10 0 25162 1568.92 17
 -4 -10 0 26194.2 1666.09 19
 -4 10 0 30335.2 1696.57 10
 -4 10 0 28944.3 1278.08 2
 -4 -10 0 28625.5 1309.17 7
 -4 10 0 28177.2 1611.61 20
 -4 -10 0 29312.7 1705.45 18
 -4 10 0 28237.4 1586.67 12
 -4 -10 0 29313.7 1574.97 13
 -4 -10 0 28064.1 1494.45 3
 -4 10 0 28225.1 1579.14 14
 -4 -10 1 5343.91 681 17
 -4 -10 1 3078.23 546.495 19
 -4 -10 1 3955.86 480.051 7
 -4 10 1 3999.21 568.044 20
 -4 10 1 2754.87 464.876 14
 -4 -10 1 3707.06 536.307 13
 -4 10 1 3835.54 550.112 12
 -4 -10 1 3698.23 507 3
 -4 10 1 4745.31 639.174 10
 -4 -10 1 3801.05 584.697 18
 -4 -10 2 35949.1 1853.16 17
 -4 10 2 32044.1 1612.08 12
 -4 10 2 33461.1 1720.92 10
 -4 -10 2 34613 1913.73 19
 -4 10 2 33993.3 1688.74 20
 -4 -10 2 31688.6 1505.63 7
 -4 -10 2 33475.8 1689.18 13
 -4 -10 2 32838.9 1804.26 18
 -4 -10 2 33328.5 1573.36 3
 -4 -10 2 36074.6 1654.19 8
 -4 10 2 30446.6 1644.51 6
 -4 10 2 35541.4 1683.71 14
 -4 -10 3 60795.1 2515.15 18
 -4 -10 3 58305.4 2203.34 8
 -4 10 3 56372.5 2203.24 20
 -4 10 3 55331.3 2247.34 10
 -4 10 3 55752.8 2153.68 14
 -4 -10 3 56905.3 2181.76 7
 -4 10 3 56453.9 2159.21 12
 -4 -10 3 58102 2333.58 13
 -4 -10 3 58631.5 2548.46 19
 -4 -10 3 55801.9 2103.83 3
 -4 10 3 62973.2 2480.08 6
 -4 -10 3 56729 2414.52 17
 -4 10 4 9384.57 944.922 6
 -4 -10 4 8499.74 740.099 3
 -4 -10 4 8881.71 815.697 8
 -4 -10 4 8467.8 818.716 7
 -4 10 4 8828.22 769.227 12
 -4 10 4 9565.45 841.443 10
 -4 -10 4 10170.7 944.853 13
 -4 10 4 9031.61 786.329 14
 -4 10 4 9492.83 816.764 20
 -4 -10 4 9817.51 944.522 17
 -4 -10 4 9931.23 964.5 18
 -4 -10 4 8576.07 925.926 19
 -4 -10 5 13542.1 927.388 3
 -4 10 5 13471.9 962.479 20
 -4 -10 5 14048.7 1064.07 8
 -4 -10 5 13331.3 1093.34 7
 -4 -10 5 14234.1 1202.17 19
 -4 10 5 13375.5 949.905 14
 -4 10 5 15468.8 1065.54 10
 -4 -10 5 14722.1 1186.8 18
 -4 10 5 13832.8 960.882 15
 -4 10 5 13851.6 1190.54 6
 -4 10 5 13941.1 959.352 12
 -4 -10 5 14147.7 1145.53 17
 -4 -10 5 14001.9 1137.52 13
 -4 -10 6 9206.68 890.314 8
 -4 10 6 8605.46 740.239 20
 -4 -10 6 8516.02 726.331 3
 -4 -10 6 9268.22 932.029 17
 -4 10 6 9196.07 759.536 15
 -4 10 6 9191.03 763.004 14
 -4 -10 6 9097.73 949.433 13
 -4 10 6 9601.93 1016.24 6
 -4 10 6 9131.43 750.711 12
 -4 -10 6 9405.41 987.216 19
 -4 -10 6 9084.37 940.55 18
 -4 10 6 9071.34 784.507 10
 -4 -10 7 2522.01 493.587 18
 -4 -10 7 2717.76 503.724 17
 -4 -10 7 2379.04 498.323 19
 -4 -10 7 3301.68 554.625 8
 -4 10 7 2412.73 536.741 6
 -4 -10 7 2004.24 467.544 13
 -4 -10 8 9858.07 1060.53 13
 -4 -10 8 10461.5 1024.9 18
 -4 -10 8 9825.88 999.94 8
 -4 -10 8 8444.81 950.32 19
 -4 10 8 8521.79 1040.71 6
 -4 -10 8 9435.6 960.164 17
 -4 -10 9 4644.43 717.557 8
 -4 -10 9 6420.54 876.229 13
 -4 10 9 5015.96 809.483 6
 -4 10 10 4365.11 807.885 6
 -4 -10 10 4647.69 749.17 8
 -4 -10 10 4310.11 762.925 13
 -4 -10 11 4600.92 812.671 13
 -4 -10 11 5031.27 822.105 8
 -4 10 11 4207.23 809.116 6
 -4 12 -10 33278.7 2423.42 12
 -4 12 -10 32964.2 2336.81 4
 -4 -12 -10 36434.3 2371.11 11
 -4 12 -10 33378.3 2412.3 14
 -4 -12 -10 34542.1 2441.15 9
 -4 -12 -10 35714.7 2377.26 3
 -4 12 -10 28660.7 1936.96 2
 -4 -12 -9 1045.67 425.965 9
 -4 12 -9 1020.27 363.732 2
 -4 -12 -9 1385.97 439.179 11
 -4 12 -9 911.22 381.546 14
 -4 12 -9 1383.42 437.429 4
 -4 -12 -9 168.28 161.055 18
 -4 12 -9 1216.12 532.713 12
 -4 -12 -9 268.101 226.671 3
 -4 -12 -8 3961.77 731.764 3
 -4 -12 -8 5752.38 920.691 18
 -4 12 -8 4398.44 764.25 4
 -4 -12 -8 4910.99 876.857 9
 -4 12 -8 4297.3 668.221 2
 -4 12 -8 7274.81 1040.17 14
 -4 12 -8 5170.22 888.362 12
 -4 -12 -8 5836.78 841.85 11
 -4 -12 -7 8006.43 1046.1 9
 -4 12 -7 6250.8 941.284 12
 -4 12 -7 5908.22 866.922 4
 -4 -12 -7 6742.64 931.341 3
 -4 -12 -7 5701.87 790.689 11
 -4 12 -7 5618.94 874.443 14
 -4 12 -7 5956.78 760.602 2
 -4 -12 -7 7350.34 1036.91 18
 -4 -12 -6 2643.06 577.182 3
 -4 12 -6 2792.11 580.037 4
 -4 12 -6 4057.21 733.904 14
 -4 12 -6 3607.49 702.836 12
 -4 -12 -6 2814.72 520.987 11
 -4 12 -6 3653.01 571.905 2
 -4 -12 -6 3039.9 640.343 9
 -4 -12 -6 3556.63 694.031 18
 -4 12 -6 3002.73 647.824 10
 -4 -12 -5 1449.63 436.948 18
 -4 12 -5 824.612 364.651 10
 -4 12 -5 579.142 304.864 4
 -4 -12 -5 294.548 187.868 3
 -4 12 -5 877.261 353.584 14
 -4 12 -5 753.656 261.433 2
 -4 -12 -5 570.57 214.339 11
 -4 12 -5 1276.38 426.703 12
 -4 -12 -4 28423.3 1803.1 3
 -4 -12 -4 30257.1 1977.08 18
 -4 12 -4 29228.5 1928.16 14
 -4 12 -4 31954 2014.03 12
 -4 12 -4 29846.4 2009.67 10
 -4 12 -4 28299.5 1526.08 2
 -4 12 -4 28271.6 1725.81 4
 -4 -12 -4 29575.4 1525.02 11
 -4 -12 -3 9737.52 1001.84 3
 -4 12 -3 9205.16 939.536 4
 -4 -12 -3 9401.95 704.384 7
 -4 -12 -3 8246.03 996.561 18
 -4 -12 -3 8657.3 739.233 11
 -4 12 -3 10411.9 1093.42 14
 -4 12 -3 7837.63 955.118 12
 -4 12 -3 9091.68 1058.78 10
 -4 12 -3 10590 872.093 2
 -4 12 -2 625.819 286.935 12
 -4 -12 -2 1603.14 433.432 17
 -4 -12 -2 758.433 306.647 18
 -4 12 -2 1343.76 380.792 14
 -4 -12 -2 1574.32 283.336 7
 -4 12 -2 609.265 252.331 20
 -4 -12 -2 909.505 308.283 13
 -4 12 -2 1580.7 329.901 2
 -4 12 -2 706.604 319.135 10
 -4 -12 -2 1112.08 333.707 3
 -4 -12 -2 1505.25 287.292 11
 -4 12 -2 869.055 301.892 4
 -4 -12 -1 1687.63 398.941 3
 -4 -12 -1 2022.72 487.557 17
 -4 12 -1 1784.14 350.547 2
 -4 12 -1 1758.74 421.332 12
 -4 12 -1 1352.41 396.398 10
 -4 12 -1 2842.23 556.826 14
 -4 -12 -1 2089.46 336.431 7
 -4 -12 -1 1917.81 441.583 13
 -4 12 -1 1438.79 325.32 6
 -4 12 -1 1372.24 386.08 20
 -4 -12 -1 2581.58 566.904 19
 -4 -12 -1 2045.06 486.397 18
 -4 12 0 15454.1 1250.77 14
 -4 12 0 17234.4 1197.58 6
 -4 12 0 16950.7 1312.45 12
 -4 -12 0 19224.4 1324.59 3
 -4 -12 0 18192.7 1056.16 7
 -4 -12 0 17822.9 1310.34 13
 -4 12 0 16261.5 1336.25 10
 -4 12 0 16985.4 1072.31 2
 -4 12 0 16698.1 1328.83 20
 -4 -12 0 17042.8 1447.51 19
 -4 -12 0 16711 1372.34 17
 -4 -12 0 18802.7 1465.28 18
 -4 -12 1 1705.61 437.393 17
 -4 -12 1 314.372 202.346 18
 -4 12 1 1012.15 321.342 12
 -4 -12 1 921.548 306.473 13
 -4 -12 1 198.292 150.486 3
 -4 12 1 574.68 249.185 20
 -4 -12 1 879.62 247.385 7
 -4 12 1 1199.46 350.948 10
 -4 12 1 895.661 289.602 14
 -4 12 1 622.125 251.176 6
 -4 -12 1 927.262 344.315 19
 -4 12 1 879.407 254.639 2
 -4 12 2 4824.65 673.353 20
 -4 -12 2 4842.16 641.864 3
 -4 -12 2 5056.29 659.28 8
 -4 -12 2 5498.56 624.245 7
 -4 12 2 4489.07 640.714 14
 -4 12 2 5077.24 684.471 6
 -4 -12 2 4534.19 653.812 13
 -4 -12 2 4079.93 701.584 19
 -4 -12 2 6285.55 823.752 17
 -4 12 2 5326.96 717.975 10
 -4 12 2 5007.89 677.271 12
 -4 -12 2 4733.35 729.405 18
 -4 -12 3 1497.23 438.695 19
 -4 -12 3 915.023 274.7 3
 -4 -12 3 1043.52 291.328 7
 -4 12 3 1057.82 327.659 6
 -4 12 3 979.9 306.418 14
 -4 12 3 909.777 281.747 20
 -4 -12 3 800.967 281.397 8
 -4 12 3 549.708 235.903 10
 -4 -12 3 320.911 253.329 17
 -4 12 3 1168.92 324.739 12
 -4 -12 3 811.183 283.276 13
 -4 -12 3 890.22 312.746 18
 -4 12 4 3720.35 575.767 10
 -4 -12 4 3936.01 673.903 18
 -4 -12 4 4757.14 729.296 17
 -4 12 4 4648.3 634.15 20
 -4 12 4 5090.43 663.892 14
 -4 -12 4 4690.59 635.868 7
 -4 -12 4 4613.11 684.767 13
 -4 -12 4 4982.2 780.399 19
 -4 12 4 4171.87 662.183 6
 -4 -12 4 5082.41 638.899 3
 -4 -12 4 5198.14 689.13 8
 -4 12 4 4631.32 617.458 12
 -4 12 5 2346.08 526.836 6
 -4 12 5 1960.12 412.879 10
 -4 -12 5 1870.76 451.612 13
 -4 -12 5 1596 360.88 3
 -4 -12 5 1771.39 456.122 18
 -4 12 5 1493.27 354.356 15
 -4 -12 5 1845.81 442.283 8
 -4 12 5 1511.01 355.45 14
 -4 -12 5 2345.13 480.566 7
 -4 -12 5 3202.39 631.555 19
 -4 -12 5 1440.88 402.728 17
 -4 12 5 1688.05 368.833 12
 -4 12 5 1432.24 357.356 20
 -4 -12 6 26738.5 1800.31 18
 -4 12 6 28727.4 1898.88 6
 -4 12 6 27111.8 1505.84 15
 -4 12 6 24922.8 1451.78 14
 -4 -12 6 27513.7 1781.09 13
 -4 12 6 26310.2 1471.01 12
 -4 -12 6 27714.8 1803.93 17
 -4 12 6 23850.9 1428.91 20
 -4 -12 6 24348.8 1772.64 19
 -4 -12 6 25172.1 1449.17 3
 -4 -12 6 28718.3 1726.41 8
 -4 -12 7 5011.08 792.518 19
 -4 -12 7 4505.77 732.135 13
 -4 -12 7 4926.42 760.689 17
 -4 -12 7 4658.44 708.576 8
 -4 12 7 4650.51 783.468 6
 -4 -12 7 4044.04 702.822 18
 -4 -12 8 10342.4 1157.56 13
 -4 12 8 10220.4 1204.48 6
 -4 -12 8 9439.55 1043.01 8
 -4 -12 8 8087.54 1029.15 19
 -4 -12 8 9821.97 1083.73 17
 -4 -12 8 8141.1 1005.9 18
 -4 12 9 4847.44 872.046 6
 -4 -12 9 4451.67 750.726 8
 -4 -12 9 4462.67 780.368 13
 -4 12 10 3183.37 714.152 6
 -4 -12 10 2365.07 554.891 8
 -4 -12 10 3017.71 688.902 13
 -4 -14 -8 1510.16 500.419 9
 -4 -14 -8 1571.22 485.815 18
 -4 14 -8 1550.42 483.651 4
 -4 14 -8 1587.92 551.94 12
 -4 -14 -8 911.501 396.79 3
 -4 14 -8 2098.57 597.72 14
 -4 14 -8 1784.31 471.469 2
 -4 -14 -7 6890.45 1002.94 3
 -4 14 -7 6499.28 1023.43 12
 -4 14 -7 6647.36 863.913 2
 -4 14 -7 6702.57 966.813 4
 -4 14 -7 5384.27 924.696 14
 -4 -14 -7 7078.9 1049.28 9
 -4 -14 -7 6196.85 988.422 18
 -4 14 -6 7172.7 1064.06 20
 -4 14 -6 4887.45 853.484 14
 -4 -14 -6 6521.85 978.356 9
 -4 14 -6 7870.34 1027.78 4
 -4 14 -6 5838.75 951.006 12
 -4 -14 -6 4536.53 837.235 18
 -4 -14 -6 6210.17 925.189 3
 -4 14 -6 5831.1 782.497 2
 -4 14 -5 9866.43 1224.42 20
 -4 14 -5 11281.3 1039.32 2
 -4 14 -5 11217.4 1271.69 14
 -4 14 -5 11345.8 1281 12
 -4 -14 -5 10233.2 1164.23 3
 -4 -14 -5 12480.4 1356.69 18
 -4 14 -5 11164.5 1187.49 4
 -4 14 -4 23431.2 1677.14 4
 -4 14 -4 20852.7 1413.84 2
 -4 -14 -4 21065 1746.33 18
 -4 14 -4 23393.4 1809.39 14
 -4 14 -4 21305.5 1811.37 10
 -4 14 -4 24903.1 1867.2 12
 -4 14 -4 23932.1 1869.58 20
 -4 -14 -4 19188.2 1572.53 3
 -4 14 -3 9200.92 893.669 2
 -4 -14 -3 9787.38 1171.51 18
 -4 14 -3 9349.64 1111.7 14
 -4 14 -3 9818.31 1176.49 10
 -4 14 -3 10166.2 1167.43 12
 -4 -14 -3 9731.91 1076.86 3
 -4 14 -3 8377.15 1091.04 20
 -4 14 -3 9215.7 1018 4
 -4 14 -2 1499.42 394.898 4
 -4 -14 -2 573.658 249.306 13
 -4 -14 -2 1090.08 386.256 17
 -4 14 -2 2293.7 531.923 12
 -4 14 -2 1252.14 304.611 6
 -4 14 -2 1258.48 410.221 20
 -4 -14 -2 1770.33 491.583 18
 -4 -14 -2 1045.35 347.683 3
 -4 14 -2 1926.15 524.283 10
 -4 14 -2 1911.4 402.437 2
 -4 14 -2 1389.21 413.492 14
 -4 -14 -1 12110.8 1154.74 3
 -4 14 -1 11909.3 1212.85 14
 -4 -14 -1 12731.7 1202.49 13
 -4 -14 -1 11813.5 1251.76 17
 -4 14 -1 11558 1240.32 10
 -4 14 -1 11953.6 1019.81 6
 -4 14 -1 11240.1 1209.11 20
 -4 -14 -1 13988 1413.96 19
 -4 -14 -1 12869 1314.44 18
 -4 14 -1 10424.3 929.563 2
 -4 14 -1 12155.7 1226.64 12
 -4 14 0 8494.02 1022.65 20
 -4 14 0 8384.34 991.031 12
 -4 -14 0 7557.72 995.395 17
 -4 14 0 7888.69 988.978 10
 -4 -14 0 8106.35 1035.69 18
 -4 14 0 10637.4 991.135 6
 -4 -14 0 7426.98 885.408 3
 -4 -14 0 7903.79 946.788 13
 -4 14 0 7940.32 810.93 2
 -4 -14 0 9601.15 783.76 7
 -4 -14 0 5869.01 910.905 19
 -4 14 0 8713.89 1008.19 14
 -4 -14 1 368.751 240.042 17
 -4 -14 1 1329.38 391.309 13
 -4 -14 1 313.348 145.816 7
 -4 14 1 625.537 242.021 2
 -4 14 1 657.341 295.779 14
 -4 -14 1 864.525 304.914 3
 -4 14 1 679.589 312.641 12
 -4 -14 1 185.523 179.718 19
 -4 14 1 172.167 237.282 10
 -4 14 1 412.43 175.398 6
 -4 14 1 724.439 303.139 20
 -4 -14 1 331.183 224.211 18
 -4 14 2 9445.96 999.572 6
 -4 14 2 9066.33 1021.69 10
 -4 -14 2 9658.08 995.956 3
 -4 -14 2 9788.43 1145.51 18
 -4 14 2 9450.29 1033.43 20
 -4 14 2 8174.16 946.244 12
 -4 -14 2 10959.6 915.756 7
 -4 -14 2 9793.24 1045.39 13
 -4 14 2 8800.54 981.962 14
 -4 -14 2 9719.73 1174.66 19
 -4 -14 2 10202.3 1145.36 17
 -4 -14 3 12981.4 1372.22 19
 -4 -14 3 11196.7 1236.56 18
 -4 -14 3 11867.4 1125.14 8
 -4 -14 3 11301.3 1219.97 17
 -4 14 3 9893.58 1028.98 12
 -4 14 3 11500.2 1104.89 14
 -4 14 3 10857.3 1098.66 10
 -4 14 3 12301.2 1178.22 6
 -4 -14 3 11743.3 1007.39 7
 -4 -14 3 11383.4 1144.81 13
 -4 14 3 12661.6 1183.88 20
 -4 -14 3 12077.2 1124.45 3
 -4 14 4 6171.64 867.241 6
 -4 -14 4 5737.19 758.976 3
 -4 -14 4 5970.27 937.86 19
 -4 -14 4 7157.89 973.203 17
 -4 14 4 6895.38 840.556 15
 -4 14 4 5624.03 775.257 14
 -4 -14 4 5912.98 835.091 13
 -4 14 4 7260.01 881.734 20
 -4 -14 4 7212.52 829.847 7
 -4 -14 4 6393.44 828.077 8
 -4 14 4 5610.83 763.196 12
 -4 14 4 7479.45 884.169 10
 -4 -14 4 6546.6 947.657 18
 -4 14 5 15172.6 1245.07 14
 -4 14 5 13237.8 1176.25 20
 -4 -14 5 11982.9 1094.14 3
 -4 -14 5 13591.3 1365.22 18
 -4 14 5 15618.9 1245.58 12
 -4 14 5 13075.9 1157.21 15
 -4 -14 5 13570.5 1418.53 19
 -4 14 5 16106.5 1457.1 6
 -4 -14 5 13734.6 1355.82 17
 -4 -14 5 13144.5 1175.96 7
 -4 -14 5 13140.3 1225.96 8
 -4 -14 5 12461.9 1244.87 13
 -4 -14 6 15260.7 1444.08 17
 -4 -14 6 13275.7 1364.25 18
 -4 14 6 14052.4 1397.23 6
 -4 -14 6 15297.1 1404.36 13
 -4 -14 6 15189.9 1332.42 7
 -4 -14 6 16748 1591.01 19
 -4 -14 6 15815.7 1366.5 8
 -4 -14 7 10799.1 1157.65 8
 -4 -14 7 8786.36 1100.22 17
 -4 -14 7 11162.7 1311.81 19
 -4 -14 7 11254.3 1248.14 13
 -4 -14 7 10200.6 1203.11 18
 -4 -14 7 12282 1239.93 7
 -4 14 7 11794.4 1326.65 6
 -4 -14 8 5192.72 862.329 18
 -4 14 8 2450.46 629.963 6
 -4 -14 8 4471.84 766.146 8
 -4 -14 8 3993.42 739.052 17
 -4 -14 8 4780.02 855.933 19
 -4 -14 8 5920.08 931.858 13
 -4 14 9 5292.27 949.733 6
 -4 -14 9 4302.46 779.418 8
 -4 -14 9 4211.02 817.23 13
 -4 16 -6 4834.66 915.375 12
 -4 -16 -6 4649.43 855.92 3
 -4 -16 -6 6500.72 1058.87 9
 -4 16 -6 6022.98 954.74 4
 -4 16 -6 5256.26 939.964 14
 -4 -16 -6 3361.15 758.074 18
 -4 16 -6 4904.63 762.699 2
 -4 16 -6 6585.42 1087 20
 -4 -16 -5 1987.08 565.642 9
 -4 -16 -5 2189.52 585.156 3
 -4 16 -5 1388.07 391.411 2
 -4 16 -5 1595.33 511.882 14
 -4 -16 -5 1360.79 487.015 18
 -4 16 -5 1843.02 538.445 4
 -4 16 -5 2238.79 630.362 12
 -4 16 -5 1282.03 501.629 20
 -4 -16 -4 3511.31 707.152 3
 -4 16 -4 2793.45 674.331 14
 -4 -16 -4 2348.39 646.151 18
 -4 16 -4 3068.89 718.526 12
 -4 16 -4 3297.57 672.019 4
 -4 16 -4 2387.75 648.328 20
 -4 16 -4 1859.54 452.245 2
 -4 16 -3 6464.65 928.206 4
 -4 16 -3 7029.61 1056.63 20
 -4 -16 -3 5402.76 864.405 3
 -4 -16 -3 5363.33 926.465 18
 -4 16 -3 6201.57 976.165 14
 -4 16 -3 6340.86 984.78 12
 -4 16 -3 4691.58 692.026 2
 -4 -16 -2 21466.8 1831.54 17
 -4 16 -2 23167.3 1529.98 2
 -4 16 -2 24650.8 1917.51 14
 -4 16 -2 21845.2 1810.05 12
 -4 -16 -2 22617 1767.68 13
 -4 16 -2 19482.5 1753.39 20
 -4 16 -2 18653.9 1607.77 4
 -4 -16 -2 21928.5 1865.48 18
 -4 -16 -2 21896 1724.85 3
 -4 -16 -1 2628.22 659.14 19
 -4 -16 -1 2424.51 613.454 17
 -4 -16 -1 2229.25 541.318 3
 -4 -16 -1 2173.81 565.693 13
 -4 16 -1 1311.67 433.411 12
 -4 16 -1 2205.52 553.219 14
 -4 16 -1 2008.78 441.28 2
 -4 -16 -1 2131.84 575.111 18
 -4 16 -1 2594.21 619.947 20
 -4 16 0 7854.81 1041.15 14
 -4 16 0 4755.59 705.934 6
 -4 16 0 8339.88 1071.14 12
 -4 -16 0 7311.18 960.856 3
 -4 -16 0 6420.38 994.181 17
 -4 -16 0 5551.37 856.777 13
 -4 -16 0 5873.36 992.377 19
 -4 16 0 5617.4 727.741 2
 -4 16 0 6762.4 975.047 20
 -4 -16 0 7205.9 1054.65 18
 -4 -16 1 9332.75 1097.02 13
 -4 16 1 7772.18 869.594 2
 -4 -16 1 9433.18 1196.63 17
 -4 16 1 7318.03 991.483 14
 -4 16 1 8346.01 1080.02 10
 -4 16 1 8407.25 1068.41 12
 -4 16 1 7372.24 910.677 6
 -4 -16 1 9810.45 1108.54 3
 -4 -16 1 7996.74 1151.55 19
 -4 16 1 9609.3 1162.03 20
 -4 -16 1 8919.59 1175.2 18
 -4 16 2 16647.6 1416.87 6
 -4 16 2 16974.9 1502.83 14
 -4 -16 2 17017.4 1453.85 3
 -4 -16 2 16638.4 1605.24 17
 -4 -16 2 18511.5 1708.72 18
 -4 16 2 17408.1 1540.45 20
 -4 -16 2 17644 1521.46 13
 -4 16 2 18191.6 1545.65 12
 -4 16 2 16077.9 1275.47 2
 -4 -16 2 18061.7 1746.69 19
 -4 -16 3 8526.2 1143.21 17
 -4 -16 3 8673.54 1211.19 19
 -4 16 3 5928.15 871.63 14
 -4 -16 3 9935.46 1135.02 13
 -4 16 3 7940.54 1019.51 20
 -4 16 3 7722.29 988.781 12
 -4 16 3 8667.84 1050.08 6
 -4 -16 3 6984.54 1043.67 18
 -4 -16 3 7215.25 932.773 3
 -4 -16 4 30253.4 2060.54 13
 -4 -16 4 28257.4 1928.2 8
 -4 16 4 29888 1969.49 14
 -4 16 4 30858.8 1998.9 15
 -4 -16 4 30268.6 1799.71 7
 -4 -16 4 28703.4 2170.4 18
 -4 16 4 29563.8 2029.06 6
 -4 16 4 31636.4 2007.2 12
 -4 -16 4 27734.9 2105.06 17
 -4 -16 4 36740 2525.33 19
 -4 -16 4 28685.2 1898.69 3
 -4 16 4 26769.1 1883.18 20
 -4 -16 5 9848.58 1246.89 17
 -4 -16 5 11328 1223.14 8
 -4 16 5 12084.8 1215.94 14
 -4 16 5 12196.5 1329.43 6
 -4 16 5 13694.1 1273.13 12
 -4 -16 5 13459.7 1259.08 3
 -4 -16 5 14937.4 1552.14 18
 -4 16 5 11389.2 1178.77 15
 -4 -16 5 10922.5 1240.83 13
 -4 -16 5 10338.3 1333.72 19
 -4 -16 5 11823.1 1164.19 7
 -4 16 5 11672.8 1217.58 20
 -4 16 6 1160.38 432.478 6
 -4 -16 6 880.191 333.501 13
 -4 -16 6 2756.11 669.5 17
 -4 -16 6 1824.99 578.341 19
 -4 -16 6 1350.46 462.652 8
 -4 -16 6 1731.79 463.719 7
 -4 -16 6 1326.1 500.987 18
 -4 -16 7 888.145 342.284 8
 -4 -16 7 166.939 241.167 19
 -4 -16 7 -12.014 130.609 18
 -4 -16 7 340.672 232.22 7
 -4 -16 7 -40.9051 175.583 13
 -4 16 7 47.1652 175.681 6
 -4 -16 7 425.22 300.581 17
 -4 -18 -2 8986.37 1246.85 17
 -4 -18 -2 9409.05 1301.12 18
 -4 18 -2 10466.5 1264.75 4
 -4 18 -2 9557.82 1300.17 20
 -4 18 -2 10574.4 1328.56 14
 -4 18 -2 9926.79 1289.39 12
 -4 18 -2 8272.19 997.668 2
 -4 -18 -2 9421.4 1204.97 3
 -4 18 -1 6627.91 1000.42 4
 -4 -18 -1 5048.98 947.607 17
 -4 -18 -1 5477.35 1001.18 18
 -4 18 -1 5777.51 828.897 2
 -4 18 -1 5629.63 970.865 20
 -4 18 -1 7293.07 1092.48 14
 -4 18 -1 6443.13 1026.03 12
 -4 -18 -1 6487.62 980.374 3
 -4 -18 -1 7258.77 1204.84 19
 -4 -18 -1 6218.93 962.855 13
 -4 18 0 9786.18 1258.12 14
 -4 18 0 9172.34 1238.9 20
 -4 18 0 10741.1 1310.2 12
 -4 -18 0 10779.1 1281.31 13
 -4 -18 0 13325.4 1397.3 3
 -4 -18 0 11429.6 1442.99 18
 -4 -18 0 10234.6 1428.27 19
 -4 -18 0 12574.4 1499.85 17
 -4 18 0 9153.35 1039.21 2
 -4 -18 1 1796.05 574.994 18
 -4 -18 1 1967.07 533.379 3
 -4 -18 1 3017.73 730.587 17
 -4 18 1 1727.13 507.601 12
 -4 -18 1 2214.91 653.495 19
 -4 18 1 2535.07 676.707 20
 -4 18 1 1139.05 411.458 14
 -4 18 1 2956.09 576.98 2
 -4 -18 1 2210.48 585.456 13
 -4 18 2 395.258 253.223 2
 -4 -18 2 831.314 445.192 17
 -4 -18 2 942.044 403.57 13
 -4 18 2 1489.13 500.496 20
 -4 18 2 1166.99 423.54 12
 -4 18 2 888.935 362.604 14
 -4 -18 2 76.6569 171.759 18
 -4 -18 2 745.756 434.213 19
 -4 18 2 676.768 300.234 6
 -4 -18 2 1092.92 418.261 3
 -4 18 3 7539.25 942.443 2
 -4 -18 3 6392.47 996.908 13
 -4 -18 3 8544.07 1246.72 18
 -4 18 3 8131.14 1108.1 14
 -4 -18 3 9579.09 1309.82 17
 -4 -18 3 8099.74 1283.63 19
 -4 18 3 8925.83 1142.84 12
 -4 18 3 7493.96 1077.53 20
 -4 18 3 8807.86 1161 15
 -4 -18 3 8637.14 1105.61 3
 -4 18 3 7202.89 1011.45 6
 -3 -1 -14 5255.7 895.365 4
 -3 1 -14 5343.12 902.685 4
 -3 -1 -14 5242.93 957.94 11
 -3 1 -13 2175.73 603.488 11
 -3 1 -13 1810.3 510.978 4
 -3 1 -13 3047.66 632.032 2
 -3 -1 -13 2400.06 586.564 4
 -3 1 -13 3296.69 663.994 14
 -3 -1 -13 1720.36 526.289 11
 -3 -1 -13 1751.91 476.873 3
 -3 1 -13 2649 589.108 3
 -3 -1 -12 8463.29 1113.17 11
 -3 1 -12 7953.15 1004.55 4
 -3 1 -12 8236.35 1093.6 11
 -3 1 -12 8771.86 1052.31 14
 -3 -1 -12 8283.1 989.958 3
 -3 1 -12 9511.24 1065.11 3
 -3 1 -12 9741.94 1066.29 2
 -3 -1 -12 9787.91 1107.9 14
 -3 -1 -12 10411.8 1140.53 4
 -3 1 -11 9738.37 1004.7 2
 -3 1 -11 8890.76 1025.45 14
 -3 1 -11 8058.25 1012.66 11
 -3 -1 -11 9418.25 1013.2 4
 -3 1 -11 8621.31 973.798 3
 -3 -1 -11 9433.22 1017.27 3
 -3 1 -11 9222.19 1019.62 4
 -3 -1 -11 8423.22 1057.64 11
 -3 -1 -11 8114.25 968.96 14
 -3 -1 -10 821.609 303.944 4
 -3 -1 -10 404.76 218.548 11
 -3 1 -10 534.173 237.061 3
 -3 1 -10 741.729 279.138 2
 -3 1 -10 923.291 343.644 11
 -3 1 -10 653.766 273.311 4
 -3 1 -10 657.922 282.117 14
 -3 -1 -10 1135.38 356.113 14
 -3 -1 -10 621.727 234.543 3
 -3 1 -9 16758.6 1308.48 14
 -3 1 -9 20304.6 1371.86 4
 -3 -1 -9 19881.8 1318.82 4
 -3 -1 -9 16839.2 1002.8 9
 -3 -1 -9 16250.7 1287.44 14
 -3 1 -9 18324.9 1313.93 3
 -3 -1 -9 16752.1 1261.27 3
 -3 1 -9 20807.5 1309.44 2
 -3 -1 -9 18682.5 1412.01 11
 -3 1 -9 18203.2 1374.35 11
 -3 1 -8 72068.2 2464.63 2
 -3 -1 -8 69904.7 2114.17 9
 -3 1 -8 71193.2 2561.37 4
 -3 1 -8 69850.6 1871.73 9
 -3 -1 -8 74561.5 2684.1 3
 -3 1 -8 68615.3 2587.79 3
 -3 1 -8 67486.7 2688.99 14
 -3 1 -8 75658.2 2282.91 10
 -3 -1 -8 69221.1 2717.43 11
 -3 -1 -8 77404.3 2608.67 4
 -3 1 -8 71698.7 2715.93 11
 -3 1 -7 17045.2 1030.02 2
 -3 -1 -7 16296.6 1043.78 4
 -3 1 -7 16204.6 715.887 9
 -3 -1 -7 16463 828.821 10
 -3 1 -7 18143.1 1123.18 4
 -3 1 -7 14818.9 1065.17 3
 -3 1 -7 14622.6 1115 14
 -3 -1 -7 17022.7 1147.1 3
 -3 1 -7 17468.2 1177.91 11
 -3 1 -7 17513.4 970.052 10
 -3 -1 -7 15746 845.704 9
 -3 -1 -7 17196.3 1192.41 11
 -3 -1 -6 22510.8 955.819 9
 -3 1 -6 20816 758.876 9
 -3 1 -6 21766.8 1086.23 2
 -3 -1 -6 21273.5 1112.3 4
 -3 -1 -6 21527.7 1226.18 7
 -3 1 -6 22983.5 1273.03 11
 -3 -1 -6 21632.5 1232.42 3
 -3 -1 -6 21485.3 1261.82 11
 -3 -1 -6 23771.2 977.496 10
 -3 1 -6 19430.4 1240.54 14
 -3 1 -6 22744.1 1082.08 10
 -3 1 -6 20871.3 1143.41 4
 -3 1 -5 4184.8 424.65 10
 -3 1 -5 3955.5 437.303 4
 -3 -1 -5 3486.9 400.053 4
 -3 -1 -5 4462.86 508.942 3
 -3 1 -5 4236.12 419.014 2
 -3 -1 -5 4218 493.579 7
 -3 1 -5 2902.66 445.802 14
 -3 1 -5 4004.38 498.734 7
 -3 -1 -5 2977.65 324.674 9
 -3 1 -5 3985.28 262.518 9
 -3 -1 -5 4294.63 383.076 10
 -3 -1 -4 30214.2 1130.33 4
 -3 1 -4 29936.6 1166.67 4
 -3 1 -4 29733.7 764.208 9
 -3 -1 -4 28412.2 1264.34 7
 -3 1 -4 27105.8 1341.39 14
 -3 -1 -4 31373.7 1353.33 3
 -3 -1 -4 31613.5 1105.3 10
 -3 1 -4 33469.8 1130.12 2
 -3 1 -4 33619.7 1390.03 7
 -3 1 -4 29472.1 1175.47 10
 -3 -1 -3 18783.1 815.043 10
 -3 -1 -3 16910.4 735.959 4
 -3 1 -3 16998.3 900.052 7
 -3 -1 -3 19055.6 963.64 3
 -3 -1 -3 19385.8 936.014 7
 -3 1 -3 18768.3 807.671 4
 -3 1 -3 19554.6 734.467 2
 -3 1 -3 18756.8 876.158 10
 -3 1 -2 101321 1806.59 2
 -3 -1 -2 95509.2 1863.88 4
 -3 -1 -2 99648.8 2210.65 10
 -3 1 -2 98535 2315.8 7
 -3 1 -2 97672.3 1993.15 4
 -3 -1 -2 94767.6 2309.72 3
 -3 1 -2 98139.7 2282.52 10
 -3 1 -1 61745.9 1408 9
 -3 -1 -1 62457.7 1204.77 4
 -3 -1 -1 58774.1 1670.72 10
 -3 -1 -1 57425.4 1641.49 3
 -3 -1 -1 57615.4 1618.54 7
 -3 1 -1 60097.6 1346.51 4
 -3 1 -1 59574.2 1659.73 7
 -3 1 -1 60718.6 1716.23 10
 -3 -1 0 3758.09 331.186 16
 -3 1 0 3681.59 354.916 10
 -3 1 0 4498.5 361.5 20
 -3 -1 0 3688.37 327.208 7
 -3 -1 0 4285.86 357.221 12
 -3 1 0 4297.26 346.057 15
 -3 -1 0 4502.4 361.112 15
 -3 -1 0 3706.59 312.698 3
 -3 1 0 4298.5 344.383 16
 -3 1 0 3720.68 322.931 7
 -3 1 0 4163.22 349.093 12
 -3 1 0 4230.32 354.125 3
 -3 -1 0 3345.57 321.433 14
 -3 -1 0 3823.52 276.855 13
 -3 1 0 4283.11 323.652 9
 -3 -1 0 3953.26 345.093 20
 -3 1 0 4189.77 346.74 17
 -3 -1 1 34873.9 1048.67 16
 -3 -1 1 34833.4 1064.53 14
 -3 1 1 33771 1082.85 7
 -3 1 1 36021.5 1042.29 20
 -3 1 1 36327.3 1172.33 9
 -3 1 1 32495.7 1032.2 14
 -3 -1 1 35615.3 1054.5 15
 -3 1 1 35816.9 1026.76 3
 -3 -1 1 34455.2 864.782 2
 -3 1 1 35403.7 1039.72 12
 -3 -1 1 36565 1076.36 20
 -3 1 1 33482.6 1203.22 10
 -3 -1 1 35507.1 1153.74 7
 -3 1 1 37022 778.626 2
 -3 1 1 35464.8 1103.84 1
 -3 -1 1 34999.9 962.048 13
 -3 -1 1 34684.8 972.969 3
 -3 1 1 34572.3 1013.21 16
 -3 1 1 35875.4 1023.91 15
 -3 -1 1 33722.8 1043.8 12
 -3 -1 1 35802.4 777.545 8
 -3 -1 1 36541.9 1095.32 18
 -3 1 1 36531.1 1039.87 17
 -3 1 2 48485.6 1511.61 10
 -3 1 2 52491.2 1192.61 20
 -3 1 2 50385.1 1215.94 2
 -3 1 2 53004.9 1190.39 17
 -3 1 2 51415.1 1171.81 16
 -3 1 2 50081.3 1402.27 1
 -3 -1 2 53974.3 1203.44 4
 -3 -1 2 54117.8 1278.32 2
 -3 1 2 50640.1 1279.59 4
 -3 1 2 50860.8 1089.35 13
 -3 -1 2 51664.5 1132.64 8
 -3 1 2 50567.6 1166.73 15
 -3 -1 2 49238.7 1244.48 20
 -3 1 2 51239.9 1181.73 3
 -3 1 2 49898.6 1415.61 7
 -3 -1 2 50681.9 1246.65 14
 -3 -1 2 49520.4 1481.21 7
 -3 1 2 46335.1 1174.7 14
 -3 -1 2 49541.5 1093.43 3
 -3 -1 2 51042.1 1287.26 13
 -3 1 2 50865.7 1185.65 12
 -3 -1 2 51266 1244.15 12
 -3 -1 2 50956.6 1288.95 18
 -3 -1 2 51110.3 1245.22 15
 -3 -1 3 6862.17 329.696 14
 -3 -1 3 7526.17 354.838 18
 -3 -1 3 6711.43 505.037 7
 -3 -1 3 6781.13 327.202 12
 -3 -1 3 6740.93 417.504 4
 -3 1 3 6846.2 471.998 7
 -3 -1 3 6962.71 336.509 20
 -3 1 3 6300.91 278.85 3
 -3 1 3 7072.62 430.055 2
 -3 -1 3 5853.52 407.858 13
 -3 1 3 6169.69 359.104 13
 -3 1 3 6569.49 438.98 4
 -3 -1 3 6657.28 388.158 8
 -3 1 3 6546.36 497.564 10
 -3 -1 4 79883.9 1566.62 18
 -3 -1 4 79352.6 1962.45 8
 -3 1 4 77783.5 1484.16 3
 -3 -1 4 79772.4 2031.48 13
 -3 -1 4 76041.9 1541.42 14
 -3 -1 4 76805.5 1549.11 12
 -3 -1 5 30727.1 747.057 17
 -3 -1 5 30917.8 771.219 19
 -3 -1 5 33130.7 1220.02 8
 -3 -1 5 29145.4 758.838 14
 -3 1 5 30321.2 745.064 3
 -3 -1 5 28762.2 1200.8 13
 -3 -1 5 30023 748.628 18
 -3 -1 6 54620.1 1684.44 6
 -3 -1 6 52782.4 1808.77 13
 -3 -1 6 53543.2 1791.78 8
 -3 -1 6 51823 1130.71 17
 -3 1 6 52644.9 1801.43 6
 -3 -1 6 51729.9 1159.23 19
 -3 -1 6 50976.2 1134.06 18
 -3 -1 7 11800.8 445.537 16
 -3 -1 7 12752.7 880.629 8
 -3 -1 7 11672.7 448.137 17
 -3 1 7 10325.4 784.784 8
 -3 -1 7 11927.9 858.866 13
 -3 1 7 10672 794.825 6
 -3 -1 7 12708.9 778.556 6
 -3 -1 7 11495.6 452.034 18
 -3 -1 7 11863.2 470.803 19
 -3 -1 8 61518.8 2251.72 13
 -3 -1 8 57878.3 2175.18 8
 -3 -1 8 57048.9 1935.41 6
 -3 -1 8 55997.4 1344.84 18
 -3 -1 8 59491.9 1351.99 17
 -3 -1 8 56317.7 1325.52 16
 -3 -1 8 57570.5 1383.72 19
 -3 1 8 54844.3 2063.13 6
 -3 1 8 58444 2160.38 8
 -3 -1 9 7798.08 800.327 8
 -3 1 9 7193.25 718.521 6
 -3 -1 9 7040.17 761.583 13
 -3 -1 9 8246.23 701.561 6
 -3 1 9 7722.05 784.273 8
 -3 1 10 1294.32 307.433 6
 -3 1 10 2038.38 432.376 8
 -3 -1 10 2054.28 441.029 8
 -3 -1 10 2368.09 396.641 6
 -3 -1 10 2683.7 489.121 13
 -3 -1 11 18286.1 1384.79 8
 -3 1 11 17596.9 1248.4 6
 -3 -1 11 16456.9 1333.19 13
 -3 1 11 16685.1 1324.21 8
 -3 -1 12 11225.8 1154.47 8
 -3 1 12 9892.04 1064.99 8
 -3 -1 12 11559.9 1173.83 13
 -3 1 12 11020.5 1021.7 6
 -3 1 13 4470.18 753.579 8
 -3 -1 13 5482.66 839.906 8
 -3 -1 13 3710.27 707.673 13
 -3 1 13 5987.88 862.96 13
 -3 -1 14 9383.92 1158.75 8
 -3 -1 14 8771.05 1133.28 13
 -3 1 14 8622.59 1090.97 13
 -3 1 14 10860.2 1242.51 8
 -3 3 -13 2211.45 539.589 12
 -3 3 -13 1903.78 521.043 2
 -3 -3 -13 2060.48 571.855 11
 -3 3 -13 3215.8 689.553 4
 -3 3 -13 1761.65 492.525 3
 -3 -3 -13 1879.05 516.292 3
 -3 -3 -13 1625.64 475.981 4
 -3 3 -13 2064.95 521.011 14
 -3 3 -13 2741.68 651.449 11
 -3 3 -12 6250.93 867.411 3
 -3 3 -12 7560.8 986.63 4
 -3 -3 -12 8321.17 1010.18 4
 -3 3 -12 7672.3 978.532 14
 -3 -3 -12 5645.7 847.169 14
 -3 -3 -12 6398.66 878.972 3
 -3 3 -12 5994.08 837.116 2
 -3 -3 -12 6248.65 986.409 11
 -3 3 -12 7169.53 988.345 11
 -3 -3 -11 2392.19 561.394 11
 -3 -3 -11 2657.89 539.31 4
 -3 3 -11 2672.24 576.825 11
 -3 3 -11 3496.57 637.937 4
 -3 3 -11 2329.4 526.627 14
 -3 -3 -11 1947.54 478.631 14
 -3 3 -11 2275.75 515.149 3
 -3 -3 -11 2687.11 540.68 3
 -3 3 -11 2536.21 516.9 2
 -3 3 -10 21872 1563.23 11
 -3 -3 -10 21884.9 1481.93 4
 -3 3 -10 19940.3 1462.53 4
 -3 3 -10 23382.6 1629.99 14
 -3 3 -10 20624.5 1467.82 3
 -3 -3 -10 21380.4 1497.36 3
 -3 3 -10 21221.2 1424.44 2
 -3 -3 -10 21197.8 1619.81 11
 -3 -3 -10 21781.9 1323.25 9
 -3 3 -9 19850.9 1379.7 4
 -3 -3 -9 22464.6 1414.11 4
 -3 3 -9 19660.2 1296.76 2
 -3 3 -9 20534 1456.55 14
 -3 -3 -9 22735.9 1483.04 3
 -3 3 -9 22053.3 1481.32 11
 -3 -3 -9 24283.1 1640.33 11
 -3 -3 -9 19376.8 1202.2 9
 -3 3 -8 3533.61 501.025 10
 -3 3 -8 3457.28 544.299 11
 -3 -3 -8 3719.95 487.118 9
 -3 -3 -8 3440.16 506.222 4
 -3 3 -8 4418.61 598.36 4
 -3 -3 -8 3496.2 293.969 10
 -3 3 -8 4225.22 540.705 2
 -3 3 -8 3524.77 573.125 14
 -3 -3 -8 3638.47 553.075 3
 -3 -3 -8 5189.61 703.186 11
 -3 3 -7 3585.51 481.145 10
 -3 -3 -7 4091.51 517.396 4
 -3 -3 -7 4892.28 528.375 9
 -3 3 -7 4882.61 639.427 14
 -3 -3 -7 4403.27 605.985 11
 -3 3 -7 4485.99 518.388 2
 -3 3 -7 5535.82 639.446 4
 -3 3 -7 5213.71 625.151 11
 -3 -3 -7 4836.33 610.074 3
 -3 -3 -7 4837.47 362.966 10
 -3 3 -6 61529.5 2139.87 10
 -3 3 -6 60845.3 2337.32 14
 -3 -3 -6 60859.6 2275.09 11
 -3 -3 -6 61950.3 2261 3
 -3 3 -6 58356.6 2123.02 4
 -3 -3 -6 60517.8 2051.69 4
 -3 -3 -6 60671.2 1986.02 9
 -3 -3 -6 62273.2 2172.98 7
 -3 3 -6 57991.1 1959.47 2
 -3 -3 -6 61664.9 1601.28 10
 -3 -3 -5 18177 946.122 9
 -3 -3 -5 17449.7 1057.08 11
 -3 -3 -5 17116.6 735.253 10
 -3 3 -5 17987.1 1003.34 4
 -3 -3 -5 16635.2 1041.28 3
 -3 3 -5 14004.4 1022.01 14
 -3 3 -5 16536 868.999 2
 -3 -3 -5 16365.6 977.173 7
 -3 3 -5 17750.1 1022.5 10
 -3 -3 -5 16335.4 908.143 4
 -3 3 -4 38377.6 1294.75 2
 -3 -3 -4 39554.8 1241.12 10
 -3 3 -4 40618.7 1696.51 14
 -3 -3 -4 40136.7 1590.84 3
 -3 -3 -4 40201 1488.74 7
 -3 3 -4 34985.1 1502.9 7
 -3 3 -4 39023.7 1525.92 10
 -3 3 -4 35265.2 1438.34 4
 -3 -3 -4 38948.6 1343.08 4
 -3 3 -3 68277.2 1899.14 4
 -3 -3 -3 68212.2 1792.04 10
 -3 3 -3 67138.8 2058.01 10
 -3 3 -3 67814.3 2052.86 7
 -3 -3 -3 66290.1 1931.43 7
 -3 3 -3 64373.1 2151.69 14
 -3 -3 -3 64776.4 2042.29 3
 -3 3 -3 66646.2 1679.89 2
 -3 -3 -3 63981.6 1710.02 4
 -3 -3 -3 69734.9 2169.08 18
 -3 -3 -2 66818.3 2028.45 18
 -3 -3 -2 70400 1839.05 7
 -3 3 -2 66081.1 1966.7 10
 -3 3 -2 59940.8 1672.27 4
 -3 3 -2 62523.5 1836.93 7
 -3 3 -2 64669.7 2023.6 14
 -3 3 -2 62511.7 1483.98 2
 -3 3 -2 63635.4 1261.57 9
 -3 -3 -2 64776.1 1922.51 3
 -3 3 -1 8891.7 372.501 2
 -3 3 -1 8350.17 541.328 7
 -3 -3 -1 8365.66 605.403 18
 -3 -3 -1 8518.88 525.642 7
 -3 3 -1 8598.79 614.043 14
 -3 -3 -1 8547.83 571.064 3
 -3 -3 -1 9166.01 568.874 13
 -3 3 -1 9235.59 470.579 8
 -3 3 -1 8781.12 489.505 4
 -3 3 -1 9299.14 423.733 9
 -3 3 -1 8786.86 609.522 10
 -3 -3 0 83088 2028.5 13
 -3 3 0 85373 1930.85 9
 -3 3 0 80742.1 1724.74 8
 -3 3 0 82062 1583.92 2
 -3 -3 0 85577.8 2081.51 7
 -3 3 0 79214 1947.42 7
 -3 3 0 81809.6 2114.69 14
 -3 -3 0 80510.3 1997.41 3
 -3 -3 0 81081.1 2153.15 18
 -3 3 0 79499.5 2157.26 10
 -3 3 1 25414.6 942.465 3
 -3 3 1 25704 932.993 17
 -3 -3 1 23498.9 800.189 8
 -3 3 1 24983.6 1038.52 10
 -3 -3 1 23332.8 966.645 18
 -3 3 1 25064 911.834 15
 -3 3 1 23164.7 904.655 12
 -3 3 1 23659 907.898 14
 -3 -3 1 26623.5 1000.85 7
 -3 -3 1 24432.3 925.949 13
 -3 -3 1 25204.3 863.757 3
 -3 3 1 24346.9 916.774 20
 -3 3 1 25661.7 918.149 16
 -3 3 1 25883.8 723.041 8
 -3 3 1 25108.3 868.713 7
 -3 3 1 26142.8 954.26 18
 -3 -3 2 33120.7 1117.88 14
 -3 3 2 33142.4 1015.21 17
 -3 -3 2 33648.3 1119.53 15
 -3 3 2 32527.6 991.66 16
 -3 3 2 32217 989.467 15
 -3 -3 2 33169.5 1130 17
 -3 3 2 33352.9 1014.22 20
 -3 3 2 33786.1 1021.3 12
 -3 -3 2 35325.6 1150 20
 -3 -3 2 35163.4 1163.32 13
 -3 -3 2 32275.6 1074.13 6
 -3 -3 2 34499.2 942.211 4
 -3 -3 2 35029.2 967.818 3
 -3 -3 2 33474.2 1116.96 12
 -3 -3 2 32469.8 1126.66 18
 -3 3 2 34148.2 1019.16 14
 -3 -3 2 32494.2 1006.13 8
 -3 3 2 34518.3 1050.91 1
 -3 3 2 33218.4 738.777 13
 -3 -3 2 33417.7 1168.74 19
 -3 3 2 34692.2 1227.28 10
 -3 3 2 34434.7 1039.29 7
 -3 3 2 32086.4 1020.83 18
 -3 -3 2 34736 1229.4 7
 -3 3 2 34714.1 1067.9 3
 -3 3 2 32264.1 961.207 2
 -3 -3 3 33523.7 1212.2 13
 -3 3 3 36107.6 953.71 16
 -3 3 3 34326.2 949.166 20
 -3 -3 3 34254 1136.96 18
 -3 3 3 34069.3 928.479 14
 -3 3 3 33300.4 1215.71 10
 -3 3 3 33817.4 940.005 20
 -3 3 3 34363.2 1090.17 7
 -3 3 3 34866 948.646 17
 -3 -3 3 32862.3 1154.43 19
 -3 3 3 34189.9 940.206 15
 -3 3 3 34665.6 1044.69 1
 -3 -3 3 35259.3 903.139 3
 -3 -3 3 34916.2 1122.31 8
 -3 -3 3 34994.1 1115.07 14
 -3 -3 3 32963.1 1111.7 20
 -3 -3 3 34698.3 1088.23 4
 -3 3 3 35947.1 946.39 12
 -3 3 3 36422.6 1064.54 3
 -3 -3 3 35941.8 1129.96 12
 -3 3 3 35715.4 970.85 18
 -3 -3 3 33730 1119 17
 -3 -3 4 44089.6 1294.45 12
 -3 3 4 44372.7 1019.01 20
 -3 3 4 42378.8 1003.57 15
 -3 -3 4 43619.5 1012.55 3
 -3 -3 4 45471.1 1359.21 19
 -3 -3 4 43131.5 1288.81 17
 -3 -3 4 43622.1 1513.14 13
 -3 3 4 43025 1013.43 17
 -3 3 4 42133.2 1008.24 20
 -3 -3 4 43301.2 1282.31 14
 -3 3 4 44074 1012.4 15
 -3 3 4 44525.3 1006.52 12
 -3 3 4 44510 1230.21 3
 -3 3 4 47150.7 1266.86 1
 -3 3 4 45589.3 1437.64 10
 -3 3 4 43534.4 1008.63 14
 -3 3 4 44235.8 1037.35 18
 -3 -3 4 43720 1310.52 18
 -3 3 4 46049 1021.79 16
 -3 3 4 42103 1325.79 7
 -3 -3 4 44183.4 1411.1 8
 -3 3 5 9984.83 334.517 17
 -3 -3 5 10158.9 580.898 19
 -3 3 5 9497.46 324.668 20
 -3 3 5 10035.4 331.206 16
 -3 3 5 8883.75 706.037 6
 -3 3 5 10029.7 331.299 20
 -3 3 5 9253.14 318.67 15
 -3 -3 5 9330.82 536.736 12
 -3 3 5 9250.81 318.328 12
 -3 3 5 9419.83 325.569 14
 -3 3 5 10429.4 630.196 10
 -3 -3 5 9672.38 664.511 8
 -3 -3 5 9650.38 541.074 14
 -3 3 5 9966.94 342.848 18
 -3 3 5 10324.3 529.993 3
 -3 -3 5 9186.59 684.42 13
 -3 3 5 10641.9 537.835 1
 -3 3 5 9249.44 318.996 16
 -3 -3 5 9955.44 549.713 17
 -3 -3 5 9703.75 550.771 18
 -3 3 5 9527.02 321.375 15
 -3 -3 6 50213 1498.62 19
 -3 -3 6 49767.6 1455.33 6
 -3 -3 6 51983.1 1816.5 8
 -3 -3 6 49071.7 1454.83 14
 -3 3 6 46505.5 1384.67 3
 -3 -3 6 49523.8 1856.56 13
 -3 3 6 51470.1 1918.66 6
 -3 3 6 50821.6 1556.12 10
 -3 -3 6 51277.7 1456.6 16
 -3 -3 6 50903 1461.83 17
 -3 -3 6 52888.6 1494.76 18
 -3 -3 7 38603.3 1231.63 16
 -3 -3 7 34659.4 1234.62 6
 -3 -3 7 36222.7 1589.97 8
 -3 -3 7 36761.5 1656.84 13
 -3 3 7 37809.8 1679.77 6
 -3 -3 7 39143.7 1247.43 17
 -3 -3 7 37295.4 1244.69 18
 -3 -3 7 33699.1 1234.07 19
 -3 3 7 37112.8 1295.93 10
 -3 3 8 5236.74 443.71 10
 -3 -3 8 5313.33 641.265 13
 -3 -3 8 5118.73 604.24 8
 -3 -3 8 5272.75 456.054 19
 -3 -3 8 4882.68 415.183 17
 -3 3 8 5264.2 628.09 6
 -3 -3 8 4746.58 437.209 6
 -3 -3 8 5150.77 438.257 18
 -3 -3 8 5529.83 435.768 16
 -3 -3 9 5273.46 676.057 13
 -3 -3 9 4919.54 474.905 6
 -3 3 9 5027.32 651.589 6
 -3 -3 9 4509.61 619.832 8
 -3 -3 10 35415.8 1935.8 13
 -3 3 10 38067.2 1937.73 6
 -3 -3 10 36154.7 1913.58 8
 -3 3 11 1765.16 419.377 6
 -3 3 11 1596.48 409.225 8
 -3 -3 11 1495.33 409.473 13
 -3 -3 11 1664.11 428.774 8
 -3 3 12 3995.18 678.121 8
 -3 -3 12 3625.77 663.26 8
 -3 -3 12 4511.69 753.838 13
 -3 3 12 4554.79 705.944 6
 -3 -3 13 2182.38 543.267 8
 -3 3 13 1859.5 491.359 6
 -3 3 13 1474.89 444.69 8
 -3 -3 13 1570.37 474.497 13
 -3 -3 14 5020.74 847.55 8
 -3 3 14 4358.87 800.13 8
 -3 -3 14 4274.63 793.607 13
 -3 5 -13 1964.64 496.262 2
 -3 5 -13 1332.13 428.927 12
 -3 -5 -13 803.801 333.957 3
 -3 5 -13 1464.45 481.646 11
 -3 -5 -13 1325.53 449.455 4
 -3 5 -13 1840.48 502.379 14
 -3 5 -13 1773.52 520.667 4
 -3 5 -13 1235.1 397.848 3
 -3 -5 -13 1339.77 489.58 11
 -3 5 -12 3890.54 721.282 12
 -3 5 -12 4510.11 792.564 4
 -3 -5 -12 4290.11 746.584 4
 -3 5 -12 4378.22 768.361 11
 -3 5 -12 3739.56 694.631 14
 -3 5 -12 4702.94 753.588 2
 -3 -5 -12 3839.9 761.068 11
 -3 5 -12 4169.63 728.901 3
 -3 -5 -12 5172.81 817.79 3
 -3 -5 -11 5987.04 786.119 9
 -3 5 -11 7152.52 915.37 11
 -3 5 -11 5925.45 862.227 4
 -3 5 -11 6661.37 847.288 2
 -3 -5 -11 7284.42 903.845 4
 -3 5 -11 6389.3 889.127 14
 -3 -5 -11 6487.45 953.668 11
 -3 5 -11 4709.75 767.965 12
 -3 -5 -11 7142.95 900.987 3
 -3 -5 -10 44276.1 2133.19 9
 -3 -5 -10 42400.8 2166.99 4
 -3 -5 -10 45264 2449.09 11
 -3 5 -10 44021.7 2326.87 14
 -3 5 -10 44425.6 2340.95 12
 -3 -5 -10 41290.5 2191.41 3
 -3 5 -10 41066 2073.43 2
 -3 5 -10 45344.4 2338.98 4
 -3 5 -10 48054.5 2346.1 11
 -3 -5 -9 3325.06 542.273 9
 -3 5 -9 1953.56 447.698 4
 -3 -5 -9 2136.04 484.331 11
 -3 -5 -9 3042.72 526.914 4
 -3 5 -9 1998.8 460.761 14
 -3 5 -9 2625.06 528.653 12
 -3 5 -9 2955.71 528.493 11
 -3 5 -9 2237.01 437.447 2
 -3 -5 -9 2240.1 474.983 3
 -3 -5 -8 12852.1 1019.2 9
 -3 5 -8 11028.5 1032.57 4
 -3 -5 -8 10909.2 935.542 4
 -3 -5 -8 12257.1 1057.69 3
 -3 5 -8 11682.9 1078.1 14
 -3 5 -8 13178.6 1003.27 2
 -3 5 -8 13001.1 1045.79 11
 -3 -5 -8 12041.7 1094.8 11
 -3 5 -8 11899.2 1023.68 10
 -3 -5 -7 6799.9 770.346 11
 -3 -5 -7 8310.25 833.234 3
 -3 5 -7 7778.78 749.304 11
 -3 5 -7 7712.62 802.394 10
 -3 5 -7 9659.39 945.435 14
 -3 -5 -7 8048.69 753.641 4
 -3 5 -7 8419.12 743.986 2
 -3 -5 -7 9566.1 845.299 9
 -3 5 -7 7656.07 782.046 4
 -3 -5 -7 8443.16 423.38 10
 -3 5 -6 27745.2 1475.8 4
 -3 -5 -6 30388.8 1472.21 9
 -3 5 -6 29138.8 1616.22 14
 -3 -5 -6 29184.4 1531.78 11
 -3 -5 -6 29077.4 1535.08 3
 -3 -5 -6 30738.9 977.746 10
 -3 -5 -6 30794.8 1424.72 4
 -3 5 -6 27600.3 1314.99 2
 -3 5 -6 26289.4 1470.52 10
 -3 -5 -6 26913.3 1340.59 7
 -3 -5 -5 10737.5 586.338 10
 -3 5 -5 10232.4 806.268 4
 -3 5 -5 10629.5 867.534 10
 -3 -5 -5 9570.51 721.643 7
 -3 5 -5 10655.9 908.832 14
 -3 -5 -5 10306 845.975 3
 -3 5 -5 10805 729.44 2
 -3 -5 -5 13082.3 935.145 11
 -3 -5 -5 10180.4 866.97 18
 -3 -5 -4 46428.8 1611.92 7
 -3 -5 -4 47237.1 1770.38 11
 -3 -5 -4 45742.2 1863.05 18
 -3 5 -4 46343.9 1716.61 4
 -3 5 -4 44073.4 1891.38 14
 -3 5 -4 47057.3 1547.31 2
 -3 -5 -4 48339.8 1864.31 3
 -3 5 -4 48113.5 1895.87 10
 -3 5 -3 1760.61 243.702 2
 -3 -5 -3 1327.83 268.063 3
 -3 -5 -3 1369.92 292.337 18
 -3 5 -3 1309.67 283.622 12
 -3 -5 -3 1790.95 268.481 7
 -3 5 -3 1498.58 299.78 14
 -3 5 -3 1217.13 292.054 10
 -3 5 -3 1570.81 276.915 4
 -3 5 -2 14107.2 659.98 2
 -3 -5 -2 13692.5 719 7
 -3 -5 -2 13151.6 885.893 18
 -3 5 -2 14615.5 808.424 7
 -3 5 -2 12562.3 862.072 14
 -3 5 -2 14106.4 903.734 10
 -3 -5 -2 12800.7 814.975 3
 -3 5 -2 14307 779.911 4
 -3 5 -2 12513.7 861.587 12
 -3 5 -1 8105.19 649.16 12
 -3 -5 -1 8136.79 530.12 7
 -3 5 -1 8602.76 665.742 14
 -3 5 -1 8271.03 459.334 2
 -3 5 -1 7934.94 536.604 7
 -3 -5 -1 8035.13 660.493 18
 -3 -5 -1 9171.59 643.117 13
 -3 -5 -1 8520.7 614.702 3
 -3 5 -1 9514.88 708.731 10
 -3 -5 0 116626 2788.46 3
 -3 -5 0 113839 2990.27 18
 -3 5 0 119856 2932.5 14
 -3 5 0 113468 2892.8 12
 -3 5 0 110873 2544.42 7
 -3 -5 0 117282 2851.05 13
 -3 5 0 119677 2335.75 13
 -3 -5 0 122847 2748.61 7
 -3 -5 0 120141 3009.97 17
 -3 5 0 117370 2998.06 10
 -3 5 1 22415.1 1001.34 12
 -3 -5 1 23236 955.971 3
 -3 5 1 22431.1 808.473 7
 -3 -5 1 22997.5 1075.83 17
 -3 5 1 22825.1 1000.46 14
 -3 -5 1 23642.9 999.936 7
 -3 -5 1 22445.7 1081.21 18
 -3 5 1 22355.3 662.68 13
 -3 -5 1 24316.9 1052.24 13
 -3 -5 1 21651.5 1092.57 19
 -3 -5 1 23633 956.965 8
 -3 5 1 24124.9 1098.22 10
 -3 -5 2 16685.5 884.232 17
 -3 5 2 17142.8 802.648 12
 -3 -5 2 14685.7 747.078 8
 -3 5 2 15811.6 622.356 7
 -3 5 2 16011.4 552.638 13
 -3 -5 2 14934.2 877.866 19
 -3 -5 2 15496.5 735.196 3
 -3 -5 2 13323.3 782.557 7
 -3 -5 2 13729.5 664.695 6
 -3 -5 2 15543.3 838.734 13
 -3 5 2 15147 840.349 10
 -3 5 2 15803.7 768.029 14
 -3 -5 2 15484.2 868.314 18
 -3 -5 3 6861.74 556.596 17
 -3 5 3 6892.89 468.904 12
 -3 -5 3 6402.68 506.048 8
 -3 5 3 7067.48 472.648 14
 -3 5 3 7046.81 400.202 7
 -3 5 3 7427.96 407.77 13
 -3 -5 3 6017.56 530.778 13
 -3 -5 3 7044.68 426.738 6
 -3 -5 3 6919.18 456.586 3
 -3 5 3 6658.15 472.416 20
 -3 -5 3 6681.59 576.737 19
 -3 -5 3 6030.08 531.224 18
 -3 5 3 6800.24 535.461 10
 -3 -5 4 62007.2 1516.52 6
 -3 -5 4 64528 1969.83 18
 -3 -5 4 63332.1 2010.53 19
 -3 5 4 61491 1830.87 10
 -3 5 4 63526.8 1710.45 18
 -3 -5 4 66291.9 1962.17 17
 -3 5 4 64555.6 1753.84 19
 -3 5 4 63057.4 1651.09 15
 -3 5 4 66429.2 1677.37 14
 -3 5 4 62820.1 1585.75 7
 -3 -5 4 63292.4 1627.04 3
 -3 -5 4 63474.6 2049.98 13
 -3 5 4 61409 1646.53 16
 -3 5 4 62875.7 1660.19 20
 -3 5 4 60907 1624.72 12
 -3 5 4 65549.9 2184.35 6
 -3 5 4 64759.3 1681.54 17
 -3 -5 4 62394.3 1920.51 8
 -3 5 5 1279.14 184.137 15
 -3 -5 5 1310.91 283.97 13
 -3 5 5 1317.83 189.999 20
 -3 5 5 1475.34 240.06 10
 -3 -5 5 1417.46 171.466 6
 -3 5 5 1676.47 178.723 1
 -3 -5 5 1444.5 270.454 19
 -3 5 5 1353.98 201.339 7
 -3 5 5 1240.46 181.842 14
 -3 5 5 1229.48 179.355 15
 -3 5 5 1209.63 181.113 12
 -3 5 5 1443.35 203.556 16
 -3 5 5 1823.28 223.23 17
 -3 -5 5 1137.44 177.142 3
 -3 5 5 1323.99 202.323 19
 -3 -5 5 1123.12 241.547 8
 -3 -5 5 1876.88 293.479 18
 -3 -5 5 1110.61 228.934 16
 -3 5 5 1507.93 204.814 18
 -3 -5 5 1784.25 279.783 17
 -3 5 5 1328.29 301.767 6
 -3 5 6 25508 1019.76 10
 -3 5 6 23829.8 761.07 1
 -3 -5 6 25916.3 1211.01 19
 -3 5 6 23949.7 840.199 16
 -3 5 6 25328.3 872.825 16
 -3 5 6 23680.9 1005.36 7
 -3 5 6 23362.9 827.557 15
 -3 5 6 23320.5 838.637 15
 -3 -5 6 25211 1263.49 8
 -3 -5 6 24529.8 795.234 6
 -3 -5 6 24526.4 1314.71 13
 -3 -5 6 24358.2 797.878 6
 -3 5 6 22357 815.209 12
 -3 5 6 24321.1 1361.71 6
 -3 5 6 24600 851.867 20
 -3 -5 6 24161 1122.98 17
 -3 5 6 24435.6 890.237 18
 -3 -5 6 24602.3 1146.03 18
 -3 5 6 24305.2 865.642 17
 -3 5 6 25085 924.095 19
 -3 -5 6 25478.9 1141.43 16
 -3 -5 6 22262.8 868.546 3
 -3 5 6 24345.6 852.701 14
 -3 -5 7 4105.6 456.279 17
 -3 -5 7 5805.38 626.631 8
 -3 5 7 4701.54 333.031 16
 -3 5 7 4257.43 314.794 15
 -3 5 7 4655.35 606.873 6
 -3 -5 7 3793.52 297.849 6
 -3 5 7 4743.59 341.259 14
 -3 -5 7 4230.2 479.481 19
 -3 -5 7 4585.56 589.961 13
 -3 5 7 4325.91 321.396 12
 -3 5 7 3945.08 308.96 20
 -3 -5 7 5017.67 504.987 18
 -3 -5 7 3907.56 440.271 16
 -3 5 7 4051.37 376.086 10
 -3 -5 8 9257.23 714.35 18
 -3 5 8 9160.03 549.827 10
 -3 -5 8 11384.2 981.339 13
 -3 5 8 8446.43 865.32 6
 -3 -5 8 8862.12 721.085 19
 -3 -5 8 11501.8 947.369 8
 -3 -5 8 9151.5 699.103 17
 -3 -5 8 9051.98 690.67 16
 -3 -5 9 3352.73 551.061 8
 -3 -5 9 2939.87 399.582 16
 -3 5 9 3067.76 552.926 6
 -3 -5 9 4724.33 667.9 13
 -3 -5 9 3246.88 424.567 17
 -3 -5 9 2873.37 423.982 19
 -3 -5 9 3237.31 430.726 18
 -3 -5 10 13888.9 1183.72 8
 -3 5 10 12847.3 1164.38 6
 -3 -5 10 13913.5 1224.58 13
 -3 -5 11 4554.16 730.161 13
 -3 -5 11 4541.99 705.382 8
 -3 5 11 5076.03 758.186 6
 -3 -5 12 29556.8 2012.04 13
 -3 5 12 30843.5 1994.2 6
 -3 -5 12 31199.5 1994.46 8
 -3 5 13 698.817 303.968 8
 -3 -5 13 1125.71 406.437 8
 -3 5 13 867.282 367.644 6
 -3 -5 13 561.394 333.52 13
 -3 7 -13 -122.153 246.866 2
 -3 7 -13 79.5506 226.817 4
 -3 7 -13 287.605 252.883 14
 -3 -7 -13 244.096 256.257 3
 -3 7 -13 136.676 176.393 12
 -3 -7 -13 335.94 347.014 11
 -3 7 -12 16054.5 1544.13 4
 -3 -7 -12 16428.9 1479.63 9
 -3 7 -12 14945.6 1399.37 11
 -3 -7 -12 14243 1512.11 11
 -3 7 -12 17556.6 1580.38 14
 -3 -7 -12 14700.5 1404.73 3
 -3 7 -12 16439.8 1447.09 2
 -3 7 -12 14916.8 1473.49 12
 -3 7 -11 3503.58 681.466 12
 -3 7 -11 3550.04 635.797 2
 -3 7 -11 3680.93 662.832 11
 -3 7 -11 4261.03 754.852 4
 -3 7 -11 2709.47 596.608 14
 -3 -7 -11 3552.96 654.55 9
 -3 -7 -11 3137.07 622.872 3
 -3 -7 -11 3420.95 692.463 11
 -3 -7 -10 3666.87 662.52 3
 -3 -7 -10 2802.42 594.504 11
 -3 7 -10 3866.06 618.786 2
 -3 7 -10 3882.8 686.395 4
 -3 -7 -10 2915.31 599.358 9
 -3 7 -10 4031.15 640.173 11
 -3 7 -10 4383.86 736.763 12
 -3 7 -10 4719.22 761.592 14
 -3 7 -9 3599.55 574.458 11
 -3 -7 -9 3387.82 633.879 11
 -3 -7 -9 2469.64 510.465 9
 -3 7 -9 3121.62 610.928 14
 -3 7 -9 1750.63 441.378 4
 -3 7 -9 2186.62 433.752 2
 -3 -7 -9 2569.12 524.405 3
 -3 7 -9 1382.14 400.614 12
 -3 -7 -8 5880.27 782.783 11
 -3 -7 -8 5669.1 744.13 9
 -3 7 -8 6422.79 716.403 11
 -3 7 -8 6386.56 793.476 4
 -3 7 -8 6911.64 861.243 14
 -3 -7 -8 6761.42 811.122 3
 -3 7 -8 5432.35 667.766 2
 -3 7 -8 6220.39 824.575 12
 -3 7 -7 2833.79 444.758 2
 -3 7 -7 3103.24 525.728 4
 -3 -7 -7 3242.68 541.651 9
 -3 -7 -7 2806.63 505.737 3
 -3 7 -7 3179.37 564.043 12
 -3 7 -7 3936.89 628.023 10
 -3 -7 -7 2517.21 477.372 11
 -3 7 -7 3161.59 560.941 14
 -3 7 -7 3173.64 468.889 11
 -3 -7 -7 2350.88 474.323 18
 -3 7 -6 17273.3 1198.36 4
 -3 -7 -6 18221.4 785.91 10
 -3 -7 -6 19055.9 1279.84 3
 -3 7 -6 18267.5 1317.73 12
 -3 -7 -6 18799.8 1273.88 9
 -3 -7 -6 18133.3 1222.53 11
 -3 7 -6 18913.3 1336.33 14
 -3 7 -6 18976.9 1328.92 10
 -3 7 -6 17808.9 1095.42 2
 -3 -7 -6 19405 1085.3 7
 -3 -7 -6 17950.7 1272.6 18
 -3 7 -6 17542.1 1060.57 11
 -3 -7 -5 24321 1170.67 7
 -3 7 -5 21975.2 1417.63 12
 -3 -7 -5 23379.3 1410.62 18
 -3 -7 -5 24607.5 1335.5 11
 -3 7 -5 23392 1336.29 4
 -3 7 -5 21980.4 1405.88 14
 -3 7 -5 23507.7 1189.72 2
 -3 7 -5 22932.7 1428.72 10
 -3 -7 -5 22332.2 1347.96 3
 -3 7 -4 24228.3 1301.77 4
 -3 7 -4 24694.4 1446.99 10
 -3 -7 -4 25571.2 1138.78 7
 -3 -7 -4 26716.7 1418.98 3
 -3 -7 -4 27207 1483.05 18
 -3 7 -4 25322.3 1170.16 2
 -3 7 -4 26034.4 1486.83 12
 -3 -7 -4 26632.9 1311.27 11
 -3 7 -4 27162.7 1510.96 14
 -3 7 -3 35615.1 1679.28 10
 -3 -7 -3 33649.6 1259.81 7
 -3 7 -3 33878 1475.31 4
 -3 7 -3 33217.4 1300.25 2
 -3 7 -3 34669.3 1659.94 14
 -3 -7 -3 31404.1 1511.31 3
 -3 7 -3 34392.5 1661.82 12
 -3 -7 -3 32728.8 1605.82 18
 -3 -7 -3 34524.4 1399.37 11
 -3 7 -2 15806.2 1061.46 10
 -3 -7 -2 13410 973.904 18
 -3 7 -2 13392.2 861.343 4
 -3 7 -2 15673.3 797.837 2
 -3 7 -2 13230.2 957.758 14
 -3 -7 -2 14425.1 749.627 7
 -3 7 -2 14137.2 994.154 12
 -3 -7 -2 13517.6 922.875 13
 -3 -7 -2 14334.4 941.328 3
 -3 -7 -1 39970.8 1715.76 18
 -3 7 -1 38030.4 1672.67 10
 -3 7 -1 39932.3 1316.11 2
 -3 -7 -1 39471.5 1757.25 19
 -3 7 -1 36548.2 1615.96 12
 -3 -7 -1 38556.2 1316.38 7
 -3 7 -1 40860.7 1680.04 14
 -3 -7 -1 39025.7 1587.87 13
 -3 -7 -1 36489.3 1634.41 17
 -3 -7 -1 40368.4 1581.44 3
 -3 -7 0 9470.07 775.482 17
 -3 7 0 10146.9 583.734 7
 -3 7 0 10768 791.195 14
 -3 -7 0 10059.9 748.233 13
 -3 7 0 9929.39 759.549 12
 -3 -7 0 10794 752.475 3
 -3 -7 0 10451.4 845.282 19
 -3 7 0 9983.34 597.567 2
 -3 7 0 9059.06 753.89 10
 -3 -7 0 11150.1 664.897 7
 -3 -7 0 9407.94 782.463 18
 -3 7 1 6224.91 595.054 10
 -3 7 1 4886.64 355.64 7
 -3 7 1 5652.55 544.842 12
 -3 7 1 6320.63 573.064 14
 -3 -7 1 6063.51 515.526 7
 -3 -7 1 5184.83 569.295 18
 -3 -7 1 6147.02 576.166 13
 -3 7 1 5433.86 384.757 13
 -3 -7 1 5361.81 569.87 17
 -3 -7 1 5856.63 534.493 3
 -3 -7 1 5459.14 599.329 19
 -3 7 1 5105.62 528.966 20
 -3 -7 1 6171.56 545.581 8
 -3 -7 2 78129.8 2273.97 8
 -3 7 2 76150.7 1701.27 7
 -3 7 2 77885.7 2371.61 10
 -3 7 2 75853 2254.91 12
 -3 -7 2 80585.8 2533.33 18
 -3 7 2 78122.1 2312.04 20
 -3 -7 2 80612.5 2245.47 3
 -3 7 2 79216.7 2284.77 14
 -3 -7 2 78928.6 2290.85 7
 -3 -7 2 78885.7 2573.28 19
 -3 -7 2 80753 2408.51 13
 -3 -7 2 79446.1 2486.54 17
 -3 7 3 634.439 183.149 12
 -3 7 3 1098.76 263.302 6
 -3 -7 3 1196.07 247.868 8
 -3 7 3 1439.23 275.858 10
 -3 -7 3 823.127 187.828 3
 -3 -7 3 781.145 233.072 18
 -3 7 3 955.044 217.027 14
 -3 7 3 1021.73 131.402 7
 -3 -7 3 1002.85 242.042 13
 -3 -7 3 929.811 252.428 17
 -3 -7 3 888.066 252.807 19
 -3 7 3 894.505 214.106 20
 -3 -7 3 1121.94 175.274 6
 -3 -7 4 2968.29 246.976 6
 -3 -7 4 2289.18 376.178 17
 -3 7 4 3381.26 245.235 7
 -3 -7 4 2996.98 444.441 19
 -3 -7 4 2447.4 372.005 8
 -3 -7 4 2069.65 363.046 18
 -3 7 4 3040.55 361.794 12
 -3 7 4 2762.39 343.706 14
 -3 -7 4 3826.3 490.691 13
 -3 -7 4 1988.41 293.646 3
 -3 7 4 2693.94 366.952 10
 -3 7 4 2803.57 356.831 20
 -3 7 4 3550.78 505.885 6
 -3 7 5 41840.6 1516.89 10
 -3 7 5 42343.7 1483.6 20
 -3 -7 5 44994.9 1770.14 16
 -3 7 5 40250.1 1864 6
 -3 7 5 42903.7 1485.38 14
 -3 -7 5 45362.5 1876.42 13
 -3 -7 5 40238.7 984.768 6
 -3 -7 5 43339 1744.5 8
 -3 7 5 43553.5 1159.68 7
 -3 -7 5 44195.9 1800.54 18
 -3 7 5 46326.1 1516.29 12
 -3 7 5 44308.5 1497.25 15
 -3 -7 5 42867.4 1750.22 17
 -3 -7 5 45180.1 1871.59 19
 -3 -7 5 40638.2 1448.84 3
 -3 7 6 13996.1 769.977 15
 -3 -7 6 13999 1013.76 19
 -3 7 6 14993.9 669.534 7
 -3 -7 6 13392.9 971.538 8
 -3 7 6 15454.1 811.329 20
 -3 -7 6 16929.6 1147.94 13
 -3 7 6 13699.9 768.377 14
 -3 7 6 14331.8 775.395 12
 -3 7 6 13267.1 1062.95 6
 -3 7 6 13747.1 787.632 10
 -3 -7 6 13117.3 956.78 18
 -3 -7 6 13517.5 776.456 3
 -3 -7 6 16145.5 1022.05 16
 -3 -7 6 16142.9 1034.66 17
 -3 -7 7 34685.3 1690.65 8
 -3 7 7 33281.1 1252.03 20
 -3 -7 7 33024 1638.7 19
 -3 -7 7 36733.5 1641.04 17
 -3 -7 7 31895.8 1270.69 3
 -3 7 7 34098.2 1249.2 15
 -3 -7 7 37955.7 1696.66 18
 -3 7 7 33807.8 1214.26 7
 -3 -7 7 32317 1717.39 13
 -3 7 7 33064.4 1243.02 12
 -3 7 7 37361.9 1909.34 6
 -3 7 7 34754.8 1283.24 14
 -3 7 7 32590.2 1221.36 10
 -3 -7 7 37436 1642.82 16
 -3 7 7 32412.9 1220.75 16
 -3 -7 8 20080.3 1400.95 13
 -3 -7 8 20663.4 1228.84 17
 -3 -7 8 17837.2 1205.63 19
 -3 7 8 19018.5 955.247 7
 -3 -7 8 19146 1178.46 16
 -3 -7 8 20423.8 1342.76 8
 -3 7 8 20640.1 1449.56 6
 -3 -7 8 20110.5 1234.52 18
 -3 -7 9 15072.3 1108.06 19
 -3 -7 9 13826.2 1035.88 18
 -3 -7 9 12171.4 953.821 16
 -3 -7 9 14931 1055.34 17
 -3 -7 9 14963.2 1264.86 13
 -3 7 9 14900.2 1278.55 6
 -3 -7 9 16213.7 1254.08 8
 -3 7 10 1440.32 403.966 6
 -3 -7 10 2079.62 469.718 8
 -3 -7 10 2329.11 518.007 13
 -3 -7 11 9334.39 1095.06 13
 -3 -7 11 10749.3 1118 8
 -3 7 11 8463.33 1051.13 6
 -3 -7 12 17117.9 1547.69 13
 -3 7 12 15464.3 1475.86 6
 -3 -7 12 18378.8 1547.82 8
 -3 7 13 153.519 232.618 6
 -3 -7 13 72.2959 190.588 13
 -3 -7 13 141.094 136.51 8
 -3 -9 -12 7927.59 1075.21 3
 -3 -9 -12 8932.59 1213.66 11
 -3 9 -12 9042.19 1092.74 2
 -3 9 -12 9858.34 1231.04 4
 -3 9 -12 10361.1 1248.43 14
 -3 -9 -12 8879.21 1165.56 9
 -3 9 -12 9809.22 1228.46 12
 -3 9 -11 1875.99 465.345 2
 -3 -9 -11 1364.05 435.192 3
 -3 9 -11 1391.85 451.299 12
 -3 9 -11 1213.39 465.698 4
 -3 9 -11 1938.54 538.822 14
 -3 -9 -11 960.118 416.957 11
 -3 -9 -11 2034 549.641 9
 -3 9 -10 2485.21 591.169 4
 -3 -9 -10 3508.62 704.279 9
 -3 -9 -10 4906.65 780.659 3
 -3 9 -10 2132.69 536.357 12
 -3 9 -10 2618.23 612.593 14
 -3 9 -10 2506.88 531.594 2
 -3 -9 -10 2751.11 603.645 11
 -3 -9 -9 1743.52 473.162 11
 -3 9 -9 1175.14 389.51 12
 -3 -9 -9 2085.06 505.693 3
 -3 9 -9 1428.46 374.278 2
 -3 9 -9 985.87 362.302 4
 -3 -9 -9 2044.86 515.698 9
 -3 9 -9 1876.02 491.196 14
 -3 -9 -8 45598 2391.54 9
 -3 9 -8 44576.9 2403.26 12
 -3 9 -8 51608 2554.6 14
 -3 9 -8 48111.8 2403.17 4
 -3 -9 -8 50580.3 2476.22 18
 -3 9 -8 44695.4 2115.74 2
 -3 -9 -8 46514.5 2343.22 3
 -3 9 -8 49054.8 2036.17 11
 -3 -9 -8 47830.7 2368.25 11
 -3 -9 -7 23436.5 1600.45 18
 -3 9 -7 21345.8 1564.44 14
 -3 9 -7 23118.5 1397.04 2
 -3 -9 -7 23147 1539.61 3
 -3 9 -7 21968.3 1550.82 4
 -3 9 -7 20094.2 1546.2 10
 -3 -9 -7 19275.4 1380.2 11
 -3 9 -7 20468.6 1196.12 11
 -3 9 -7 22693.6 1626.87 12
 -3 -9 -7 20161.9 1490.65 9
 -3 9 -6 4413.04 686.794 10
 -3 -9 -6 4701.83 622.44 11
 -3 9 -6 4146.63 661.935 12
 -3 -9 -6 3829.24 618.587 9
 -3 9 -6 4419.69 500.292 11
 -3 9 -6 4075.26 548.511 2
 -3 9 -6 3170.93 549.102 4
 -3 -9 -6 3159.79 422.717 7
 -3 9 -6 4736.1 702.28 14
 -3 -9 -6 3687.53 581.085 3
 -3 -9 -6 4621.75 672.144 18
 -3 -9 -5 25252.1 1412.15 11
 -3 -9 -5 27173 1217.99 7
 -3 9 -5 26575.5 1536.4 4
 -3 -9 -5 29495.2 1709.4 18
 -3 -9 -5 27640.8 1604.57 3
 -3 9 -5 30932.6 1767.95 14
 -3 9 -5 27451.1 1720.27 10
 -3 9 -5 29579 1452.31 2
 -3 9 -5 27620.2 1687.4 12
 -3 -9 -4 12389.8 1068.31 18
 -3 -9 -4 15499.9 993.099 11
 -3 -9 -4 13816.3 800.087 7
 -3 9 -4 14239 935.621 2
 -3 9 -4 13029.1 1009.32 4
 -3 9 -4 15254.8 1187.95 14
 -3 9 -4 13327.1 1143.01 10
 -3 -9 -4 13340.7 1059.35 3
 -3 9 -4 14137 1150.09 12
 -3 9 -3 28221.1 1468.35 4
 -3 -9 -3 29869.1 1332.9 11
 -3 -9 -3 29877.4 1559.4 3
 -3 9 -3 31548.2 1370.71 2
 -3 9 -3 33653.1 1739.25 14
 -3 -9 -3 29148.4 1636.82 18
 -3 -9 -3 29650.6 1172.61 7
 -3 9 -3 28760.7 1638.07 12
 -3 9 -3 25934.1 1595.68 10
 -3 9 -2 62872 2252.31 4
 -3 -9 -2 60627.5 2292.67 3
 -3 9 -2 64277.3 2470.99 12
 -3 -9 -2 68565.1 1892.11 7
 -3 9 -2 68102.6 2511.33 14
 -3 9 -2 63408.9 2508.68 10
 -3 -9 -2 66124.9 1954.26 11
 -3 -9 -2 66343.3 2398.77 13
 -3 9 -2 63184.2 2034.12 2
 -3 -9 -2 65212.6 2523.25 18
 -3 -9 -2 63445.1 2465.4 17
 -3 -9 -1 10104.9 898.375 17
 -3 -9 -1 10359 621.401 11
 -3 9 -1 10725 942.481 10
 -3 9 -1 10630.3 720.193 2
 -3 -9 -1 11491.4 684.375 7
 -3 9 -1 10397.2 883.025 14
 -3 -9 -1 11398.9 891.29 13
 -3 -9 -1 11947.4 906.673 3
 -3 -9 -1 9324.21 908.665 19
 -3 -9 -1 11696.7 973.579 18
 -3 9 -1 12219.3 964.136 12
 -3 -9 0 226.994 144.303 3
 -3 -9 0 264.756 171.241 19
 -3 -9 0 375.845 175.36 13
 -3 9 0 450.704 205.844 10
 -3 9 0 184.782 133.777 14
 -3 -9 0 434.652 199.243 17
 -3 9 0 147.094 89.6914 2
 -3 -9 0 229.701 141.76 7
 -3 -9 0 109.808 94.1486 18
 -3 9 0 321.529 173.128 20
 -3 9 0 250.827 124.637 12
 -3 -9 1 451.161 174.833 3
 -3 -9 1 429.722 159.057 7
 -3 9 1 500.879 183.279 6
 -3 9 1 530.208 204.358 10
 -3 -9 1 424.226 182.383 17
 -3 9 1 996.717 272.808 12
 -3 -9 1 747.441 230.414 13
 -3 9 1 315.823 224.902 20
 -3 -9 1 678.858 250.672 19
 -3 9 1 231.049 144.436 14
 -3 -9 1 605.326 194.248 8
 -3 -9 1 800.208 261.155 18
 -3 9 2 33802.8 1576.01 10
 -3 9 2 32747.5 1572.48 6
 -3 9 2 35440 1567.93 12
 -3 9 2 31824.3 1524.36 20
 -3 -9 2 34429.1 1531.83 8
 -3 9 2 34768.3 1554.26 14
 -3 -9 2 33061.6 1733.81 19
 -3 -9 2 31573.6 1538.43 13
 -3 -9 2 31503.1 1391.78 7
 -3 -9 2 30917.1 1627.83 18
 -3 -9 2 34039.8 1495.73 3
 -3 -9 2 34335.9 1680.38 17
 -3 9 3 24130.7 1250.86 14
 -3 9 3 22866.3 1239.15 20
 -3 -9 3 22431.1 1379.1 18
 -3 -9 3 23026.1 1378.08 17
 -3 -9 3 22695.3 1225.85 7
 -3 9 3 23277.4 1225.43 12
 -3 -9 3 23798.1 1334.42 13
 -3 -9 3 22583.2 1247.27 8
 -3 -9 3 23033.6 1199.06 3
 -3 9 3 23464.2 1257.13 10
 -3 -9 3 23801.4 1467.61 19
 -3 9 3 25320.6 1412.2 6
 -3 9 4 19944.3 1131.65 20
 -3 -9 4 19450.6 1281.53 18
 -3 -9 4 19245.8 1310.13 19
 -3 -9 4 17553.6 1124.26 8
 -3 -9 4 19539.9 1263.22 17
 -3 -9 4 18835.6 720.341 11
 -3 9 4 18922.7 1090.57 14
 -3 9 4 16204.3 1016.58 10
 -3 -9 4 18818.2 1217.94 13
 -3 9 4 19183.9 1267.76 6
 -3 9 4 18102.8 1066.42 12
 -3 -9 4 19276.9 1073.82 3
 -3 9 5 1535.31 304.063 10
 -3 -9 5 2264.47 420.13 17
 -3 9 5 2735.62 502.927 6
 -3 -9 5 1899.77 368.589 8
 -3 9 5 810.643 215.362 15
 -3 -9 5 2003.72 413.705 18
 -3 9 5 1253.74 266.211 14
 -3 -9 5 1968.43 398.489 13
 -3 -9 5 1431.88 278.481 3
 -3 9 5 1183.3 257.252 12
 -3 -9 5 1948.41 422.07 19
 -3 9 5 810.304 217.019 20
 -3 -9 6 12770.4 1037.89 17
 -3 -9 6 12919.3 1061.93 18
 -3 -9 6 12329.1 1007.03 16
 -3 -9 6 12835.1 1089.17 19
 -3 9 6 11950.9 834.77 14
 -3 -9 6 11039.6 951.395 8
 -3 -9 6 14044.4 905.249 3
 -3 9 6 14110.4 906.175 20
 -3 -9 6 12133.5 1047.3 13
 -3 9 6 12289 838.146 12
 -3 9 6 12663.6 1111.24 6
 -3 9 6 13066.2 862.11 15
 -3 9 6 12494.8 820.561 10
 -3 -9 7 5982.01 589.947 3
 -3 -9 7 6948.52 762.392 16
 -3 -9 7 6638.23 798.093 19
 -3 9 7 7389.89 875.249 6
 -3 9 7 7315.09 627.61 15
 -3 9 7 6230.16 597.043 14
 -3 -9 7 7438.01 820.974 18
 -3 -9 7 7823.92 872.242 13
 -3 9 7 5144.4 537.392 12
 -3 -9 7 6088.34 739.672 17
 -3 9 7 6547.09 606.265 20
 -3 -9 7 7083.5 781.151 8
 -3 -9 8 28837.3 1648.25 17
 -3 -9 8 30142.2 1829.95 13
 -3 -9 8 26894.8 1685.89 19
 -3 9 8 29515.9 1876.23 6
 -3 -9 8 31396 1782.75 8
 -3 -9 8 31545.1 1697.77 16
 -3 -9 8 31719.7 1754.34 18
 -3 -9 9 2917.7 521.938 17
 -3 -9 9 3021.39 519.747 16
 -3 -9 9 2090.43 463.264 8
 -3 -9 9 3128.04 607.885 13
 -3 -9 9 2884.58 548.28 19
 -3 9 9 4145.55 713.78 6
 -3 -9 9 2848.95 524.642 18
 -3 -9 10 136.683 210.863 13
 -3 -9 10 -43.5125 148.236 8
 -3 9 10 137.964 116.048 6
 -3 -9 11 3104.49 660.613 13
 -3 9 11 3942.93 767.75 6
 -3 -9 11 4161.78 727.149 8
 -3 -9 12 21372.5 1738.58 8
 -3 -9 12 19893 1757.58 13
 -3 9 12 21269.9 1826.08 6
 -3 11 -11 9322.07 1202.17 4
 -3 -11 -11 7545.06 1060 3
 -3 11 -11 7935.09 1116.8 14
 -3 -11 -11 7900.48 1157.39 9
 -3 11 -11 7453.91 1089.83 12
 -3 11 -11 8096.74 1029.77 2
 -3 -11 -11 9576.71 1213.3 11
 -3 11 -10 8950.3 1156.43 12
 -3 11 -10 7807.68 1068.08 4
 -3 11 -10 8613.83 1134.69 14
 -3 -11 -10 8264.31 1131.24 9
 -3 11 -10 9117.52 1051.44 2
 -3 -11 -10 5714.8 900.309 11
 -3 -11 -10 6803.77 967.638 3
 -3 11 -9 10042.8 1192.19 12
 -3 11 -9 9075.29 1116.46 4
 -3 -11 -9 8680.3 1048.14 11
 -3 11 -9 10698.1 1235.27 14
 -3 11 -9 9702.68 1036.57 2
 -3 -11 -9 9683.45 1121.41 3
 -3 -11 -9 10054 1211.52 9
 -3 -11 -9 11795 1251.95 18
 -3 11 -8 6854.41 928.835 4
 -3 -11 -8 7718.7 932.343 11
 -3 11 -8 8124.81 1051.87 12
 -3 11 -8 8095.02 1032.56 14
 -3 11 -8 8370.2 912.11 2
 -3 -11 -8 8858.76 1028.82 3
 -3 -11 -8 7171.62 951.762 18
 -3 -11 -8 8199.56 1073.1 9
 -3 -11 -7 9856.88 1123.28 9
 -3 -11 -7 9215.83 961.701 11
 -3 11 -7 8295.23 980.66 4
 -3 11 -7 9529.78 938.945 2
 -3 11 -7 8269.67 1016.81 14
 -3 -11 -7 8149.4 966.667 3
 -3 11 -7 8913.89 1064.64 12
 -3 -11 -7 9037.64 1046.81 18
 -3 11 -6 9701.53 1078.5 12
 -3 -11 -6 11239.3 1133.2 18
 -3 11 -6 10520.4 1108.29 14
 -3 -11 -6 7778.03 919.874 3
 -3 11 -6 10765.9 958.971 2
 -3 -11 -6 9427.55 1064.11 9
 -3 -11 -6 11180.6 993.079 11
 -3 11 -6 9368.5 998.99 4
 -3 11 -5 1039.8 381.29 10
 -3 -11 -5 452.243 232.276 3
 -3 11 -5 544.777 221.2 4
 -3 -11 -5 834.671 326.098 18
 -3 11 -5 1184.7 372.451 14
 -3 11 -5 1278.14 385.445 12
 -3 11 -5 841.171 274.916 2
 -3 -11 -5 404.104 166.649 11
 -3 -11 -4 10018.4 657.673 7
 -3 11 -4 7633.31 928.821 10
 -3 11 -4 10855.2 1073.07 12
 -3 11 -4 7812.89 750.18 2
 -3 11 -4 10855.8 1067.66 14
 -3 -11 -4 7846.97 872.091 3
 -3 -11 -4 8659.61 758.039 11
 -3 -11 -4 10976.8 1083 18
 -3 11 -4 9629.49 923.641 4
 -3 -11 -3 16448.3 1315.27 17
 -3 11 -3 16435 1295.71 12
 -3 11 -3 16505.3 1070.77 2
 -3 -11 -3 15898.4 956.42 11
 -3 11 -3 17767.6 1397.45 10
 -3 11 -3 18757.8 1374.96 14
 -3 -11 -3 17863 884.079 7
 -3 -11 -3 16890.6 1245.33 3
 -3 11 -3 15165 1154.82 4
 -3 -11 -3 16862.5 1331.04 18
 -3 11 -2 22029.8 1483.87 12
 -3 11 -2 21546.4 1205.86 2
 -3 -11 -2 22573.9 1001.26 7
 -3 11 -2 25109.1 1573.84 14
 -3 -11 -2 22069.5 1408.52 13
 -3 -11 -2 21515.2 1473.58 17
 -3 11 -2 19794.2 1424.57 20
 -3 11 -2 21456.4 1502.08 10
 -3 11 -2 21755.8 1143.66 6
 -3 -11 -2 22075.8 1405.55 3
 -3 -11 -2 21941.1 1044.11 11
 -3 -11 -2 21971.2 1565.74 19
 -3 -11 -2 18177.6 1374.27 18
 -3 -11 -1 22148.9 1468.57 17
 -3 11 -1 22854.2 1481.13 20
 -3 -11 -1 20813.3 1326.7 3
 -3 11 -1 20676.4 1395.4 12
 -3 -11 -1 20023.5 884.961 11
 -3 -11 -1 19978.6 1424.54 18
 -3 11 -1 22261.2 1440.35 14
 -3 -11 -1 23271.3 1042.43 7
 -3 -11 -1 20053.7 1314.66 13
 -3 11 -1 20739.9 1163.56 6
 -3 11 -1 19349 1391.95 10
 -3 -11 -1 18458.1 1410.96 19
 -3 11 -1 20041.3 1135.44 2
 -3 -11 0 35378.4 1982.07 19
 -3 11 0 31539.3 1759.65 20
 -3 11 0 33329.8 1497.48 2
 -3 11 0 37926 1877.49 12
 -3 -11 0 34216.5 1059.33 11
 -3 11 0 32843.1 1755.7 14
 -3 -11 0 35657 1387.88 7
 -3 11 0 36929.2 1646.36 6
 -3 -11 0 36932.7 1789.47 13
 -3 -11 0 33533.9 1694.74 3
 -3 -11 0 34537.2 1893.69 18
 -3 11 0 30701.8 1738.91 10
 -3 -11 0 35272 1885.52 17
 -3 11 1 23367 1410.72 14
 -3 -11 1 22298.7 1548.53 19
 -3 -11 1 21404.3 1451.52 17
 -3 -11 1 20545.2 1090.5 7
 -3 11 1 21063.9 1347.3 12
 -3 11 1 21266.2 1378.15 10
 -3 11 1 18617.2 1297.25 20
 -3 -11 1 21254.6 1344.36 13
 -3 -11 1 20563.5 1284.22 3
 -3 11 1 22045.2 1300.52 6
 -3 -11 1 22071.4 1489.34 18
 -3 -11 1 20450.6 645.761 11
 -3 -11 1 22016.5 1325.92 8
 -3 -11 2 7620.91 762.184 8
 -3 -11 2 7239.13 825.562 17
 -3 11 2 7541.2 781.893 14
 -3 -11 2 7356.25 671.488 7
 -3 11 2 6956.06 745.538 12
 -3 -11 2 8354.04 831.253 13
 -3 11 2 8005.11 807.014 10
 -3 -11 2 7995.99 884.443 18
 -3 -11 2 6116.46 677.866 3
 -3 11 2 6889.62 740.223 6
 -3 11 2 7533.2 796.211 20
 -3 -11 2 7615.52 890.062 19
 -3 -11 3 49016.5 2268.53 17
 -3 11 3 47177.9 2042.92 10
 -3 -11 3 44585.6 1997.62 8
 -3 -11 3 43725.7 2249.92 19
 -3 -11 3 47601.6 2270.07 18
 -3 11 3 46234.9 2038.8 20
 -3 11 3 47663.5 2139.02 6
 -3 11 3 53606.2 2147.37 14
 -3 -11 3 49693.9 2153.67 13
 -3 -11 3 47720.9 1939.14 7
 -3 -11 3 44472 1946.35 3
 -3 11 3 49669.6 2065.54 12
 -3 -11 4 26586.4 1646.07 17
 -3 -11 4 24257.5 1449.93 8
 -3 11 4 23387 1350.98 10
 -3 -11 4 26154 1660.32 18
 -3 11 4 25184.8 1571.12 6
 -3 11 4 25095.7 1415.43 12
 -3 11 4 25849.6 1438.18 15
 -3 -11 4 28826.3 1491.52 3
 -3 11 4 27708.5 1485.66 14
 -3 -11 4 25542.4 1699.22 19
 -3 -11 4 25121.1 1538.81 13
 -3 11 4 24037.6 1412.62 20
 -3 11 5 4137.55 540.537 10
 -3 11 5 5465.02 635.523 12
 -3 -11 5 4173.71 667.85 19
 -3 -11 5 4349.78 562.068 3
 -3 11 5 6214.17 796.208 6
 -3 11 5 3729.35 534.969 15
 -3 11 5 4602.24 584.898 14
 -3 -11 5 4967.1 705.364 17
 -3 -11 5 3497.89 579.938 13
 -3 -11 5 4167.27 656.397 18
 -3 11 5 4099.95 564.974 20
 -3 -11 5 4414.41 622.014 8
 -3 -11 6 3800.37 534.536 3
 -3 -11 6 3756.75 599.988 8
 -3 11 6 4814.31 603.032 14
 -3 -11 6 4851.03 695.011 16
 -3 11 6 4830.32 724.226 6
 -3 -11 6 4982.58 724.849 18
 -3 11 6 5207.41 610.834 12
 -3 -11 6 5413.11 773.44 19
 -3 11 6 4679.31 580.736 15
 -3 11 6 4422.3 528.481 10
 -3 -11 6 4722.84 690.265 13
 -3 -11 6 5137.8 718.211 17
 -3 11 6 4417.43 572.524 20
 -3 11 7 5729.6 646.116 20
 -3 -11 7 7512.21 871.386 16
 -3 11 7 6431.32 873.585 6
 -3 -11 7 6584.09 810.285 8
 -3 11 7 6879.62 700.795 15
 -3 -11 7 5073.09 743.475 13
 -3 11 7 5622.41 638.684 14
 -3 -11 7 5935.46 795.357 17
 -3 -11 7 6247.77 848.24 19
 -3 11 7 6985.16 705.965 12
 -3 -11 7 4063.94 553.268 3
 -3 -11 7 7145.55 880.768 18
 -3 -11 8 10448.3 1067.31 17
 -3 -11 8 8820.16 975.859 16
 -3 -11 8 9787.33 1035.91 8
 -3 -11 8 8635.94 1020.64 13
 -3 11 8 10123.2 1142.29 6
 -3 -11 8 9028.13 1004.86 18
 -3 -11 8 10269.3 1108.1 19
 -3 -11 9 6028.93 866.293 19
 -3 -11 9 6796.79 873.842 17
 -3 -11 9 6318.46 858.505 8
 -3 11 9 6522.08 949.3 6
 -3 -11 9 4961.4 744.375 16
 -3 -11 9 5508.4 844.135 13
 -3 -11 9 6629.22 883.705 18
 -3 -11 10 7382.19 978.534 8
 -3 11 10 10301.8 1241.63 6
 -3 -11 10 11074.5 1243.81 13
 -3 -11 11 7710.13 1042.05 8
 -3 -11 11 9300.95 1180.93 13
 -3 11 11 9470.16 1225.54 6
 -3 13 -10 11724.9 1396.43 14
 -3 13 -10 14398.4 1386.35 2
 -3 -13 -10 14477.9 1493.7 3
 -3 13 -10 14562.5 1540.72 4
 -3 -13 -10 13802.3 1427.66 11
 -3 13 -10 12934.1 1469.81 12
 -3 -13 -10 12548.3 1507.64 9
 -3 -13 -10 11452 1362.42 18
 -3 -13 -9 1955.1 511.982 3
 -3 -13 -9 2305.54 632.831 9
 -3 -13 -9 2360.02 603.61 18
 -3 13 -9 2625.31 624.685 4
 -3 13 -9 1864 546.691 14
 -3 -13 -9 1150.23 399.236 11
 -3 13 -9 2047.46 515.546 2
 -3 13 -9 2812.56 677.953 12
 -3 13 -8 1299.7 465.476 12
 -3 13 -8 1992.28 475.265 2
 -3 -13 -8 1326.2 467.514 9
 -3 -13 -8 2058.23 532.793 3
 -3 13 -8 2276.73 576.572 14
 -3 13 -8 427.19 247.618 4
 -3 -13 -8 1946.96 482.588 11
 -3 -13 -8 1123.1 435.057 18
 -3 -13 -7 63.104 144.347 3
 -3 13 -7 -137.798 136.071 12
 -3 13 -7 65.8505 161.203 4
 -3 13 -7 542.477 239.282 2
 -3 13 -7 129.004 264.864 14
 -3 -13 -7 376.995 261.594 9
 -3 -13 -7 153.05 160.297 11
 -3 -13 -7 59.3598 143.552 18
 -3 13 -6 27430.8 1986.67 20
 -3 13 -6 28242.7 1883.24 4
 -3 13 -6 30141.5 2052.41 12
 -3 -13 -6 30790.6 2057.58 18
 -3 -13 -6 27891.1 1973.55 9
 -3 -13 -6 27869.8 1634.33 11
 -3 13 -6 26454.5 1657.46 2
 -3 13 -6 27420 1941.72 14
 -3 -13 -6 26803.2 1841.61 3
 -3 -13 -5 3106.62 616.329 3
 -3 13 -5 3701.79 692.771 12
 -3 -13 -5 4189.26 746.021 9
 -3 13 -5 3778.47 662.968 4
 -3 -13 -5 3724.55 695.32 18
 -3 13 -5 4304.71 750.027 14
 -3 13 -5 3695.08 568.735 2
 -3 13 -5 4143.29 751.966 20
 -3 -13 -5 3963.27 557.107 11
 -3 13 -4 14038.3 1313.1 12
 -3 13 -4 11957.7 1015.72 2
 -3 13 -4 8831.72 962.417 4
 -3 -13 -4 14715.5 1343.46 18
 -3 -13 -4 10617 857.362 11
 -3 13 -4 11682.1 1187.22 14
 -3 -13 -4 10381.8 1081.3 3
 -3 13 -4 11494.1 1213.69 20
 -3 13 -3 3293.07 625.728 20
 -3 13 -3 3224.81 511.193 2
 -3 13 -3 3706.11 469.734 6
 -3 -13 -3 2312.67 498.634 3
 -3 -13 -3 2312.6 525.501 17
 -3 13 -3 2476.17 524.122 14
 -3 13 -3 2776.51 590.564 10
 -3 13 -3 1842.19 435.753 4
 -3 13 -3 3485.87 640.278 12
 -3 -13 -3 2819.57 567.386 18
 -3 -13 -2 24158.6 1709.99 17
 -3 -13 -2 25689.7 1843.51 19
 -3 13 -2 27333.6 1492 2
 -3 -13 -2 25704 1780.5 18
 -3 13 -2 26535 1789.68 20
 -3 13 -2 23986.3 1674.27 14
 -3 -13 -2 24852.9 1622.75 13
 -3 13 -2 26019.9 1617.14 4
 -3 -13 -2 26600.3 1671.51 3
 -3 13 -2 25926.3 1358.69 6
 -3 13 -2 24578.9 1693.64 12
 -3 13 -2 23963.7 1717.13 10
 -3 -13 -1 1232.36 413.839 17
 -3 -13 -1 531.872 246.337 13
 -3 13 -1 138.68 120.638 12
 -3 13 -1 791.593 241.145 6
 -3 13 -1 618.541 278.542 14
 -3 -13 -1 304.285 174.823 3
 -3 -13 -1 270.848 124.894 7
 -3 13 -1 306.652 180.891 2
 -3 -13 -1 444.932 285.217 19
 -3 13 -1 299.794 176.763 20
 -3 13 -1 375.788 244.687 10
 -3 -13 -1 536.856 290.203 18
 -3 13 0 24738.2 1640.17 12
 -3 -13 0 23825.8 1666.91 17
 -3 13 0 23655.9 1628.92 20
 -3 -13 0 23752.3 1548.66 13
 -3 -13 0 25684.5 1593.52 3
 -3 -13 0 23755.3 1749.12 19
 -3 13 0 24848.6 1681.31 10
 -3 -13 0 24741 1186.84 7
 -3 13 0 21625.2 1535.84 14
 -3 -13 0 24847.6 1736.13 18
 -3 13 0 25461.9 1449.19 6
 -3 13 0 24544.2 1388.73 2
 -3 -13 1 16439.2 1469.75 19
 -3 13 1 20856.5 1466 12
 -3 -13 1 20520.9 1585.27 18
 -3 13 1 20117.4 1446.66 14
 -3 13 1 20200.2 1330.42 6
 -3 13 1 19131.2 1221.86 2
 -3 -13 1 20971.7 1141.75 7
 -3 -13 1 22888.2 1503.87 13
 -3 13 1 22033.7 1520.52 10
 -3 -13 1 21229.2 1424.96 3
 -3 13 1 21178.4 1514.69 20
 -3 -13 1 21598.3 1596.41 17
 -3 -13 2 2466.87 557.677 19
 -3 -13 2 3086.18 456.736 7
 -3 -13 2 2723.57 501.02 3
 -3 -13 2 3638.5 648.331 17
 -3 -13 2 2616.62 492.837 8
 -3 -13 2 2761.84 566.166 18
 -3 -13 2 3297.16 561.079 13
 -3 13 2 2078.71 474.377 14
 -3 13 2 2787.6 521.419 10
 -3 13 2 2403.36 469.005 6
 -3 13 2 2507.98 504.213 20
 -3 13 2 3582.14 592.198 12
 -3 13 3 5207.73 694.167 10
 -3 13 3 3409.92 577.779 6
 -3 -13 3 4652.89 743.831 17
 -3 -13 3 4389.1 569.428 7
 -3 -13 3 4808.11 674.738 8
 -3 13 3 5163.39 710.489 14
 -3 -13 3 5071.98 711.415 13
 -3 -13 3 4730.48 760.122 18
 -3 -13 3 5726.44 727.721 3
 -3 -13 3 4111.91 720.67 19
 -3 13 3 4234.83 629.82 12
 -3 13 3 3369.93 583.369 20
 -3 -13 4 23887.6 1698.51 17
 -3 -13 4 23610.8 1607.78 13
 -3 -13 4 23662.1 1553.97 8
 -3 -13 4 22965.2 1425.36 7
 -3 13 4 23427 1521.54 15
 -3 -13 4 22825.8 1475.48 3
 -3 13 4 23918.1 1534.68 14
 -3 13 4 22506.2 1512.1 20
 -3 13 4 23018.2 1459.16 10
 -3 13 4 28245.4 1768.9 6
 -3 -13 4 22985.3 1755.9 19
 -3 -13 4 24481.8 1751.25 18
 -3 13 4 24309.1 1537.57 12
 -3 -13 5 1157.16 387.111 18
 -3 13 5 1477.41 379.766 20
 -3 -13 5 1685.83 399.045 3
 -3 13 5 1370.37 360.541 15
 -3 -13 5 817.575 319.024 17
 -3 -13 5 1568.75 478.069 19
 -3 13 5 1597.18 378.836 14
 -3 13 5 1016.7 309.371 10
 -3 -13 5 1339 384.616 13
 -3 13 5 1842.93 461.284 6
 -3 13 5 2018 437.536 12
 -3 -13 5 2428.75 513.293 8
 -3 -13 6 21764.5 1609.52 13
 -3 13 6 21547.7 1411.3 12
 -3 -13 6 18086.7 1311.43 3
 -3 -13 6 19196.5 1460.85 8
 -3 13 6 17794.9 1294.03 15
 -3 -13 6 21044.6 1709.03 19
 -3 13 6 19740.1 1373.74 20
 -3 13 6 17880.2 1306.35 14
 -3 13 6 22572.4 1689.54 6
 -3 -13 6 18379.3 1521.66 17
 -3 -13 6 21528.5 1672.79 18
 -3 -13 7 3958.24 747.817 19
 -3 -13 7 3775.11 659.101 8
 -3 -13 7 2848.59 505.501 3
 -3 -13 7 3740.78 681.758 17
 -3 13 7 1801.89 500.155 6
 -3 -13 7 2732.88 613.586 18
 -3 -13 7 2336.84 543.47 13
 -3 -13 8 153.2 210.832 8
 -3 -13 8 -200.346 175.409 17
 -3 -13 8 -122.395 143.776 13
 -3 -13 8 -2.93743 100.452 19
 -3 -13 8 207.625 226.262 18
 -3 13 8 -104.567 199.555 6
 -3 -13 9 2807.21 619.419 17
 -3 -13 9 2076.83 551.384 19
 -3 -13 9 2552.67 586.566 18
 -3 -13 9 2551.15 580.766 16
 -3 -13 9 1860.13 485.68 8
 -3 -13 9 2553.18 606.04 13
 -3 13 9 3167.14 699.06 6
 -3 13 10 21878.8 1930.03 6
 -3 -13 10 26085.3 2019.22 13
 -3 -13 10 23401.7 1843.21 8
 -3 15 -8 6278.35 914.548 2
 -3 15 -8 8416.86 1231.76 20
 -3 15 -8 9695.74 1271.39 14
 -3 15 -8 10087.6 1306.86 12
 -3 15 -8 9805.46 1241.09 4
 -3 -15 -8 7664.88 1083.88 3
 -3 -15 -8 11563.1 1374.43 18
 -3 -15 -8 11044.4 1397 9
 -3 -15 -7 3110.19 682.545 3
 -3 -15 -7 3712.08 781.604 9
 -3 15 -7 4213.11 792.006 4
 -3 15 -7 3820.95 784.589 14
 -3 15 -7 4050.91 811.947 20
 -3 15 -7 4145.78 701.62 2
 -3 15 -7 3978.51 804.747 12
 -3 -15 -7 3660.4 756.202 18
 -3 15 -6 4652.14 715.413 2
 -3 -15 -6 3909.27 813.425 9
 -3 15 -6 4171.24 768.543 4
 -3 15 -6 3493.28 741.568 14
 -3 15 -6 3627.61 772.452 20
 -3 15 -6 4231.58 819.731 12
 -3 -15 -6 3990.69 782.665 18
 -3 -15 -6 3976.61 752.487 3
 -3 15 -5 9888.88 1241.47 20
 -3 -15 -5 12071.7 1335.18 9
 -3 -15 -5 13662.6 1363.73 3
 -3 15 -5 10779.5 1266.86 12
 -3 15 -5 12537.7 1276.29 4
 -3 15 -5 14857 1471.62 14
 -3 15 -5 13633 1214.67 2
 -3 -15 -5 11978.6 1330.87 18
 -3 15 -4 18286.5 1619.97 12
 -3 -15 -4 20353.6 1632.36 3
 -3 15 -4 21300.5 1481.13 2
 -3 15 -4 20695.5 1715.46 14
 -3 -15 -4 18923.4 1672.59 18
 -3 15 -4 20609.3 1604.32 4
 -3 15 -4 19496 1702.28 20
 -3 15 -3 1601.08 483.758 12
 -3 15 -3 2151.63 506.177 4
 -3 -15 -3 1487.41 485.106 18
 -3 15 -3 2142.89 547.478 14
 -3 15 -3 1895.26 539.735 20
 -3 -15 -3 2427.21 542.723 3
 -3 15 -3 1723.89 401.947 2
 -3 -15 -3 1996.59 567.092 17
 -3 15 -2 5039.5 835.649 20
 -3 -15 -2 5537.09 857.378 17
 -3 15 -2 6177.83 842.148 4
 -3 -15 -2 5540.51 907.888 19
 -3 15 -2 5151.84 827.636 14
 -3 -15 -2 6189.2 868.027 13
 -3 -15 -2 5012.13 832.35 18
 -3 15 -2 6074.84 747.116 2
 -3 15 -2 6362.31 915.751 12
 -3 -15 -2 5623.04 819.064 3
 -3 -15 -1 22130.2 1751.51 17
 -3 -15 -1 22753.8 1861.09 19
 -3 15 -1 24500.9 1825.64 20
 -3 15 -1 22157.6 1453.37 2
 -3 15 -1 21934.7 1696.67 12
 -3 15 -1 23355.2 1745.81 14
 -3 -15 -1 23730.9 1683.61 13
 -3 -15 -1 23514.8 1673.08 3
 -3 15 -1 21963.7 1378.68 6
 -3 -15 -1 22632.6 1801.37 18
 -3 15 0 2620.36 490.852 6
 -3 -15 0 1836.56 498.796 17
 -3 15 0 2832.7 605.436 20
 -3 -15 0 1727.33 450.713 3
 -3 15 0 1620.11 457.69 14
 -3 -15 0 2336.92 521.739 13
 -3 15 0 2222.74 525.977 12
 -3 15 0 968.081 300.57 2
 -3 -15 0 1725.85 524.634 19
 -3 -15 0 2187.95 540.361 18
 -3 -15 1 23457.9 1811.54 17
 -3 15 1 24385.5 1575.24 6
 -3 15 1 24608.8 1524.66 2
 -3 15 1 27396.4 1882.46 20
 -3 -15 1 27023.3 1774.01 3
 -3 15 1 25413.3 1780.68 12
 -3 15 1 24990.5 1768.29 14
 -3 -15 1 23537.4 1844.54 18
 -3 -15 1 24397.4 1699.88 13
 -3 -15 1 27711.7 2066.96 19
 -3 -15 2 4319.45 780.329 18
 -3 -15 2 5223.29 763.969 3
 -3 15 2 5014.39 735.538 6
 -3 -15 2 4391.02 831.307 19
 -3 15 2 5866.83 824.66 12
 -3 -15 2 4351.1 708.075 13
 -3 15 2 5012.73 784.454 20
 -3 15 2 3923.16 690.462 14
 -3 -15 2 5873.61 899.82 17
 -3 15 3 26446.2 1798.81 20
 -3 -15 3 23491.8 1644.04 3
 -3 -15 3 26035.3 1906.13 17
 -3 15 3 23726.3 1677.46 12
 -3 15 3 22042.9 1627.63 15
 -3 15 3 23350.6 1678.91 14
 -3 15 3 23950 1677.53 6
 -3 -15 3 27853.5 1537.91 7
 -3 -15 3 24668 1723.91 13
 -3 -15 3 23703.8 1663.37 8
 -3 -15 3 26018.5 2004.48 19
 -3 -15 3 26947.5 1972.4 18
 -3 -15 4 16279.1 1531.19 18
 -3 -15 4 15142.5 1297.3 3
 -3 15 4 14739.2 1316.35 15
 -3 -15 4 15066.3 1533.36 19
 -3 -15 4 15357.9 1468.06 17
 -3 15 4 16067.4 1366.57 14
 -3 15 4 14906.5 1325.8 20
 -3 -15 4 13500.7 1290.13 13
 -3 15 4 14399.3 1329.63 6
 -3 15 4 15759.2 1345.29 12
 -3 -15 4 14062 1151.4 7
 -3 -15 4 16566.7 1393.64 8
 -3 -15 5 14355.7 1437.81 17
 -3 15 5 13155 1219.58 15
 -3 -15 5 14160.6 1216.48 7
 -3 -15 5 15758.4 1385.16 8
 -3 15 5 14226.3 1278.82 20
 -3 -15 5 13044.1 1209.65 3
 -3 -15 5 14477.9 1472.74 18
 -3 15 5 13109.1 1227.45 14
 -3 -15 5 14558.9 1362.87 13
 -3 15 5 14279.6 1368.7 6
 -3 15 5 14340.1 1260.51 12
 -3 -15 5 13643.7 1471.47 19
 -3 -15 6 3546.97 762.478 19
 -3 -15 6 3025 677.643 18
 -3 15 6 3672.88 726.091 6
 -3 -15 6 3903.12 653.158 3
 -3 -15 6 3309.81 645.655 8
 -3 15 6 3653.1 647.727 20
 -3 15 6 4318.36 701.802 15
 -3 -15 6 4698.27 791.887 13
 -3 15 6 3989.42 682.608 14
 -3 15 6 3688.73 631.973 12
 -3 -15 6 3325.56 690.345 17
 -3 -15 7 2783.72 680.61 19
 -3 -15 7 2142.42 573.41 17
 -3 -15 7 2515.83 597.539 13
 -3 15 7 2421 594.063 6
 -3 -15 7 2456.72 569.241 8
 -3 -15 7 2930.5 674.246 18
 -3 -15 8 12161.7 1364.7 17
 -3 -15 8 11149.9 1383.69 19
 -3 -15 8 14384.3 1424.59 8
 -3 -15 8 11572.4 1328.96 13
 -3 15 8 13188.9 1463.87 6
 -3 -15 8 15615.2 1577.62 18
 -3 -17 -6 5576.11 933.194 3
 -3 17 -6 4109.69 734.123 2
 -3 17 -6 2640.94 649.671 4
 -3 17 -6 5795.7 1012.27 14
 -3 17 -6 3202.58 741.59 12
 -3 -17 -6 4321.1 890.789 9
 -3 17 -6 6331.27 1061.98 20
 -3 -17 -6 4732.12 916.654 18
 -3 17 -5 2134.95 593.173 12
 -3 17 -5 3063.39 718.352 14
 -3 -17 -5 1642.63 537.409 9
 -3 17 -5 2336.66 588.312 4
 -3 17 -5 2898.31 605.185 2
 -3 -17 -5 2520.31 679.779 18
 -3 17 -5 1846.22 573.913 20
 -3 -17 -5 1848.99 519.827 3
 -3 17 -4 10341.7 1119.66 2
 -3 17 -4 14374 1530.22 14
 -3 -17 -4 10008.3 1301 18
 -3 -17 -4 9540.85 1251.35 9
 -3 -17 -4 11939.2 1325.2 3
 -3 17 -4 11098 1381.54 20
 -3 17 -4 11446.8 1298.79 4
 -3 17 -4 12335 1418.84 12
 -3 -17 -3 505.578 335.765 17
 -3 17 -3 316.415 232.708 2
 -3 -17 -3 35.2791 139.43 18
 -3 17 -3 735.805 363.385 14
 -3 -17 -3 22.0111 138.465 3
 -3 17 -3 387.279 235.159 4
 -3 17 -3 284.199 227.047 20
 -3 17 -3 169.109 257.253 12
 -3 17 -2 10793.5 1207.28 4
 -3 -17 -2 11021.2 1317.96 17
 -3 -17 -2 11331.9 1404.03 19
 -3 17 -2 8242.38 1127.81 14
 -3 -17 -2 8246.51 1080.89 3
 -3 17 -2 8579.12 979.963 2
 -3 -17 -2 10542.5 1208.74 13
 -3 17 -2 10451.4 1259.16 12
 -3 17 -2 9662.64 1242.72 20
 -3 -17 -2 8204.48 1154.4 18
 -3 -17 -1 4320.45 783.271 3
 -3 -17 -1 7747.41 1104.62 17
 -3 17 -1 5637.31 925.096 14
 -3 17 -1 5948.29 937.426 12
 -3 -17 -1 6680.34 952.814 13
 -3 17 -1 6325.78 822.538 2
 -3 -17 -1 7288.4 1129.39 19
 -3 17 -1 6184.04 969.696 20
 -3 -17 -1 5754.84 960.887 18
 -3 -17 0 2973.92 631.949 3
 -3 17 0 2975.7 655.394 20
 -3 17 0 2548.7 590.2 12
 -3 -17 0 1370.86 496.445 19
 -3 17 0 2973.83 555.487 2
 -3 17 0 3011.84 660.334 14
 -3 -17 0 2012.45 536.208 13
 -3 -17 0 2666.7 671.459 18
 -3 -17 0 1811.31 548.545 17
 -3 17 1 5129.84 734.612 2
 -3 17 1 4227.83 689.918 6
 -3 17 1 6221.5 947.899 14
 -3 -17 1 4863.94 949.671 19
 -3 -17 1 4739.29 803.624 13
 -3 -17 1 5291.79 831.996 3
 -3 17 1 4078.27 758.779 12
 -3 17 1 5461.71 891.11 20
 -3 -17 1 6370.21 1025.57 18
 -3 -17 1 4365.31 834.376 17
 -3 -17 2 33699.4 2343.91 17
 -3 -17 2 29738 2028.07 3
 -3 17 2 29728.2 2066.91 12
 -3 17 2 28487.5 2039.94 14
 -3 -17 2 27965.1 1980.52 13
 -3 17 2 27223 1764.63 2
 -3 17 2 32854.7 2176.41 15
 -3 17 2 28678.9 2073.99 20
 -3 17 2 29522.5 1918.58 6
 -3 -17 2 35969.1 2545.83 19
 -3 -17 2 33866.5 2387.09 18
 -3 -17 3 -71.9966 121.275 3
 -3 17 3 136.977 142.549 14
 -3 -17 3 314.08 269.011 17
 -3 17 3 225.667 248.572 15
 -3 17 3 778.879 341.665 12
 -3 -17 3 780.903 387.936 13
 -3 17 3 566.665 294.218 6
 -3 17 3 321.882 272.729 20
 -3 -17 3 436.972 270.172 19
 -3 -17 3 8.58782 223.147 18
 -3 17 4 1060.57 357.978 12
 -3 -17 4 1501.81 477.071 13
 -3 17 4 1648.48 492.852 6
 -3 -17 4 1782.38 584.079 19
 -3 -17 4 1618.39 459.262 3
 -3 -17 4 2163.98 583.829 18
 -3 17 4 998.565 374.097 15
 -3 17 4 1934.01 500.766 14
 -3 -17 4 1727.28 488.88 8
 -3 17 4 2107.92 546.986 20
 -3 -17 4 1911.74 573.078 17
 -3 17 5 842.019 361.21 15
 -3 -17 5 1670.08 563.504 17
 -3 -17 5 1934.58 588.762 19
 -3 17 5 553.301 234.115 12
 -3 -17 5 1710.09 477.668 3
 -3 -17 5 1130.41 407.328 8
 -3 17 5 1663.78 483.031 6
 -3 17 5 1598.14 485.354 20
 -3 17 5 924.142 375.16 14
 -3 -17 5 519.774 273.821 13
 -3 -17 5 320.838 269.162 18
 -3 -17 6 4949.48 847.928 8
 -3 -17 6 3269.5 790.768 19
 -3 17 6 5028.3 895.723 6
 -3 -17 6 3329.5 648.846 3
 -3 -17 6 4254.69 800.73 13
 -3 -17 6 3414 760.733 17
 -3 -17 6 3798.21 811.651 18
 -2 0 -14 9756.07 1281.66 11
 -2 0 -14 12706.7 1384.18 4
 -2 0 -13 -71.1221 169.738 2
 -2 0 -13 289.365 294.423 4
 -2 0 -13 114.529 180.9 11
 -2 0 -13 -64.0211 126.787 3
 -2 0 -12 6800.19 895.191 2
 -2 0 -12 4524.05 694.658 3
 -2 0 -12 6776.48 859.906 14
 -2 0 -12 6864.94 917.987 4
 -2 0 -12 5553.31 893.376 11
 -2 0 -11 -75.395 115.888 14
 -2 0 -11 136.222 170.737 11
 -2 0 -11 -108.865 179.936 3
 -2 0 -11 11.5533 104.615 2
 -2 0 -10 38565.6 1615.91 9
 -2 0 -10 36813.3 2053.85 11
 -2 0 -10 35852.6 1880.92 2
 -2 0 -10 35677.7 1897.53 14
 -2 0 -10 34673.3 1825.28 3
 -2 0 -10 41201.1 2049.64 4
 -2 0 -9 -49.5936 94.9237 9
 -2 0 -9 79.9572 145.498 2
 -2 0 -9 244.478 210.795 4
 -2 0 -9 88.8713 115.066 14
 -2 0 -9 -0.81718 63.6535 3
 -2 0 -9 32.9318 141.769 11
 -2 0 -8 47568.6 1949.28 2
 -2 0 -8 49107.3 2021.67 4
 -2 0 -8 43694.3 1961.71 14
 -2 0 -8 48843.8 1992.65 3
 -2 0 -8 44611.3 1597 9
 -2 0 -8 50486.3 2156.54 11
 -2 0 -7 -27.9966 46.3343 10
 -2 0 -7 12.7648 77.5715 2
 -2 0 -7 -24.4933 72.1296 4
 -2 0 -7 -100.572 69.2621 9
 -2 0 -7 42.5021 65.3614 14
 -2 0 -7 56.3101 96.5098 11
 -2 0 -6 9289.97 560.799 9
 -2 0 -6 9857.34 789.628 11
 -2 0 -6 8319.04 692.527 3
 -2 0 -6 9554.14 701.871 2
 -2 0 -6 9142.49 720.118 4
 -2 0 -6 10478.9 600.952 10
 -2 0 -5 40.7238 64.6318 2
 -2 0 -5 25.6005 59.4297 3
 -2 0 -5 46.7522 76.0831 4
 -2 0 -5 77.6602 63.8133 9
 -2 0 -5 -20.9085 39.8288 10
 -2 0 -5 124.374 106.042 11
 -2 0 -4 54796.8 1362.22 9
 -2 0 -4 57598.8 1787.34 7
 -2 0 -4 59617.6 1711.25 4
 -2 0 -4 57516 1621.18 2
 -2 0 -4 58850.2 1531.62 10
 -2 0 -3 -6.88623 31.8711 9
 -2 0 -3 50.4261 59.6631 7
 -2 0 -3 48.8831 47.9669 2
 -2 0 -3 30.6739 56.3831 4
 -2 0 -3 81.4401 66.0872 10
 -2 0 -2 107690 2416.25 7
 -2 0 -2 108778 2459.33 16
 -2 0 -2 110214 2500.2 12
 -2 0 -2 112498 2157.72 2
 -2 0 -2 107229 2287.07 10
 -2 0 -2 108144 2385.52 6
 -2 0 -2 109029 2463.66 15
 -2 0 -2 109729 2493.48 20
 -2 0 -2 107902 2207.73 4
 -2 0 -2 108599 2479.04 17
 -2 0 -1 -17.4898 30.9356 10
 -2 0 -1 135.231 67.4665 16
 -2 0 -1 7.98013 21.2247 4
 -2 0 -1 84.7015 59.4572 12
 -2 0 -1 165.562 71.7112 17
 -2 0 -1 60.4386 46.005 20
 -2 0 -1 92.5657 53.1939 6
 -2 0 -1 102.942 58.2048 7
 -2 0 -1 40.5039 36.801 1
 -2 0 -1 56.4905 46.4854 15
 -2 0 0 24561.5 771.368 7
 -2 0 0 24855.4 770.65 17
 -2 0 0 24796.6 832.353 10
 -2 0 0 25508.6 782.224 12
 -2 0 0 24966.6 764.711 15
 -2 0 0 25667.5 773.048 16
 -2 0 0 24098.8 766.679 20
 -2 0 0 24519.1 773.736 1
 -2 0 1 30.2049 41.1545 5
 -2 0 1 -3.07966 23.4266 15
 -2 0 1 14.9973 23.3676 12
 -2 0 1 -0.7294 21.8612 1
 -2 0 1 22.7771 25.344 4
 -2 0 1 18.5295 25.5812 16
 -2 0 1 -5.36319 34.9407 7
 -2 0 1 74.227 29.279 2
 -2 0 1 -10.9224 33.8387 9
 -2 0 1 3.64652 13.5647 13
 -2 0 1 31.0443 30.3918 14
 -2 0 1 5.11285 23.6106 20
 -2 0 2 246409 4658.5 9
 -2 0 2 244032 4491.6 7
 -2 0 2 250130 4237.99 8
 -2 0 2 241848 4337.89 4
 -2 0 2 250482 4356.48 2
 -2 0 2 250737 4303.65 13
 -2 0 2 251232 4538.03 5
 -2 0 2 244846 4422.27 1
 -2 0 3 12.9826 26.1556 4
 -2 0 3 -9.38514 33.6146 13
 -2 0 3 37.383 32.0118 1
 -2 0 3 -4.00019 30.4964 8
 -2 0 3 54.6814 52.1025 2
 -2 0 4 91247.3 2188.21 8
 -2 0 5 3.26645 43.9647 8
 -2 0 5 25.2634 26.5282 17
 -2 0 5 -0.35742 35.8158 6
 -2 0 5 4.40417 13.9774 16
 -2 0 5 -2.46417 17.3136 19
 -2 0 5 27.8779 25.9972 15
 -2 0 5 10.4086 22.1641 18
 -2 0 6 89213.6 2526.15 8
 -2 0 6 87485.8 1801.25 15
 -2 0 6 89504.1 1842.71 18
 -2 0 6 88582.9 1815.71 17
 -2 0 6 91121.8 1875.52 19
 -2 0 6 91742.1 2391.19 6
 -2 0 6 88852.8 1809.33 16
 -2 0 6 95464.9 1876.4 18
 -2 0 7 81.4869 42.5798 16
 -2 0 7 75.4053 51.8992 17
 -2 0 7 -16.1703 38.6078 15
 -2 0 7 -52.3198 54.7398 8
 -2 0 7 89.9054 50.8768 18
 -2 0 7 105.434 85.9207 6
 -2 0 7 23.9635 43.3206 19
 -2 0 7 -16.1515 35.0413 18
 -2 0 8 27267.9 919.473 15
 -2 0 8 27915.7 1458.95 8
 -2 0 8 27886.3 931.61 16
 -2 0 8 29332.3 973.744 18
 -2 0 8 28586.1 1312.02 6
 -2 0 8 28319.5 987.981 19
 -2 0 8 28293.6 978.786 18
 -2 0 8 26341.9 916.402 17
 -2 0 9 -12.3843 36.5015 18
 -2 0 9 -118.678 110.107 6
 -2 0 9 59.9847 58.0307 16
 -2 0 9 -15.2463 34.0036 15
 -2 0 9 22.353 85.9184 8
 -2 0 9 6.1673 56.193 17
 -2 0 9 45.9544 47.3706 19
 -2 0 10 2667.45 491.36 8
 -2 0 10 2428.58 409.605 6
 -2 0 11 17.1466 104.01 8
 -2 0 11 126.591 91.6713 6
 -2 0 12 55639.7 2687.73 8
 -2 0 13 -57.6284 115.48 8
 -2 0 14 432.457 217.905 13
 -2 0 14 1562.06 488.011 8
 -2 2 -14 1095.41 409.619 2
 -2 2 -14 1811.16 525.792 4
 -2 -2 -14 2214.51 584.888 4
 -2 2 -14 2606.95 667.51 11
 -2 -2 -14 1077.47 445.189 11
 -2 2 -13 8749.15 1134.85 11
 -2 2 -13 7856.67 1044.98 4
 -2 -2 -13 10173 1186.09 4
 -2 2 -13 9848.42 1069.46 3
 -2 -2 -13 8960.62 1024.78 3
 -2 2 -13 9758.43 1135.11 2
 -2 -2 -13 10557.8 1287.01 11
 -2 2 -12 7207.27 913.539 2
 -2 2 -12 8842.79 1053.43 4
 -2 -2 -12 8872.86 1035.08 4
 -2 2 -12 9119.51 1002.33 14
 -2 2 -12 9799.34 1022.01 3
 -2 -2 -12 7961.34 1058.31 11
 -2 -2 -12 8609.63 966.701 3
 -2 -2 -12 7304.43 906.629 14
 -2 2 -12 9178.73 1099.47 11
 -2 2 -11 9403.73 1048.49 11
 -2 -2 -11 8423.83 1038.88 11
 -2 -2 -11 7796.36 922.454 4
 -2 2 -11 7111.71 866.158 2
 -2 2 -11 6236.77 849.587 4
 -2 2 -11 9270.75 974.545 14
 -2 -2 -11 8195.25 922.784 14
 -2 -2 -11 6626.39 738.474 9
 -2 2 -11 6838.01 821.161 3
 -2 -2 -11 7308.81 836.592 3
 -2 2 -10 10279.4 968.049 2
 -2 -2 -10 8405.03 791.405 9
 -2 -2 -10 10058.7 979.797 4
 -2 2 -10 7322.97 881.16 11
 -2 2 -10 8345.24 908.739 4
 -2 2 -10 8170.89 888.583 14
 -2 -2 -10 7692.78 849.394 14
 -2 2 -10 8096.6 846.846 3
 -2 -2 -10 8597.66 883.717 3
 -2 -2 -10 8398.01 971.256 11
 -2 2 -9 8475.94 869.187 4
 -2 2 -9 11573.1 1005.83 14
 -2 2 -9 9376.78 876.745 3
 -2 -2 -9 10145.6 823.675 9
 -2 -2 -9 9778.89 896.446 3
 -2 2 -9 10830.6 932.733 2
 -2 2 -9 11456.4 710.889 9
 -2 2 -9 10200 970.095 11
 -2 -2 -9 8149.58 911.369 11
 -2 -2 -9 12626.8 1035.11 4
 -2 -2 -8 28703.1 1515.36 4
 -2 2 -8 33677.1 1687.88 11
 -2 -2 -8 28945.7 1357.45 9
 -2 2 -8 26830.5 1515.34 14
 -2 -2 -8 29084.1 1525.99 3
 -2 2 -8 30993.8 1525.67 2
 -2 2 -8 31565.8 1616.75 4
 -2 2 -8 29877.5 1123.69 9
 -2 -2 -8 26976.8 1583.56 11
 -2 2 -7 56183.7 1879.85 10
 -2 -2 -7 55090.8 1329.44 10
 -2 -2 -7 51159.3 2136.21 11
 -2 -2 -7 55720.6 1868.4 9
 -2 2 -7 56297.5 2000.11 2
 -2 2 -7 49132.3 2046.15 14
 -2 -2 -7 52080.1 2026.86 3
 -2 -2 -7 51901.9 1983.2 4
 -2 2 -7 55755.8 2105.14 4
 -2 2 -7 53764 1495.88 9
 -2 2 -7 57798.5 2147.65 11
 -2 2 -6 8394.12 660.195 2
 -2 2 -6 9747.09 767.944 11
 -2 -2 -6 9616.4 801.373 11
 -2 2 -6 9510.01 679.586 10
 -2 2 -6 9016.31 733.848 4
 -2 2 -6 10845 838.261 14
 -2 -2 -6 9343.28 649.707 9
 -2 -2 -6 9783.95 735.246 4
 -2 -2 -6 9733.6 757.038 3
 -2 2 -6 7993.47 443.815 9
 -2 -2 -6 10901.8 478.965 10
 -2 -2 -5 14058 898.981 11
 -2 2 -5 14592.3 523.338 9
 -2 -2 -5 15201.7 843.192 4
 -2 2 -5 14591.7 867.305 4
 -2 -2 -5 14992.2 868.843 7
 -2 2 -5 14616.4 867.441 11
 -2 2 -5 15087.1 954.717 14
 -2 -2 -5 12865.9 729.884 9
 -2 -2 -5 13604.6 867.857 3
 -2 -2 -5 14776.9 576.256 10
 -2 2 -5 15072.4 821.916 2
 -2 2 -5 16141.4 857.396 10
 -2 2 -4 20267.6 951.511 4
 -2 2 -4 18583.5 501.631 9
 -2 -2 -4 17783.1 842.377 9
 -2 -2 -4 20601.5 957.917 7
 -2 2 -4 19748.8 914.774 10
 -2 2 -4 19237.9 1025.47 14
 -2 -2 -4 20493.4 997.638 3
 -2 2 -4 20219 868.656 2
 -2 -2 -4 20210 681.223 10
 -2 -2 -4 20118.4 992.895 11
 -2 -2 -4 21204.6 915.808 4
 -2 -2 -3 54940.1 1502.68 4
 -2 2 -3 55521.1 1688.78 7
 -2 -2 -3 58337.4 1608.35 7
 -2 2 -3 55928.1 1790 14
 -2 -2 -3 54798 1691.12 3
 -2 2 -3 55132.3 1465.31 2
 -2 2 -3 60737.1 1627.41 4
 -2 2 -3 57763.1 1522.91 6
 -2 -2 -3 55293 1367.31 10
 -2 2 -3 57330.6 1648.21 10
 -2 -2 -2 7942.34 431.413 1
 -2 2 -2 8704.24 474.304 4
 -2 -2 -2 8535.84 425.771 4
 -2 2 -2 8978.79 536.818 7
 -2 -2 -2 9099.04 503.486 7
 -2 2 -2 8847.2 582.496 14
 -2 -2 -2 8912.84 546.152 3
 -2 2 -2 8491.2 406.492 2
 -2 2 -2 8669.86 470.417 6
 -2 -2 -2 8090.01 539.69 18
 -2 2 -2 9026.55 488.942 8
 -2 2 -2 8683.85 525.854 10
 -2 2 -1 51576.7 1438.49 17
 -2 2 -1 51619.4 1059.59 9
 -2 -2 -1 52180.4 1454.42 14
 -2 2 -1 49740.8 1417.16 3
 -2 -2 -1 50451.4 1428.66 20
 -2 2 -1 51683.1 1249.61 4
 -2 2 -1 51288.9 1093.74 2
 -2 2 -1 51996.1 1231.94 8
 -2 2 -1 49573.4 1332.59 7
 -2 2 -1 50110.2 1433.87 20
 -2 2 -1 50230.6 1460.87 14
 -2 -2 -1 51394.2 1394.03 3
 -2 2 -1 50464.7 1450.59 18
 -2 -2 -1 51181.4 1418.17 16
 -2 -2 -1 48298.3 1400.59 12
 -2 2 -1 52061.2 1437.05 15
 -2 -2 -1 54642.4 1308.41 1
 -2 -2 -1 50183.9 1442.37 18
 -2 -2 -1 51464.6 1315.95 7
 -2 2 -1 52118.3 1431.67 16
 -2 -2 -1 53030.2 1425.63 6
 -2 2 -1 51586.4 1427.19 10
 -2 -2 -1 50562.1 1416.4 15
 -2 -2 0 145310 2921 20
 -2 -2 0 144000 2942.16 18
 -2 2 0 149695 2910.71 17
 -2 2 0 142278 2874.67 16
 -2 -2 0 145294 2914.33 12
 -2 2 0 143698 2898.12 20
 -2 2 0 144793 2921.13 14
 -2 2 0 145419 2881.44 15
 -2 2 0 146663 2800.53 5
 -2 -2 0 149074 2861.38 1
 -2 2 0 144920 2592.92 8
 -2 -2 0 146734 2932.31 14
 -2 2 0 138877 2772.65 7
 -2 -2 0 149835 2857.82 7
 -2 2 0 143645 2739.64 9
 -2 -2 0 141698 2816.35 3
 -2 -2 0 146538 2832.61 13
 -2 -2 0 147483 2915.15 15
 -2 -2 0 146077 2872.55 6
 -2 2 0 144334 2892 3
 -2 2 0 150526 2936.72 18
 -2 2 0 145904 2966.06 10
 -2 -2 1 67054.3 1567.88 17
 -2 2 1 67913.3 1475.9 16
 -2 -2 1 65134.1 1501 6
 -2 2 1 66079.5 1630.21 10
 -2 -2 1 65568.2 1418.77 8
 -2 2 1 66713.1 1487.33 12
 -2 -2 1 64054.8 1456.87 5
 -2 2 1 66998.6 1477.19 15
 -2 -2 1 66494.5 1545.62 15
 -2 2 1 66979.9 1623.36 9
 -2 -2 1 62550.9 1458.62 2
 -2 -2 1 67538.6 1423.55 3
 -2 -2 1 66016.6 1555.26 20
 -2 -2 1 67693.7 1322.19 4
 -2 2 1 66041.5 1473.02 1
 -2 -2 1 67257.6 1556.97 14
 -2 2 1 66645.2 1454.13 7
 -2 2 1 67197 1487.5 14
 -2 -2 1 66235.3 1611.29 7
 -2 -2 1 68754.3 1556.02 12
 -2 -2 1 68010.2 1547.2 13
 -2 -2 1 64368.1 1606.76 1
 -2 2 1 66223.6 1509.64 3
 -2 2 1 68074.9 1487.27 17
 -2 -2 1 65257.4 1600.75 19
 -2 -2 1 66365.2 1575.76 18
 -2 2 1 68095.1 1493.71 20
 -2 2 1 65533.5 1331.79 8
 -2 2 1 67792.2 1502.41 18
 -2 2 1 70120.5 1585.59 5
 -2 2 2 26488.1 806.428 2
 -2 2 2 26438.2 687.39 15
 -2 -2 2 26088.3 801.021 12
 -2 2 2 25469.3 860.444 4
 -2 -2 2 26383.4 814.919 20
 -2 -2 2 26319.2 817.999 17
 -2 -2 2 25274.6 835.279 19
 -2 -2 2 26445 809.813 8
 -2 -2 2 27022.6 865.46 2
 -2 2 2 27409.2 707.128 17
 -2 -2 2 26614.4 808.735 14
 -2 -2 2 24635.4 861.366 13
 -2 2 2 26002.1 684.768 14
 -2 2 2 25661.3 783.593 7
 -2 2 2 25975.2 690.233 12
 -2 -2 2 25815.3 791.382 4
 -2 2 2 27237.6 768.238 1
 -2 -2 2 27804.5 673.211 3
 -2 2 2 27418.8 771.363 3
 -2 2 2 26655.4 695.265 20
 -2 2 2 26294.6 688.079 16
 -2 -2 2 27589.8 839.201 5
 -2 -2 2 26143.3 824.87 18
 -2 2 2 25689.6 918.911 5
 -2 -2 2 26068.3 932.716 1
 -2 2 2 26374.1 705.081 18
 -2 2 2 26523.3 886.133 10
 -2 2 3 39874.9 859.636 17
 -2 2 3 40698.4 860 20
 -2 2 3 40662.8 1022.05 1
 -2 2 3 40008.5 852.907 15
 -2 -2 3 39864.7 1098.31 19
 -2 -2 3 39618.7 1071.87 18
 -2 -2 3 39478.5 866.16 3
 -2 -2 3 39464.1 1061.65 17
 -2 2 3 38909.8 849.399 15
 -2 2 3 41187.6 887.618 19
 -2 -2 3 42270.7 1204.47 5
 -2 2 3 39755.5 851.684 14
 -2 2 3 42749 1042.08 3
 -2 -2 3 39803.7 1059.13 14
 -2 -2 3 40168.4 1261.41 13
 -2 2 3 39011.7 850.654 16
 -2 -2 3 38693.5 1047.34 16
 -2 2 3 40726.6 850.754 12
 -2 2 3 39542 866.149 18
 -2 -2 3 40160.5 1065.77 12
 -2 2 3 41713.8 1169.88 10
 -2 -2 3 40008.6 1189.72 8
 -2 -2 3 41331.3 1202.23 4
 -2 2 4 17426.4 628.847 1
 -2 -2 4 16847.3 637.224 16
 -2 2 4 16480.9 452.506 17
 -2 -2 4 16906.4 801.407 8
 -2 -2 4 16162.3 632.767 17
 -2 -2 4 17080.8 647.827 14
 -2 2 4 15234.4 593.373 3
 -2 -2 4 16726.3 642.71 12
 -2 2 4 15952.1 672.134 10
 -2 -2 4 17247.2 840.684 13
 -2 -2 4 17433.1 672.551 19
 -2 2 4 16706.7 461.109 18
 -2 2 4 18435.2 876.891 6
 -2 -2 4 16150.4 636.758 18
 -2 2 4 16329 467.857 19
 -2 2 5 111317 2385.44 3
 -2 2 5 115531 2402.57 1
 -2 2 5 111385 2053.69 16
 -2 -2 5 113654 2393.7 17
 -2 -2 5 112096 2375.5 16
 -2 -2 5 112797 2425.2 14
 -2 -2 5 113380 2412.44 18
 -2 -2 5 118376 2891.1 13
 -2 2 5 111087 2062.92 12
 -2 2 5 113351 2849.03 6
 -2 -2 5 114755 2437.44 6
 -2 2 5 114757 2441.37 10
 -2 2 5 111799 2065.41 16
 -2 2 5 111744 2068.26 17
 -2 2 5 112420 2109.79 19
 -2 -2 5 114542 2440.43 19
 -2 -2 5 109049 2785.95 8
 -2 2 5 114071 2057.04 15
 -2 2 5 111489 2061.76 20
 -2 2 5 113627 2087.19 18
 -2 2 5 110678 2058.41 17
 -2 2 6 47671.8 1110.95 17
 -2 2 6 49453.6 1114.14 17
 -2 2 6 47204 1143.25 19
 -2 2 6 47075.4 1087.91 16
 -2 -2 6 44066.9 1367.62 6
 -2 -2 6 48098.1 1365.7 18
 -2 2 6 46597.5 1084.86 15
 -2 2 6 48724.1 1123.18 18
 -2 2 6 44686.1 1314.43 10
 -2 -2 6 42508.6 1336.58 14
 -2 2 6 44617.4 1334.18 3
 -2 -2 6 46699.1 1327.28 16
 -2 2 6 46329.8 1093.41 20
 -2 2 6 46505.9 1704.15 6
 -2 -2 6 46189.2 1707.54 8
 -2 -2 6 47582.5 1388.57 19
 -2 2 6 48698.2 1367.54 1
 -2 -2 6 47275.9 1339.8 17
 -2 2 6 46607 1116.26 18
 -2 -2 6 45826.1 1741.3 13
 -2 2 7 21840.2 738.309 17
 -2 -2 7 22723.7 902.182 17
 -2 -2 7 23820.2 942.357 18
 -2 2 7 22335.1 735.709 20
 -2 2 7 23565.1 739.515 15
 -2 -2 7 24623.5 927.63 16
 -2 2 7 22164.6 771.951 19
 -2 -2 7 23293.4 894.13 15
 -2 -2 7 23926.6 1257.78 8
 -2 -2 7 23266.6 1273.13 13
 -2 2 7 22469.9 723.483 16
 -2 -2 7 21174.5 942.652 6
 -2 2 7 23120.3 1214.02 6
 -2 2 7 23121.1 878.063 10
 -2 2 7 22356.3 733.189 17
 -2 -2 7 23523.7 966.151 19
 -2 2 7 22707.5 760.803 18
 -2 2 7 23580.5 766.137 18
 -2 2 8 13638.9 661.737 10
 -2 2 8 12705.5 585.405 17
 -2 2 8 12312.8 601.898 19
 -2 2 8 13912.7 596.481 17
 -2 2 8 13445.2 609.525 18
 -2 -2 8 14182.3 726.672 17
 -2 -2 8 11701.2 706.9 19
 -2 2 8 13609.3 582.01 16
 -2 -2 8 14613.2 724.678 15
 -2 -2 8 13499.4 1004.97 8
 -2 -2 8 12414.2 971.362 13
 -2 -2 8 13168.8 697.558 16
 -2 2 8 13136 594.479 18
 -2 -2 8 13135.5 764.053 6
 -2 2 8 13738.5 962.582 6
 -2 2 8 13482.6 590.164 20
 -2 2 8 12595.7 563.844 15
 -2 -2 8 11709.7 683.82 18
 -2 2 9 3689.73 519.23 6
 -2 -2 9 3163.94 363.193 17
 -2 -2 9 4185.15 413.335 16
 -2 -2 9 2960.29 378.793 6
 -2 -2 9 3433.72 381.35 18
 -2 -2 9 3620.55 398.72 19
 -2 -2 9 3869.45 567.093 8
 -2 -2 9 3821.1 579.048 13
 -2 -2 9 3332.84 362.895 15
 -2 2 10 10184.8 918.284 6
 -2 -2 10 11882 1067.59 8
 -2 -2 10 10727.7 1023.71 13
 -2 -2 10 9300.48 719.029 6
 -2 2 10 10457.6 998.133 8
 -2 -2 11 14175.3 1249.31 8
 -2 2 11 14827.5 1251.45 8
 -2 -2 11 13740.2 1239.93 13
 -2 2 11 16754.7 1239.62 6
 -2 -2 12 7923.39 982.329 8
 -2 2 12 7475.66 941.13 8
 -2 -2 12 8327.94 1001.92 13
 -2 2 12 6650.66 811.314 6
 -2 -2 13 2016.04 528.371 13
 -2 2 13 2291.98 542.763 8
 -2 2 13 1991.68 462.217 6
 -2 -2 13 1856.61 493.527 8
 -2 2 14 9971.05 1203.68 8
 -2 -2 14 7963.98 1101.62 13
 -2 -2 14 8902.41 1146.17 8
 -2 4 -13 3056.07 665.791 11
 -2 4 -13 2424.64 608.797 4
 -2 -4 -13 4305.95 772.69 4
 -2 -4 -13 3902.26 687.505 3
 -2 4 -13 4845.26 788.399 2
 -2 -4 -13 4648.45 874.723 11
 -2 4 -12 24506.4 1707.29 14
 -2 4 -12 21716.5 1714.08 4
 -2 4 -12 25474.8 1705.57 3
 -2 -4 -12 25194.6 1702.62 3
 -2 4 -12 24027.3 1779.15 11
 -2 4 -12 27685.2 1839.41 2
 -2 -4 -12 25621.8 1815.99 4
 -2 -4 -12 27541.5 2024.19 11
 -2 4 -12 23149.1 1672.54 12
 -2 -4 -11 4994.02 698.911 9
 -2 4 -11 5405.52 753.009 2
 -2 4 -11 5434.25 761.132 12
 -2 4 -11 4822.17 752.891 4
 -2 -4 -11 4210.81 683.931 4
 -2 4 -11 5214.28 726.783 3
 -2 4 -11 4594.07 709.037 14
 -2 4 -11 5984.96 831.886 11
 -2 -4 -11 5674.3 864.758 11
 -2 -4 -11 4856.69 704.396 3
 -2 4 -10 10447.7 1023.33 12
 -2 4 -10 9538.82 946.944 2
 -2 4 -10 8970.78 976.603 4
 -2 -4 -10 8802.75 1023.57 11
 -2 -4 -10 9424.94 962.902 4
 -2 4 -10 11246.7 1055.44 14
 -2 4 -10 10528.1 1027 11
 -2 -4 -10 10049.9 969.353 3
 -2 -4 -10 10462.9 968.573 9
 -2 4 -9 7624.22 823.007 11
 -2 -4 -9 5314.04 682.599 4
 -2 4 -9 7527.47 831.807 14
 -2 -4 -9 5165.63 653.421 9
 -2 -4 -9 6580.5 745.691 3
 -2 4 -9 6727.31 750.485 2
 -2 4 -9 7440.76 834.486 4
 -2 -4 -9 5428.49 756.45 11
 -2 4 -8 18716.8 1276.28 14
 -2 -4 -8 18079.4 1167.42 9
 -2 4 -8 18140.8 1282.5 4
 -2 4 -8 19550.6 1246.66 11
 -2 -4 -8 20981.9 1397.17 11
 -2 -4 -8 17553.9 1192.78 3
 -2 4 -8 19890.9 1227.07 2
 -2 -4 -8 19261.8 1231.37 4
 -2 -4 -7 4444.86 539.156 9
 -2 -4 -7 3806.86 500.035 4
 -2 4 -7 2928.67 477.806 14
 -2 4 -7 3316.9 469.584 11
 -2 4 -7 4157.2 525.863 10
 -2 4 -7 4208.72 561.221 4
 -2 4 -7 3950.03 498.283 2
 -2 -4 -7 4144.9 574.357 11
 -2 -4 -7 3555.17 503.467 3
 -2 4 -6 81739.9 2546.19 10
 -2 -4 -6 81479.6 2626.98 11
 -2 -4 -6 82762.6 2474.14 4
 -2 4 -6 77156.6 2385.67 11
 -2 4 -6 79232.3 2617.93 14
 -2 -4 -6 81646.2 2553.76 3
 -2 4 -6 78657.3 2376.75 2
 -2 -4 -6 83022.4 2511.15 9
 -2 4 -6 81022.1 2566.21 4
 -2 -4 -6 73598.7 1510.78 10
 -2 -4 -5 10366 740.141 9
 -2 4 -5 10488.5 711.671 11
 -2 -4 -5 11073.3 740.779 4
 -2 -4 -5 10747.7 708.944 7
 -2 4 -5 9850.3 790.484 14
 -2 -4 -5 9845.63 764.895 11
 -2 -4 -5 11460.2 816.093 3
 -2 4 -5 10996.2 719.736 2
 -2 -4 -5 10909.9 443.035 10
 -2 4 -5 6635.47 634.854 10
 -2 -4 -5 10049.7 775.71 18
 -2 4 -5 11288.7 801.505 4
 -2 4 -4 24233.2 1169.85 10
 -2 -4 -4 22124.3 749.131 10
 -2 -4 -4 22958.5 1019.64 4
 -2 -4 -4 21915.3 980.077 7
 -2 4 -4 23586.4 1197.55 14
 -2 4 -4 25078.1 1038.58 2
 -2 4 -4 22605.3 1089.46 4
 -2 -4 -4 23688.2 1141.9 3
 -2 4 -4 24350.8 898.437 6
 -2 -4 -4 23786.6 1126.46 11
 -2 -4 -4 25136.6 1191.74 18
 -2 4 -3 26543.6 1216.81 12
 -2 -4 -3 25199.5 1078.15 11
 -2 4 -3 29287.8 1035.8 2
 -2 -4 -3 27278.1 1201.91 18
 -2 4 -3 27492.9 1212.06 10
 -2 4 -3 28499.5 1257.55 14
 -2 -4 -3 25237.5 861.976 1
 -2 -4 -3 27504.7 1174.08 3
 -2 4 -3 27878.8 939.73 6
 -2 4 -3 27386.1 1115.97 4
 -2 -4 -3 26965.6 1005.58 7
 -2 -4 -2 76487.6 1735.44 1
 -2 4 -2 73446.1 1918.89 4
 -2 -4 -2 70098.6 1762.12 7
 -2 4 -2 72717.2 2095.48 10
 -2 4 -2 74044.6 2116.89 14
 -2 -4 -2 72802.4 2006.54 3
 -2 -4 -2 76872.8 2132.01 18
 -2 4 -2 72043.5 2102.87 12
 -2 4 -2 72454.5 1756.45 2
 -2 4 -1 5746.45 397.313 7
 -2 -4 -1 5341.78 464.193 18
 -2 -4 -1 5354.6 459.557 17
 -2 4 -1 5343.38 381.254 8
 -2 4 -1 6308.22 497.234 14
 -2 -4 -1 5764.96 452.781 13
 -2 -4 -1 5337.08 430.113 3
 -2 4 -1 5200.37 457.448 12
 -2 4 -1 5627.18 347.309 2
 -2 -4 -1 6261.38 393.184 1
 -2 -4 -1 5549.83 367.829 7
 -2 4 -1 5552.28 466.745 10
 -2 4 -1 6075.78 363.072 13
 -2 -4 0 28827.4 1109.68 17
 -2 4 0 31694.5 972.139 9
 -2 -4 0 30083.6 962.903 7
 -2 4 0 29380.7 886.755 7
 -2 4 0 29068 893.575 5
 -2 4 0 28950.6 1084.31 12
 -2 4 0 30445.1 1089.44 14
 -2 -4 0 29872.1 1056.93 13
 -2 4 0 30036.4 810.497 13
 -2 -4 0 28871.6 1014.48 3
 -2 -4 0 30312.2 1006.32 6
 -2 4 0 31190.6 953.388 8
 -2 -4 0 27070.5 1124.75 19
 -2 4 0 28687.4 1098.92 10
 -2 -4 0 27291.8 1095.94 18
 -2 4 1 16331.7 724.994 17
 -2 -4 1 16163.6 807.481 19
 -2 4 1 15740.1 706.922 16
 -2 4 1 16916 678.239 5
 -2 4 1 15041.3 691.512 15
 -2 -4 1 14999.4 669.426 8
 -2 4 1 14847 698.234 12
 -2 -4 1 15453.5 759.253 17
 -2 4 1 15375.9 528.682 7
 -2 4 1 16629.3 765.686 19
 -2 4 1 15583.7 703.555 14
 -2 -4 1 15637 702.995 7
 -2 -4 1 16676.4 757.09 13
 -2 4 1 16067.5 528.034 13
 -2 -4 1 16033.3 631.441 6
 -2 -4 1 16505 689.7 3
 -2 4 1 16353.4 651.1 8
 -2 -4 1 15683.9 774.886 18
 -2 4 1 15386 722.679 18
 -2 4 1 16175.9 757.591 10
 -2 4 2 45154.8 1251.58 12
 -2 -4 2 42037.8 1359.48 17
 -2 4 2 44325.7 1266.49 17
 -2 4 2 43082.5 1237.97 14
 -2 4 2 44682.7 1022.11 7
 -2 4 2 42141.6 1236.52 16
 -2 4 2 43881.7 1321.01 10
 -2 -4 2 44370.7 1213.26 3
 -2 -4 2 46937.9 1107.56 5
 -2 -4 2 41088.5 1278.64 8
 -2 4 2 43455.2 1088.95 13
 -2 -4 2 42939.1 1378.76 13
 -2 -4 2 43863.1 1089.47 6
 -2 4 2 43668.8 1255.09 20
 -2 -4 2 43362.3 1438.71 19
 -2 4 2 43551.6 1244.48 15
 -2 -4 2 42415.3 1386.41 18
 -2 4 2 43525.2 1283.86 18
 -2 4 2 45691.1 1326.77 19
 -2 4 3 21765.4 1033.6 6
 -2 -4 3 23845.4 810.44 3
 -2 4 3 23541.2 832.293 20
 -2 4 3 24336 829.385 14
 -2 4 3 24002.2 718.415 7
 -2 -4 3 23185.3 1008.41 13
 -2 -4 3 22574.1 951.947 8
 -2 4 3 23435.6 817.305 12
 -2 -4 3 24020.5 986.225 18
 -2 4 3 23323.2 822.698 15
 -2 4 3 24082.5 850.615 17
 -2 -4 3 24704.2 971.75 16
 -2 -4 3 24599.5 824.386 5
 -2 -4 3 23411.5 1002.71 19
 -2 -4 3 24019.7 673.252 6
 -2 -4 3 23838.7 967.588 17
 -2 4 3 24527.9 868.487 18
 -2 4 3 23549.1 871.62 19
 -2 4 3 22311.7 861.565 10
 -2 4 3 23473.5 837.002 16
 -2 4 4 226509 4108.86 17
 -2 4 4 219054 4055.29 15
 -2 4 4 218778 4130.99 18
 -2 -4 4 227152 4412.58 16
 -2 4 4 216469 4142.59 10
 -2 -4 4 219647 4507.35 8
 -2 -4 4 221683 4505.5 19
 -2 4 4 215958 4068.89 14
 -2 4 4 216709 3773.3 1
 -2 -4 4 212342 3790.53 6
 -2 -4 4 220326 4651.66 13
 -2 4 4 216352 4157.79 19
 -2 4 4 223467 4058.49 12
 -2 4 4 213591 4686.14 6
 -2 4 4 221833 4069.16 20
 -2 4 4 219290 4075.33 16
 -2 -4 4 217291 4395.64 17
 -2 -4 4 224502 4455.25 18
 -2 -4 4 217624 4080.01 3
 -2 -4 5 1120.84 239.473 8
 -2 4 5 991.018 157.783 17
 -2 -4 5 908.013 116.457 6
 -2 -4 5 755.813 180.849 18
 -2 -4 5 1157.79 171.811 3
 -2 4 5 1194.96 167.597 16
 -2 -4 5 474.082 154.039 19
 -2 4 5 1199.72 170.023 10
 -2 4 5 896.695 148.58 16
 -2 -4 5 710.365 178.521 17
 -2 -4 5 679.362 171.429 16
 -2 4 5 863.368 141.702 15
 -2 4 5 746.575 141.226 19
 -2 4 5 933.777 149.705 20
 -2 4 5 1049.55 165.441 18
 -2 4 5 1116.66 121.136 1
 -2 4 5 909.859 146.37 12
 -2 4 5 1062.77 158.632 14
 -2 -4 5 578.184 189.18 13
 -2 4 5 610.107 204.573 6
 -2 -4 6 8391.17 597.677 17
 -2 4 6 7562.79 443.071 16
 -2 -4 6 6399.37 555.448 19
 -2 4 6 7828.25 446.879 15
 -2 4 6 7210.84 433.327 12
 -2 -4 6 7821.81 674.85 8
 -2 4 6 8193.53 497.176 19
 -2 4 6 8394.22 465.9 16
 -2 -4 6 7780.14 391.854 6
 -2 -4 6 8039.5 714.569 13
 -2 -4 6 6723.85 554.468 18
 -2 4 6 8426 384.365 1
 -2 -4 6 7593.07 560.185 16
 -2 4 6 6756.59 422.923 20
 -2 4 6 8115.23 439.699 10
 -2 4 6 6758.87 425.721 14
 -2 4 6 8698.51 743.688 6
 -2 4 6 8519.9 487.634 18
 -2 4 6 7524.52 449.303 17
 -2 4 7 1773.47 219.054 16
 -2 4 7 1660.73 209.574 16
 -2 -4 7 1358.64 255.443 16
 -2 4 7 1417.23 208.32 18
 -2 -4 7 1729.65 343.331 8
 -2 4 7 1470.04 194.322 15
 -2 -4 7 1459.17 260.182 17
 -2 4 7 1259.13 161.232 1
 -2 -4 7 1867.67 379.242 13
 -2 4 7 1183.4 155.389 10
 -2 4 7 1796.69 224.22 17
 -2 4 7 1402.05 213.289 19
 -2 4 7 1464.13 198.462 20
 -2 -4 7 1534.74 189.557 6
 -2 4 7 1366.51 320.284 6
 -2 4 7 1100.92 173.739 17
 -2 -4 7 1109.97 242.711 19
 -2 -4 7 1232.51 245.676 18
 -2 4 7 1597.42 207.653 12
 -2 -4 8 8938.94 675.127 17
 -2 4 8 9865.35 551.534 17
 -2 -4 8 9417.33 856.428 8
 -2 4 8 10643.4 563.266 16
 -2 4 8 9728.06 549.415 12
 -2 4 8 9408.03 428.031 10
 -2 -4 8 11601.9 974.836 13
 -2 -4 8 9352.33 530.743 6
 -2 -4 8 11022 759.388 18
 -2 4 8 10211.7 891.956 6
 -2 4 8 9303.04 538.138 20
 -2 -4 8 10031.6 749.068 19
 -2 -4 8 9528.25 687.148 16
 -2 4 8 9642.37 534.953 15
 -2 -4 9 3943.38 458.242 16
 -2 -4 9 4088.74 597.642 8
 -2 -4 9 3056.64 428.045 19
 -2 -4 9 4175.55 480.47 18
 -2 -4 9 4190.13 471.673 17
 -2 4 9 3835.11 567.541 6
 -2 -4 9 3144.7 547.16 13
 -2 -4 10 43768.2 2154.7 8
 -2 -4 10 41563.1 2164.2 13
 -2 4 10 42981.6 2109.62 6
 -2 -4 11 5003.02 743.363 8
 -2 -4 11 5396.79 796.449 13
 -2 4 11 3948.2 633.255 6
 -2 -4 12 -30.1113 152.7 8
 -2 4 12 278.002 146.845 6
 -2 -4 12 233.191 222.327 13
 -2 4 13 2185.05 515.56 6
 -2 4 13 3444.07 678.327 8
 -2 -4 13 2145.14 568.409 13
 -2 -4 13 2119.6 554.142 8
 -2 4 14 12719.5 1360.83 8
 -2 -4 14 8460.09 1123.42 8
 -2 4 14 10550.7 1186.24 6
 -2 -4 14 10471.8 1277.23 13
 -2 6 -13 6094.65 906.426 2
 -2 6 -13 6508.75 992.048 4
 -2 -6 -13 6164.23 949.228 4
 -2 -6 -13 6282.82 1017.85 11
 -2 -6 -13 5769.47 868.423 3
 -2 6 -13 7717.99 1027.64 11
 -2 6 -12 11824.9 1210.17 2
 -2 6 -12 12687.2 1258.79 12
 -2 -6 -12 10918.5 1160.15 9
 -2 6 -12 13587 1367.19 4
 -2 -6 -12 11098.2 1201.45 4
 -2 6 -12 11274.3 1182.95 14
 -2 -6 -12 11828.6 1181.09 3
 -2 -6 -12 11015.2 1288.18 11
 -2 6 -12 13714.5 1310.26 11
 -2 6 -11 8189.22 959.771 11
 -2 6 -11 11329.1 1159.25 12
 -2 6 -11 9711.63 1038.61 2
 -2 6 -11 8787.04 1054.88 4
 -2 -6 -11 10589.8 1106.49 4
 -2 6 -11 9381.78 1045.27 14
 -2 -6 -11 10701.8 1076.96 3
 -2 -6 -11 10631.1 1197.17 11
 -2 -6 -11 11268.3 1129.62 9
 -2 -6 -10 6299.44 789.791 3
 -2 6 -10 5530.59 798.188 4
 -2 -6 -10 5630.65 771.168 4
 -2 6 -10 7022.95 862.211 14
 -2 6 -10 6280.62 817.796 12
 -2 -6 -10 6414.38 821.123 9
 -2 6 -10 6810.37 818.912 2
 -2 -6 -10 5076.36 792.186 11
 -2 6 -10 6214.8 774.493 11
 -2 -6 -9 14782 1214.27 9
 -2 -6 -9 15307.7 1299.76 11
 -2 6 -9 13682.6 1180.01 12
 -2 -6 -9 13589.8 1138.92 4
 -2 6 -9 15619.1 1275.23 4
 -2 6 -9 15285.3 1243.48 14
 -2 -6 -9 16442.3 1232.76 3
 -2 6 -9 15679 1188.47 2
 -2 6 -9 14797.7 1132.37 11
 -2 6 -8 19066.8 1253.31 2
 -2 6 -8 21279 1282.55 11
 -2 6 -8 22477.4 1457.62 14
 -2 -6 -8 18931.7 1294.65 3
 -2 6 -8 22004.9 1439.29 4
 -2 -6 -8 21437.7 1394.43 9
 -2 6 -8 19240.5 1359.72 12
 -2 -6 -8 21457 1446.29 11
 -2 -6 -8 20841.3 1333.47 4
 -2 6 -7 37643.2 1826.48 4
 -2 -6 -7 34496 1766.59 11
 -2 6 -7 35295.2 1808.39 12
 -2 6 -7 36404.1 1830.46 14
 -2 -6 -7 37263.2 1767.75 3
 -2 6 -7 32999.2 1596.58 2
 -2 -6 -7 37577.6 1811.66 9
 -2 6 -7 37191.3 1624.93 11
 -2 -6 -7 36877.5 1776.95 18
 -2 6 -6 35169 1677.18 4
 -2 -6 -6 35065 886.448 10
 -2 -6 -6 37343.9 1715.39 9
 -2 6 -6 34864.7 1449.2 11
 -2 6 -6 35368.6 1730.26 14
 -2 6 -6 34934.1 1722.67 12
 -2 -6 -6 30237.6 867.336 10
 -2 6 -6 36596.2 1566.67 2
 -2 -6 -6 34815 1637.47 3
 -2 -6 -6 34539.4 1653.72 11
 -2 6 -6 36852 1750.87 10
 -2 -6 -6 36825.5 1701.93 18
 -2 6 -5 4621.36 579.535 10
 -2 -6 -5 5644.12 618.605 9
 -2 -6 -5 5854.25 630.731 18
 -2 -6 -5 5187.69 569.002 11
 -2 6 -5 5181.97 612.085 14
 -2 6 -5 5165.31 525.99 2
 -2 -6 -5 4944.83 570.191 3
 -2 6 -5 5117.61 390.895 6
 -2 6 -5 4065.74 427.224 11
 -2 6 -5 5741.78 647.831 12
 -2 6 -5 5620.7 603.471 4
 -2 -6 -5 4481.22 444.002 7
 -2 -6 -4 12892.5 686.695 7
 -2 -6 -4 12887.7 904.647 18
 -2 6 -4 13159.7 948.234 10
 -2 -6 -4 12786.7 580.385 1
 -2 6 -4 13383.9 952.034 14
 -2 6 -4 12449.7 770.947 2
 -2 -6 -4 12961.9 879.96 3
 -2 6 -4 11754.7 595.996 6
 -2 6 -4 12292.1 854.681 4
 -2 -6 -4 12450.8 819.282 11
 -2 6 -4 13033.9 945.72 12
 -2 6 -3 11417.9 839.381 14
 -2 6 -3 9479.21 697.416 4
 -2 6 -3 10230.6 802.97 12
 -2 -6 -3 11166.3 704.841 11
 -2 -6 -3 11834.1 613.95 7
 -2 6 -3 10893.4 668.726 2
 -2 -6 -3 11275.8 819.119 18
 -2 -6 -3 10798.7 763.933 3
 -2 -6 -3 11360.1 555.951 1
 -2 6 -3 10240.7 802.092 10
 -2 -6 -2 154379 3696.61 17
 -2 6 -2 148291 3463.54 4
 -2 6 -2 150727 3250.71 2
 -2 6 -2 146901 3673.5 14
 -2 -6 -2 148337 3560.2 13
 -2 6 -2 149690 3734.35 10
 -2 -6 -2 149401 3546.81 3
 -2 6 -2 147000 3697.24 12
 -2 -6 -2 148837 3053.07 7
 -2 -6 -2 160119 3282.37 11
 -2 -6 -2 154317 3731.94 18
 -2 6 -1 125020 3124.4 12
 -2 -6 -1 123043 3132.64 17
 -2 6 -1 119951 3132.54 10
 -2 6 -1 121901 2705.41 2
 -2 -6 -1 122240 3222.59 19
 -2 -6 -1 122907 2599.36 7
 -2 6 -1 124443 3107.32 14
 -2 -6 -1 122344 2998.3 13
 -2 -6 -1 126362 3018.07 3
 -2 -6 -1 114870 3090.13 18
 -2 -6 0 3708.68 430.565 17
 -2 6 0 4620.25 464.448 12
 -2 6 0 4893.69 469.664 14
 -2 -6 0 4710.93 445.761 13
 -2 6 0 3833.45 319.955 13
 -2 -6 0 4777.61 444.231 3
 -2 -6 0 4563.33 365.633 7
 -2 -6 0 4570.28 497.951 19
 -2 6 0 3535.6 418.573 10
 -2 6 0 4660.85 328.681 5
 -2 -6 0 3929.25 446.272 18
 -2 6 1 10707.8 685.623 12
 -2 6 1 10515 694.89 10
 -2 -6 1 10638.3 651.711 3
 -2 6 1 10257.1 687.288 20
 -2 -6 1 10959.9 667.66 8
 -2 -6 1 10013.6 713.016 17
 -2 6 1 9649.69 413.064 7
 -2 6 1 10576.9 533.171 13
 -2 6 1 9608.47 648.248 14
 -2 -6 1 10198.9 598.726 7
 -2 -6 1 10206.3 672.404 13
 -2 -6 1 10232.4 554.572 6
 -2 -6 1 12227.3 817.864 19
 -2 -6 1 9549.04 712.036 18
 -2 6 2 17337.9 935.017 6
 -2 6 2 15280.8 819.264 20
 -2 6 2 15027.4 455.087 7
 -2 6 2 17933.7 863.935 14
 -2 6 2 16450.7 829.182 12
 -2 -6 2 16771.5 971.973 19
 -2 -6 2 16353.4 631.339 6
 -2 -6 2 16325.3 809.622 3
 -2 6 2 17192.4 853.916 10
 -2 -6 2 16015.5 910.402 17
 -2 -6 2 17205 954.174 18
 -2 -6 2 16243.8 845.961 8
 -2 -6 3 49307.1 1537.25 3
 -2 6 3 48524.4 1021.73 7
 -2 -6 3 48376.3 1656.95 8
 -2 6 3 48076.3 1538.05 14
 -2 6 3 50861.8 1590.21 20
 -2 6 3 47481.1 1522.63 10
 -2 -6 3 49951.9 1737.54 17
 -2 -6 3 51535.9 1764 13
 -2 -6 3 50409.8 1254.97 11
 -2 -6 3 50031.9 1207.74 5
 -2 -6 3 48395.8 1142.18 6
 -2 -6 3 49671.2 1716.75 16
 -2 6 3 49927.7 1781.29 6
 -2 6 3 48826.9 1539.53 12
 -2 -6 3 49695.3 1814.65 19
 -2 -6 3 51182.6 1785.58 18
 -2 -6 4 45893.4 1719.39 18
 -2 6 4 44365.5 1411.02 10
 -2 -6 4 46075.1 1671.87 8
 -2 -6 4 44387.4 1459.22 3
 -2 6 4 45784.6 1477.32 15
 -2 -6 4 46176.6 1314.38 11
 -2 -6 4 47238.7 1698.3 16
 -2 6 4 48280 1519.43 14
 -2 6 4 45602 1066.54 7
 -2 6 4 45765.7 1489.09 20
 -2 6 4 49340.5 1512 12
 -2 -6 4 45315.7 1719.55 13
 -2 -6 4 43955.7 1666.1 17
 -2 -6 4 45649.6 1754.69 19
 -2 6 4 43518.6 1761.55 6
 -2 -6 4 48232.5 1299.94 5
 -2 6 5 38724.1 1330.62 20
 -2 -6 5 39364.4 1597.7 8
 -2 -6 5 38158.4 1625.67 19
 -2 6 5 38529.7 1219.75 10
 -2 6 5 39911.4 1338.5 15
 -2 6 5 40259.3 1732.42 6
 -2 -6 5 39920.2 1564.4 16
 -2 6 5 37387.6 1321.52 14
 -2 6 5 36798.5 1061.15 7
 -2 -6 5 38451 1645.36 13
 -2 6 5 36896.8 1293.15 12
 -2 -6 5 38068.3 1342.1 3
 -2 -6 5 39314.1 1570.44 17
 -2 -6 5 38389.8 1587.2 18
 -2 -6 6 13429.9 895.942 17
 -2 -6 6 15162 995.925 19
 -2 6 6 12890.7 715.876 16
 -2 6 6 14287.6 757.578 20
 -2 6 6 12935.5 716.063 15
 -2 6 6 12306.2 715.478 14
 -2 -6 6 14159.5 1012.9 13
 -2 6 6 13692.1 629.423 10
 -2 6 6 14046.3 747.91 12
 -2 -6 6 14357.9 980.299 8
 -2 6 6 15009.3 1069.82 6
 -2 -6 6 13842.3 772.233 3
 -2 -6 6 14494.3 921.446 16
 -2 -6 6 13173.2 901.871 18
 -2 6 7 2784.45 329.979 16
 -2 -6 7 2307.86 365.376 16
 -2 -6 7 3539.16 472.308 18
 -2 -6 7 2678.01 448.358 8
 -2 6 7 2830.14 332.808 15
 -2 6 7 3153.55 355.477 14
 -2 -6 7 2612.82 400.784 17
 -2 -6 7 3085.72 460.488 19
 -2 6 7 2919.46 344.821 20
 -2 6 7 2775.86 245.759 10
 -2 -6 7 3107.68 493.634 13
 -2 6 7 3065.11 499.811 6
 -2 6 7 2307.04 303.621 12
 -2 6 8 5944.66 500.216 20
 -2 -6 8 7813.06 713.151 17
 -2 6 8 6421.16 507.614 16
 -2 -6 8 7306.09 770.791 8
 -2 6 8 6945.8 528.019 15
 -2 -6 8 7657.29 834.416 13
 -2 6 8 6258.39 753.596 6
 -2 6 8 6836.88 535.143 12
 -2 -6 8 8596.68 766.022 18
 -2 -6 8 6344.64 630.158 16
 -2 -6 8 7179.72 726.284 19
 -2 -6 9 5815.78 631.612 17
 -2 -6 9 5838.9 647.056 18
 -2 -6 9 6386.84 774.285 8
 -2 -6 9 7264.05 852.996 13
 -2 -6 9 6093.33 638.756 16
 -2 6 9 4991.28 712.158 6
 -2 -6 9 5397.57 645.701 19
 -2 -6 10 21483.2 1515.67 8
 -2 -6 10 21193.5 1258.7 16
 -2 6 10 21546.8 1549.57 6
 -2 -6 10 20480.9 1535.53 13
 -2 -6 10 22092.4 1373.03 19
 -2 -6 10 21505.7 1285.13 17
 -2 -6 10 21152 1306.67 18
 -2 -6 11 10850.9 1121.12 8
 -2 -6 11 11483.1 1189.44 13
 -2 6 11 10225.1 1099.65 6
 -2 6 12 1620.87 475.751 6
 -2 -6 12 1279.29 429.225 13
 -2 -6 12 1070.43 373.112 8
 -2 -6 13 4979.52 837.414 8
 -2 -6 13 4218.58 799.69 13
 -2 6 13 3761.45 728.22 6
 -2 -8 -12 4520.84 840.587 11
 -2 -8 -12 4719.1 765.605 3
 -2 8 -12 5782.84 881.563 12
 -2 8 -12 4469.29 760.975 2
 -2 -8 -12 5847.21 913.108 9
 -2 8 -12 4458.7 813.799 4
 -2 8 -12 3864.96 718.512 14
 -2 -8 -11 1646.91 450.862 3
 -2 -8 -11 791.995 338.262 9
 -2 -8 -11 1072.2 411.608 11
 -2 8 -11 944.709 369.234 14
 -2 8 -11 1683.06 453.46 12
 -2 8 -11 498.458 277.231 4
 -2 8 -11 1660.3 484.37 2
 -2 8 -10 424.207 239.375 12
 -2 -8 -10 586.605 288.123 11
 -2 8 -10 721.829 311.381 4
 -2 8 -10 341.003 229.21 11
 -2 8 -10 624.03 273.939 14
 -2 -8 -10 683.886 309.905 3
 -2 -8 -10 397.182 276.557 9
 -2 8 -10 628.59 279.554 2
 -2 8 -9 1556.62 426.267 4
 -2 8 -9 1481.25 398.738 14
 -2 -8 -9 2705.65 515.565 3
 -2 -8 -9 2105.67 495.045 9
 -2 8 -9 1930.5 427.191 2
 -2 8 -9 3081.91 594.386 12
 -2 8 -9 1671.52 357.837 11
 -2 -8 -9 1033.35 365.97 11
 -2 8 -8 58524.7 2621.93 12
 -2 8 -8 57033.7 2381.14 2
 -2 -8 -8 56327.8 2475.78 18
 -2 -8 -8 57845.4 2491.5 3
 -2 8 -8 58509.3 2189.15 11
 -2 -8 -8 55204.3 2568.88 9
 -2 -8 -8 57905 2547.88 11
 -2 8 -8 59404.2 2597.35 4
 -2 8 -8 59246.8 2617 14
 -2 8 -7 1407.56 373.985 12
 -2 8 -7 1275.68 329.978 2
 -2 8 -7 1809.89 328.386 11
 -2 -8 -7 1254.64 345.497 3
 -2 8 -7 2054.18 449.208 14
 -2 -8 -7 1404.9 381.818 9
 -2 -8 -7 1928.85 412.454 11
 -2 8 -7 698.549 286.957 4
 -2 -8 -7 1296.16 336.5 18
 -2 8 -6 1382.33 302.995 2
 -2 8 -6 1517.3 352.234 4
 -2 -8 -6 836.145 286.546 9
 -2 8 -6 1439.48 379.666 12
 -2 -8 -6 1179.62 317.497 3
 -2 -8 -6 1049.68 300.938 18
 -2 8 -6 1514.84 380.031 14
 -2 -8 -6 1100.47 295.004 11
 -2 8 -6 1004.45 235.238 11
 -2 8 -5 15847.7 832.897 11
 -2 8 -5 14208.7 1048.9 4
 -2 -8 -5 14689.6 1120.1 9
 -2 -8 -5 16975.2 1076.53 11
 -2 8 -5 16790.8 1220.88 10
 -2 8 -5 13750.9 1099.06 12
 -2 -8 -5 16073 806.558 7
 -2 -8 -5 15484.3 651.844 1
 -2 8 -5 17137.5 1199.65 14
 -2 8 -5 16012.6 1015.85 2
 -2 8 -5 16403 718.373 6
 -2 -8 -5 16537.1 1163.71 18
 -2 -8 -5 16351.2 1125.64 3
 -2 8 -4 79251.8 2586.83 4
 -2 -8 -4 77424.7 2676.61 18
 -2 -8 -4 79970.5 2412.89 11
 -2 8 -4 73019.3 2339.76 2
 -2 8 -4 78234.9 2701.23 14
 -2 -8 -4 80166.9 2631.27 3
 -2 8 -4 76494.3 2763.86 10
 -2 8 -4 75681.7 2686.45 12
 -2 -8 -4 79811.3 1995.48 7
 -2 8 -3 3603.22 475.805 4
 -2 -8 -3 3434.34 490.976 17
 -2 -8 -3 2365.63 387.13 3
 -2 8 -3 3328.49 503.51 14
 -2 8 -3 3045.78 402.256 2
 -2 -8 -3 2632.89 281.68 7
 -2 8 -3 4490.04 570.959 12
 -2 -8 -3 3142.23 380.387 11
 -2 -8 -3 3030.61 475.188 18
 -2 8 -3 3807.8 548.161 10
 -2 8 -2 31276.4 1571.6 10
 -2 -8 -2 30939.9 1150.93 11
 -2 8 -2 30909.5 1519.47 12
 -2 -8 -2 30873.3 1575.74 19
 -2 8 -2 31557.1 1278.11 2
 -2 -8 -2 31985.1 1041.12 7
 -2 -8 -2 31649.9 1526.85 17
 -2 8 -2 28771.6 1470.88 14
 -2 -8 -2 31098.9 1438.56 13
 -2 -8 -2 32781.5 1475.16 3
 -2 -8 -2 31236.8 1536.02 18
 -2 8 -1 3471.14 390.727 2
 -2 -8 -1 3459.79 499.175 19
 -2 8 -1 4248.02 510.46 12
 -2 -8 -1 3408.33 486.012 17
 -2 8 -1 3723.87 490.536 20
 -2 -8 -1 3169.78 306.598 7
 -2 8 -1 2790.66 415.782 14
 -2 -8 -1 3657.73 458.633 3
 -2 -8 -1 3912.18 327.467 11
 -2 -8 -1 2991.66 407.866 13
 -2 8 -1 3239.03 465.101 10
 -2 -8 -1 3326.22 472.765 18
 -2 -8 0 29800.6 1330.32 3
 -2 -8 0 26969.2 1374.8 17
 -2 8 0 26024.8 1169.94 6
 -2 -8 0 26217.9 1420.61 19
 -2 8 0 27034.3 1330.89 12
 -2 8 0 28094.9 924.773 5
 -2 8 0 27815.3 1343.91 14
 -2 -8 0 28157.3 1052.23 7
 -2 -8 0 28042.5 1303.06 13
 -2 -8 0 26159.3 1379.08 18
 -2 8 0 27533.6 1368 20
 -2 8 0 28405 1379.58 10
 -2 -8 0 30099.6 862.218 11
 -2 -8 1 8123.69 721.025 17
 -2 -8 1 7842.62 646.221 3
 -2 8 1 8360.39 697.835 14
 -2 -8 1 8377.27 668.956 8
 -2 8 1 7159.76 643.469 12
 -2 -8 1 7421.31 544.054 7
 -2 -8 1 8666.56 697.674 13
 -2 8 1 8114.48 650.539 6
 -2 -8 1 8642.54 784.096 19
 -2 8 1 7315.12 665.607 20
 -2 8 1 7675.74 672.949 10
 -2 -8 1 8634.87 760.205 18
 -2 8 2 19854.7 1072.22 10
 -2 8 2 20754.1 1122.58 20
 -2 8 2 22117.7 1133.68 12
 -2 -8 2 22354.4 1246.17 17
 -2 -8 2 22104.5 1130.52 8
 -2 -8 2 22480.5 1173.67 13
 -2 -8 2 21891.1 850.596 6
 -2 -8 2 21579 1094.62 3
 -2 8 2 22382.9 1171.58 6
 -2 -8 2 22920.8 1322.36 19
 -2 -8 2 19951.6 528.878 11
 -2 8 2 23392 1164.97 14
 -2 -8 2 23417.1 1295.65 18
 -2 -8 3 4426.42 573.678 19
 -2 -8 3 4815.96 319.067 6
 -2 -8 3 5660.05 585.799 13
 -2 -8 3 5397.72 599.584 17
 -2 8 3 4791.09 487.436 10
 -2 8 3 5939.07 559.196 14
 -2 -8 3 4739.58 571.364 18
 -2 -8 3 4479.08 508.581 8
 -2 8 3 5521.62 550.035 20
 -2 8 3 5594.56 597.578 6
 -2 8 3 5299.02 528.791 12
 -2 -8 3 4973.27 504.082 3
 -2 -8 3 4965.55 256.159 11
 -2 -8 3 5041.96 572.355 16
 -2 -8 4 9373.19 810.779 17
 -2 -8 4 9276.48 445.024 11
 -2 -8 4 9188.4 844.918 19
 -2 8 4 9444.23 719.359 20
 -2 8 4 8824.04 691.664 15
 -2 -8 4 10252.6 453.708 5
 -2 -8 4 8416.13 730.993 8
 -2 -8 4 9706.13 814.427 16
 -2 8 4 9694.57 720.264 14
 -2 8 4 10703.8 703.548 10
 -2 -8 4 9212.73 697.639 3
 -2 -8 4 9317.23 793.076 13
 -2 8 4 10847.4 884.486 6
 -2 8 4 9520.28 711.945 12
 -2 -8 4 9415.68 822.683 18
 -2 8 5 19799.4 1264.58 6
 -2 -8 5 15665.8 1095.77 17
 -2 -8 5 20503.9 1199.25 8
 -2 -8 5 19938.9 1242.98 18
 -2 -8 5 19409.9 1189.49 16
 -2 8 5 18246.3 910.039 10
 -2 8 5 20934.1 1083.34 14
 -2 8 5 17315.5 984.072 12
 -2 -8 5 20717.2 1254.66 13
 -2 -8 5 18409.8 764.641 11
 -2 8 5 19716.9 1059.69 20
 -2 -8 5 19019.2 1248.4 19
 -2 -8 5 19353.3 1047.33 3
 -2 8 5 18820.9 1029.06 15
 -2 -8 5 18716.4 757.096 5
 -2 -8 6 61075.7 2335.19 17
 -2 8 6 61973.2 2052.57 14
 -2 8 6 62145.1 1413.56 7
 -2 -8 6 64909.8 2471.73 13
 -2 8 6 66772.6 2565.17 6
 -2 8 6 62547.1 2042.55 12
 -2 -8 6 62657.6 2352.77 8
 -2 -8 6 64592.2 2485.77 19
 -2 -8 6 64221.4 2361.43 16
 -2 -8 6 64097.2 2084.28 3
 -2 8 6 62068.1 2052.73 20
 -2 -8 6 64492.3 2423.68 18
 -2 8 6 65382.4 2080.18 15
 -2 8 6 65272.7 1809.71 10
 -2 -8 7 4991.24 536.232 3
 -2 8 7 5286.12 530.746 12
 -2 -8 7 5301.89 633.51 16
 -2 8 7 5154.13 523.35 16
 -2 -8 7 6382.97 733.022 8
 -2 -8 7 5478.27 690.182 13
 -2 -8 7 5866.21 714.41 19
 -2 8 7 5352.56 718.366 6
 -2 -8 7 5878.36 679.457 17
 -2 -8 7 5296.28 656.708 18
 -2 8 7 5375.57 536.846 20
 -2 8 7 4865.82 503.778 15
 -2 8 7 5289.84 538.676 14
 -2 8 8 30615.6 1363.35 15
 -2 -8 8 34690.3 1745.77 17
 -2 8 8 35373.1 1962.37 6
 -2 8 8 33051.4 1413.46 16
 -2 8 8 31917 1414.2 14
 -2 -8 8 35646.6 1796.5 18
 -2 -8 8 35094.3 1743.2 16
 -2 -8 8 31911.8 1766.69 8
 -2 8 8 31747.7 1401.68 20
 -2 -8 8 33796.3 1875.12 13
 -2 8 8 34464.1 1442.31 12
 -2 -8 8 30247.3 1718.61 19
 -2 -8 9 1326.88 357.545 19
 -2 -8 9 851.967 309.066 8
 -2 -8 9 1155.57 322.357 16
 -2 -8 9 1267.25 389.673 13
 -2 -8 9 906.694 297.013 17
 -2 8 9 1661.78 437.164 6
 -2 -8 9 752.181 262.62 18
 -2 -8 10 14945.3 1172.63 17
 -2 -8 10 13999.5 1194.95 19
 -2 8 10 14887.8 1357.86 6
 -2 -8 10 14491.4 1142.37 16
 -2 -8 10 14227.7 1274.93 8
 -2 -8 10 12049 1213.13 13
 -2 -8 10 13323.8 1130.54 18
 -2 8 11 1961.36 525.015 6
 -2 -8 11 2934.74 605.599 8
 -2 -8 11 2448.66 582.854 13
 -2 8 12 15728.8 1512.97 6
 -2 -8 12 16240.5 1548.03 13
 -2 -8 12 17570.9 1553.39 8
 -2 -8 13 791.945 360.355 8
 -2 -8 13 2079.96 575.505 13
 -2 8 13 1966.14 571.089 6
 -2 -10 -12 4350.08 772.044 3
 -2 -10 -12 3881.47 784.072 9
 -2 -10 -12 2688.59 673.854 11
 -2 10 -12 3565.37 759.57 4
 -2 10 -12 4214.28 813.083 12
 -2 10 -12 3102.44 672.226 14
 -2 10 -12 4372.46 790.581 2
 -2 -10 -11 761.417 303.822 3
 -2 -10 -11 2043.63 564.044 11
 -2 10 -11 1287.74 410.447 4
 -2 10 -11 1411.52 476.39 14
 -2 10 -11 846.338 296.383 2
 -2 10 -11 2021.34 533.666 12
 -2 -10 -11 2344.43 611.042 9
 -2 -10 -10 16123.5 1476.65 11
 -2 10 -10 16987.6 1505.02 14
 -2 -10 -10 19454.3 1691.61 9
 -2 10 -10 17599.5 1563.39 4
 -2 10 -10 18115.3 1459.39 2
 -2 -10 -10 18924.3 1535.3 3
 -2 10 -10 18304 1569.21 12
 -2 10 -9 8990.77 1061.05 4
 -2 10 -9 9603.66 1098.6 12
 -2 -10 -9 8758.12 1012.32 11
 -2 10 -9 10944.1 1161.55 14
 -2 10 -9 7850.49 920.56 2
 -2 -10 -9 8881.69 1012.82 3
 -2 -10 -9 10529.2 1194.93 9
 -2 -10 -9 8333.62 982.472 18
 -2 10 -8 14135.2 1287.21 12
 -2 -10 -8 11550.5 1110.03 11
 -2 -10 -8 13107.7 1288.44 9
 -2 10 -8 10829.8 1147.6 4
 -2 10 -8 12904.8 1220.1 14
 -2 10 -8 13629.8 1152.71 2
 -2 -10 -8 15812.3 1297.52 3
 -2 -10 -8 11948 1151.27 18
 -2 10 -7 14033.5 1246.21 12
 -2 -10 -7 13992.6 1269.83 9
 -2 10 -7 13241 1229.29 4
 -2 -10 -7 12961.9 1100.19 11
 -2 10 -7 13162 1203.44 14
 -2 -10 -7 13948.1 1205.55 18
 -2 -10 -7 13249.8 1170.08 3
 -2 10 -7 11183.9 1008.58 2
 -2 10 -6 17000.2 1294.39 4
 -2 -10 -6 16124.7 1154.52 11
 -2 10 -6 14777.1 1251.17 14
 -2 10 -6 15200.2 1120.92 2
 -2 -10 -6 14291.3 1163.9 3
 -2 -10 -6 13626.1 1169.72 18
 -2 -10 -6 16411 1319.53 9
 -2 10 -6 15626.7 1287.1 12
 -2 -10 -5 8889.06 920.823 18
 -2 10 -5 8298.32 899.249 12
 -2 -10 -5 8431.38 865.721 3
 -2 -10 -5 7488.3 509.787 7
 -2 10 -5 7592.13 852.79 14
 -2 10 -5 7879.9 759.248 2
 -2 10 -5 7803.97 535.461 11
 -2 -10 -5 6933.09 703.156 11
 -2 10 -5 6950.87 788.053 4
 -2 -10 -5 9728.9 968.384 9
 -2 10 -5 7972.62 485.054 6
 -2 10 -4 13061.3 684.852 6
 -2 -10 -4 13981 671.766 7
 -2 10 -4 13089 1099.6 12
 -2 -10 -4 11053.7 832.155 11
 -2 10 -4 12580.8 927.644 2
 -2 10 -4 13470.1 1107.42 14
 -2 -10 -4 13933.7 1081.98 3
 -2 10 -4 12016.8 996.628 4
 -2 -10 -4 13412.9 1098.17 17
 -2 10 -4 12740.4 632.127 11
 -2 -10 -4 14177.5 1140.1 18
 -2 10 -3 1637.3 367.564 12
 -2 -10 -3 2126.19 419.56 17
 -2 10 -3 1690.71 321.868 2
 -2 10 -3 1459.69 351.145 4
 -2 10 -3 1927.91 395.943 14
 -2 -10 -3 1790.2 227.097 7
 -2 10 -3 1977.85 280.486 6
 -2 -10 -3 1619.85 355.986 3
 -2 -10 -3 1481.95 379.947 19
 -2 10 -3 1954.4 434.397 20
 -2 -10 -3 1694.4 289.951 11
 -2 10 -3 2022 442.934 10
 -2 -10 -3 1283.42 344.421 18
 -2 10 -2 24241.2 1477.66 20
 -2 -10 -2 23720.8 1460.85 18
 -2 10 -2 24950.6 1255.64 2
 -2 -10 -2 25511.6 931.948 7
 -2 10 -2 23952.4 1437.03 14
 -2 -10 -2 25831 1421.15 13
 -2 -10 -2 25295.9 1412.03 3
 -2 -10 -2 23839.9 1517.73 19
 -2 10 -2 24541.8 1105.68 6
 -2 -10 -2 25127.4 1052.28 11
 -2 -10 -2 27355 1540.76 17
 -2 10 -2 25701.6 1542.93 10
 -2 10 -2 23972 1445.47 12
 -2 10 -1 51343.8 2117.56 14
 -2 -10 -1 49762.2 2229.59 19
 -2 -10 -1 48784.9 1982.79 3
 -2 10 -1 47965.4 1780.2 2
 -2 -10 -1 49693.8 2130.03 17
 -2 -10 -1 48768.9 1463.94 7
 -2 -10 -1 48409.5 1385.43 11
 -2 -10 -1 47434 1964.97 13
 -2 10 -1 48321.4 1718.75 6
 -2 -10 -1 47945.4 2124.33 18
 -2 10 -1 51286.4 2124.31 12
 -2 10 -1 48171 2110.6 20
 -2 10 -1 48371.6 2115.1 10
 -2 -10 0 34842.1 1832.59 19
 -2 10 0 33224.8 1432.37 2
 -2 10 0 31944.4 1627.33 12
 -2 10 0 36653.8 1761.16 20
 -2 10 0 34962.8 1691.42 14
 -2 -10 0 36714.5 1677.02 3
 -2 10 0 35161.2 1493.22 6
 -2 -10 0 36355.8 1284.86 7
 -2 -10 0 36097.6 1662 13
 -2 -10 0 33696.3 1730 17
 -2 -10 0 35856.2 1797.42 18
 -2 -10 0 34571.2 941.194 11
 -2 10 0 33567.3 1680.52 10
 -2 -10 1 20862.7 1346.46 17
 -2 10 1 24625.5 1366.95 12
 -2 10 1 21156.8 1274.57 10
 -2 -10 1 21106.3 1224.73 8
 -2 10 1 21785.8 1322.23 20
 -2 -10 1 24195.5 1500.55 19
 -2 10 1 22464.6 1309.29 14
 -2 -10 1 23622.9 1068.96 7
 -2 -10 1 23011.3 1303.34 13
 -2 -10 1 21904.1 1256.83 3
 -2 10 1 21583 1204.34 6
 -2 -10 1 23882.9 1453.28 18
 -2 -10 2 20246.4 1196.09 8
 -2 -10 2 19997.4 1311.73 17
 -2 10 2 17790.9 1142.13 6
 -2 10 2 19388.1 1194.44 12
 -2 -10 2 19683.6 1326.28 18
 -2 10 2 19349.4 1183.52 10
 -2 -10 2 18604.1 1335.99 19
 -2 10 2 22350.9 1276.45 14
 -2 10 2 20019.6 1232.28 20
 -2 -10 2 20457 1231.74 13
 -2 -10 2 19694.8 1182.76 3
 -2 10 3 11305.9 894.119 14
 -2 -10 3 12699.4 1064.28 18
 -2 -10 3 10146.5 855.45 8
 -2 -10 3 11479.9 1049.94 19
 -2 -10 3 11936.4 951.469 13
 -2 10 3 12412.6 934.41 12
 -2 10 3 11316.6 933.824 6
 -2 10 3 12440.6 949.223 20
 -2 10 3 11059 852.058 10
 -2 -10 3 13661.7 963.46 3
 -2 -10 3 11496.7 981.985 16
 -2 -10 3 12931.7 1057.34 17
 -2 -10 4 1410.13 334.499 8
 -2 10 4 1078.38 288.759 14
 -2 10 4 1072.61 274.21 15
 -2 -10 4 826.053 242.798 3
 -2 -10 4 1072.87 318.665 18
 -2 -10 4 947.707 290.137 17
 -2 10 4 573.711 203.236 10
 -2 10 4 810.325 263.538 6
 -2 -10 4 939.28 286.245 16
 -2 -10 4 560.472 252.196 19
 -2 -10 4 911.585 287.998 13
 -2 10 4 751.92 224.057 20
 -2 10 4 648.01 220.864 12
 -2 -10 5 9519.17 973.4 19
 -2 -10 5 7459.4 826.355 17
 -2 -10 5 8136.73 845.825 16
 -2 10 5 9000.11 797.579 20
 -2 -10 5 8577.43 764.028 3
 -2 10 5 9746.85 822.932 14
 -2 -10 5 9120.95 924.523 18
 -2 10 5 9015.02 787.205 15
 -2 10 5 8249.05 685.922 10
 -2 -10 5 8121.86 834.641 13
 -2 10 5 8551.92 881.372 6
 -2 10 5 8894.66 780.019 12
 -2 -10 5 9653.06 884.034 8
 -2 -10 6 16569.8 1258.98 17
 -2 -10 6 16361.4 1232.55 16
 -2 10 6 15894.3 1072.27 20
 -2 10 6 17612.1 1113.84 15
 -2 -10 6 16419 1082.52 3
 -2 10 6 15743.7 1068.03 14
 -2 -10 6 17315.3 1276.76 13
 -2 10 6 14574.8 1225.31 6
 -2 10 6 15342.7 1045.04 12
 -2 -10 6 17946.2 1265.75 8
 -2 -10 6 16179.1 1308.62 19
 -2 -10 6 16904.5 1292.23 18
 -2 -10 7 13218.6 1153.18 18
 -2 -10 7 11780.9 1058.26 8
 -2 10 7 12751.5 949.091 20
 -2 -10 7 12638.7 1138.81 13
 -2 10 7 11394.2 907.149 14
 -2 -10 7 13172.9 1121.34 16
 -2 10 7 13205.7 1193.32 6
 -2 10 7 11953.7 913.602 12
 -2 -10 7 12531.7 1107.83 17
 -2 -10 7 13759.2 1208.18 19
 -2 -10 7 13046.2 972.819 3
 -2 10 7 12973.5 948.462 15
 -2 -10 8 19377.8 1401.95 17
 -2 10 8 18812.5 1162.92 16
 -2 10 8 19246.2 1174.46 15
 -2 -10 8 19525.1 1433.72 8
 -2 -10 8 17783.2 1340.26 16
 -2 10 8 19775.7 1205.44 14
 -2 10 8 19717.4 1530.59 6
 -2 -10 8 17738 1419.79 13
 -2 10 8 17368.9 1124.91 12
 -2 -10 8 19656.7 1491.93 19
 -2 10 8 15758.8 1080.05 20
 -2 -10 8 19560.8 1450.89 18
 -2 -10 8 15575.4 1095.87 3
 -2 -10 9 8826.21 997.774 8
 -2 -10 9 9012.89 1051.61 13
 -2 10 9 8464.68 1034.98 6
 -2 -10 9 6795.3 896.021 19
 -2 -10 9 7443.39 910.272 18
 -2 -10 9 9076 964.379 16
 -2 -10 9 9694.37 1007.27 17
 -2 -10 10 1005.64 337.793 16
 -2 -10 10 1195.68 410.816 8
 -2 -10 10 1878.29 463.151 18
 -2 -10 10 1002.91 381.067 19
 -2 -10 10 986.212 383.488 13
 -2 10 10 1515.63 475.355 6
 -2 -10 10 445.116 256.215 17
 -2 10 11 3117.42 690.955 6
 -2 -10 11 4300.94 761.442 8
 -2 -10 12 17764.7 1681.96 13
 -2 10 12 17284.6 1672.84 6
 -2 -10 12 17133 1582.26 8
 -2 12 -11 1359.13 447.612 2
 -2 -12 -11 228.935 158.864 3
 -2 12 -11 1162.55 484.375 4
 -2 12 -11 871.367 444.363 14
 -2 -12 -11 705.364 408.093 9
 -2 12 -11 825.449 414.053 20
 -2 12 -11 669.883 311.08 12
 -2 -12 -11 415.106 254.735 11
 -2 12 -10 18571.4 1698.73 4
 -2 -12 -10 14866 1455.27 11
 -2 12 -10 21883.4 1797.53 14
 -2 12 -10 20446.2 1624.9 2
 -2 -12 -10 20212.1 1664.32 3
 -2 -12 -10 21833 1743.19 18
 -2 12 -10 19713.5 1720.52 12
 -2 -12 -10 20876.2 1890.79 9
 -2 -12 -9 5223.95 828.947 3
 -2 12 -9 3451.5 686.152 12
 -2 12 -9 4990.79 766.866 2
 -2 12 -9 3600.35 709.1 4
 -2 12 -9 5986.71 907.245 14
 -2 -12 -9 4557.96 750.077 11
 -2 -12 -9 5454.47 926.416 9
 -2 -12 -9 5689.61 857.745 18
 -2 -12 -8 12205.2 1155.42 11
 -2 12 -8 12523 1301.19 4
 -2 12 -8 14080.4 1361.72 14
 -2 12 -8 14536.1 1259.91 2
 -2 12 -8 12499.9 1314.68 20
 -2 -12 -8 14623.4 1471.22 9
 -2 -12 -8 14233.3 1314.89 3
 -2 -12 -8 14933.4 1369.5 18
 -2 12 -8 13323.5 1336.15 12
 -2 -12 -7 4011.41 668.63 3
 -2 12 -7 3163.2 641.524 12
 -2 -12 -7 2857.47 616.883 9
 -2 12 -7 4166.32 719.454 14
 -2 12 -7 2573.81 507.3 2
 -2 12 -7 3967.44 711.642 20
 -2 -12 -7 2776.37 518.22 11
 -2 12 -7 3883.19 693.077 4
 -2 -12 -7 3509.98 651.303 18
 -2 12 -6 20483.5 1566.06 14
 -2 -12 -6 23064.9 1698.86 9
 -2 -12 -6 20966.8 1569.74 18
 -2 12 -6 21486.9 1433.44 2
 -2 -12 -6 20157 1495.49 3
 -2 12 -6 20787.6 1590.55 12
 -2 12 -6 19767.1 1572.33 20
 -2 -12 -6 17788.1 1254.73 11
 -2 12 -6 22184.6 1578.93 4
 -2 12 -5 4723.54 639.555 2
 -2 -12 -5 4581.34 674.003 3
 -2 12 -5 3920.41 662.944 14
 -2 12 -5 5192.75 785.257 20
 -2 -12 -5 4657.18 753.692 9
 -2 12 -5 4967.83 748.02 12
 -2 -12 -5 4947.5 598.418 11
 -2 12 -5 4145.87 655.188 4
 -2 -12 -5 3760.81 656.887 18
 -2 12 -4 6763.91 844.806 12
 -2 -12 -4 7817.69 902.287 17
 -2 -12 -4 7344.34 849.928 3
 -2 -12 -4 5482.68 583.129 11
 -2 12 -4 6130.07 834.155 20
 -2 12 -4 6892.5 742.962 2
 -2 12 -4 7012.08 868.489 14
 -2 12 -4 6922.42 806.145 4
 -2 -12 -4 7713.36 900.624 18
 -2 -12 -3 5397.98 780.926 19
 -2 12 -3 6042.97 666.022 2
 -2 12 -3 6513.52 822.578 14
 -2 12 -3 4380.25 693.239 20
 -2 12 -3 5635.55 519.753 6
 -2 12 -3 4655.16 650.132 4
 -2 -12 -3 6560.93 577.734 11
 -2 -12 -3 5119.8 692.317 3
 -2 -12 -3 5602.16 763.779 18
 -2 -12 -3 5751.76 772.691 17
 -2 12 -3 6403.41 814.619 12
 -2 -12 -2 25093 1606.79 17
 -2 12 -2 22452.5 1513.4 12
 -2 12 -2 21741 1284.14 2
 -2 12 -2 24720.4 1615.89 20
 -2 -12 -2 24723.2 930.546 7
 -2 12 -2 24770.6 1586.22 14
 -2 -12 -2 22264.2 1434.7 13
 -2 -12 -2 20674 1399.73 3
 -2 12 -2 22578.3 1146.81 6
 -2 -12 -2 22787.9 996.284 11
 -2 -12 -2 22391.4 1605.69 19
 -2 -12 -2 23274.8 1572.64 18
 -2 -12 -1 303.508 204.327 18
 -2 -12 -1 331.497 204.164 17
 -2 12 -1 408.693 177.097 6
 -2 -12 -1 363.015 219.585 19
 -2 12 -1 641.675 219.473 2
 -2 -12 -1 562.709 127.882 11
 -2 12 -1 823.643 299.639 14
 -2 -12 -1 451.063 144.217 7
 -2 -12 -1 600.868 226.578 13
 -2 -12 -1 858.075 268.05 3
 -2 12 -1 585.929 237.718 20
 -2 12 -1 769.604 279.879 12
 -2 -12 0 53998.1 2433.11 17
 -2 -12 0 49394 2383.12 18
 -2 12 0 50939 2297.09 14
 -2 -12 0 51521 1673.41 7
 -2 -12 0 50335.4 2184.97 13
 -2 -12 0 50945.5 2215.94 3
 -2 12 0 54529.7 2057.92 6
 -2 12 0 52250.5 2319.33 12
 -2 -12 0 55399.2 2582.37 19
 -2 12 0 56327.3 2440.02 20
 -2 12 0 51946.4 2037.67 2
 -2 -12 1 -98.1677 129.546 17
 -2 12 1 -58.2689 131.905 6
 -2 12 1 239.631 142.504 20
 -2 -12 1 36.0878 194.095 3
 -2 -12 1 75.0901 89.3521 13
 -2 12 1 105.65 104.217 10
 -2 -12 1 191.369 152.599 8
 -2 -12 1 19.3298 70.8709 7
 -2 -12 1 49.7469 109.597 18
 -2 12 1 -40.3047 146.434 14
 -2 12 1 -50.1267 153.337 12
 -2 -12 1 7.91252 101.755 19
 -2 12 2 18889.8 1335.59 20
 -2 -12 2 18142.3 1377.19 17
 -2 12 2 20722.1 1378.78 14
 -2 -12 2 18863.4 1276.82 8
 -2 -12 2 18377.7 1063.25 7
 -2 -12 2 19855.9 1507.27 19
 -2 12 2 19415.7 1270.62 6
 -2 12 2 18274.8 1286.23 12
 -2 -12 2 18301.5 1262.45 13
 -2 -12 2 18755.9 1273.33 3
 -2 -12 2 19046.3 1434.19 18
 -2 12 3 12115.9 1038.45 6
 -2 12 3 12293 1053.66 20
 -2 -12 3 11148.4 989.356 8
 -2 12 3 11569.6 1007.71 15
 -2 12 3 11805 1019.51 14
 -2 -12 3 12873.1 1072.29 13
 -2 12 3 12411.2 1039.95 12
 -2 -12 3 12304.2 1137.04 17
 -2 -12 3 12274 1020.4 3
 -2 -12 3 11420.7 1151.44 19
 -2 -12 3 9099.47 1006.6 18
 -2 -12 4 22291.2 1577.79 18
 -2 12 4 18732.6 1291.11 14
 -2 12 4 19214 1305.7 15
 -2 12 4 21486.2 1392.91 20
 -2 -12 4 19609.9 1368.34 13
 -2 -12 4 18195.3 1289.42 8
 -2 12 4 19459.1 1395.61 6
 -2 12 4 18507 1277.46 12
 -2 -12 4 18851.3 1293.34 3
 -2 -12 4 19696.6 1464.73 17
 -2 -12 4 19260.2 1525.46 19
 -2 -12 4 20016.7 1457.71 16
 -2 -12 5 3681.77 563.472 3
 -2 12 5 3391.44 534.531 15
 -2 12 5 3355.72 601.803 6
 -2 -12 5 4662.14 668.063 8
 -2 12 5 3573.85 552.918 12
 -2 -12 5 3543.27 598.996 13
 -2 -12 5 3618.34 642.745 18
 -2 12 5 3945.35 582.738 14
 -2 12 5 3779.58 574.396 20
 -2 -12 5 4848.92 765.731 19
 -2 -12 5 2653.58 544.964 17
 -2 -12 5 4289.98 678.308 16
 -2 12 6 6950.26 782.323 14
 -2 -12 6 7772.26 926.377 17
 -2 12 6 7886.86 825.912 20
 -2 -12 6 7389.55 902.075 16
 -2 12 6 8345.67 840.84 12
 -2 12 6 7175.5 786.546 15
 -2 -12 6 7599.93 870.098 8
 -2 -12 6 6692.53 909.239 19
 -2 -12 6 6540.11 826.835 13
 -2 12 6 8207.81 970.117 6
 -2 -12 6 5912.96 722.635 3
 -2 -12 6 8803.66 1002.39 18
 -2 -12 7 7743.01 950.907 17
 -2 -12 7 7052.93 890.728 16
 -2 -12 7 7354.64 903.602 8
 -2 -12 7 7806.16 969.725 18
 -2 12 7 6054.07 726.245 20
 -2 -12 7 5460.17 712.183 3
 -2 12 7 7263.63 941.914 6
 -2 12 7 7792.86 812.07 15
 -2 -12 7 8328.01 968.965 13
 -2 12 7 6557.98 758.653 14
 -2 12 7 7197.62 783.72 12
 -2 -12 7 8271.2 1034.02 19
 -2 -12 8 3807.4 659.69 8
 -2 -12 8 3806.33 580.207 3
 -2 -12 8 4228.6 710.684 16
 -2 -12 8 4788.85 759.511 13
 -2 12 8 3397.69 675.151 6
 -2 -12 8 4183.52 701.058 17
 -2 -12 8 3337.6 661.964 18
 -2 -12 8 3471.15 679.417 19
 -2 -12 9 -78.8035 134.42 17
 -2 -12 9 507.217 279.199 8
 -2 -12 9 27.3266 147.312 16
 -2 -12 9 214.08 149.347 18
 -2 -12 9 394.153 283.683 13
 -2 -12 9 -193.368 118.685 19
 -2 12 9 87.5654 132.358 6
 -2 -12 10 12687.4 1278.7 17
 -2 12 10 12671.7 1398.52 6
 -2 -12 10 14726.3 1418.04 8
 -2 -12 10 12042.1 1325.48 13
 -2 -12 10 11592.1 1289.52 19
 -2 -12 10 13533.7 1353.89 18
 -2 -12 10 10360.5 1145.24 16
 -2 12 11 1739.12 561.538 6
 -2 -12 11 1700.6 512.796 8
 -2 -12 11 2044.01 573.891 13
 -2 14 -9 2098.74 537.091 2
 -2 -14 -9 1672.03 446.517 11
 -2 -14 -9 2316.68 590.151 3
 -2 14 -9 1801.56 549.086 4
 -2 14 -9 2960.56 698.467 14
 -2 -14 -9 2650.04 685.195 9
 -2 14 -9 1728.66 569.177 20
 -2 14 -9 1916.5 546.12 12
 -2 -14 -9 1924.3 562.65 18
 -2 14 -8 7563.23 959.032 2
 -2 -14 -8 5581.1 980.188 9
 -2 14 -8 6714.69 988.425 4
 -2 14 -8 4184.21 787.507 14
 -2 -14 -8 7106.63 985.374 3
 -2 14 -8 7051.13 1018.38 12
 -2 14 -8 4453.36 836.803 20
 -2 -14 -8 3812.53 659.586 11
 -2 -14 -8 4936.09 842.924 18
 -2 14 -7 20256 1675.92 4
 -2 14 -7 19457.5 1668.42 14
 -2 14 -7 22432.9 1790.14 12
 -2 -14 -7 20587.4 1785.72 9
 -2 14 -7 17600.8 1453.95 2
 -2 14 -7 17870.7 1646.89 20
 -2 -14 -7 22685.9 1792.01 18
 -2 -14 -7 16781.2 1316.75 11
 -2 -14 -7 22333.9 1708.03 3
 -2 -14 -6 9638.79 1147.17 18
 -2 -14 -6 8468.5 1102.42 9
 -2 14 -6 9915.2 1142.49 4
 -2 -14 -6 10330.5 1144.24 3
 -2 14 -6 10219.6 1050.49 2
 -2 14 -6 8532.38 1072.51 14
 -2 14 -6 8143.13 1075.83 20
 -2 14 -6 9042.62 1100.21 12
 -2 14 -5 9327.48 988.267 2
 -2 14 -5 10759.6 1191.76 14
 -2 14 -5 10202.8 1103.73 4
 -2 -14 -5 9700.2 1144.87 9
 -2 -14 -5 11301.8 1167.99 3
 -2 14 -5 10800.8 1182.24 12
 -2 14 -5 10538.9 1196.06 20
 -2 -14 -5 9927.33 1141.49 18
 -2 14 -4 1817.5 477.014 12
 -2 -14 -4 1294.24 396.628 3
 -2 14 -4 1655.83 462.829 20
 -2 14 -4 1971.13 472.186 4
 -2 14 -4 1890.76 486.254 14
 -2 -14 -4 1257.6 405.821 17
 -2 -14 -4 1909.48 487.507 18
 -2 -14 -4 1804.57 503.373 19
 -2 14 -4 1354.05 363.902 2
 -2 -14 -4 1650.14 481.377 9
 -2 -14 -3 4287.62 710.529 17
 -2 14 -3 4238.14 741.548 20
 -2 14 -3 2846.94 559.507 4
 -2 14 -3 4239.86 719.804 12
 -2 -14 -3 3052.13 636.041 19
 -2 -14 -3 3063.19 577.428 3
 -2 14 -3 2911.44 518.853 2
 -2 -14 -3 3020.66 612.913 18
 -2 14 -3 2389.94 539.934 14
 -2 -14 -2 22521.1 1660.66 17
 -2 -14 -2 17807.4 1553.87 19
 -2 14 -2 17642.7 1262.16 2
 -2 14 -2 20809.6 1620.27 20
 -2 -14 -2 19876.8 1460.18 13
 -2 -14 -2 18996.9 1444.48 3
 -2 14 -2 20842 1185.63 6
 -2 14 -2 23371.9 1673.73 12
 -2 -14 -2 21343.9 1637.26 18
 -2 14 -2 19582.4 1538.24 14
 -2 14 -1 25806.7 1751.7 12
 -2 -14 -1 26375.2 1806.33 17
 -2 14 -1 29698.3 1908.77 20
 -2 14 -1 27491.3 1803.44 14
 -2 -14 -1 26902.2 1678.28 13
 -2 -14 -1 26833.2 1721.95 3
 -2 14 -1 26296.3 1415.22 6
 -2 14 -1 24584.4 1486.8 2
 -2 -14 -1 26464.2 1903.13 19
 -2 -14 -1 27507.9 1880.11 18
 -2 -14 0 21126 1610.87 17
 -2 14 0 18905 1284.72 2
 -2 14 0 23211.3 1629.4 12
 -2 14 0 24605.1 1677.34 14
 -2 -14 0 21377.5 1480.64 13
 -2 14 0 21289.2 1327 6
 -2 -14 0 20478.3 1478.08 3
 -2 -14 0 23841.2 1795.24 19
 -2 -14 0 21777.1 1663.25 18
 -2 14 0 21219.7 1588.45 20
 -2 -14 1 8075.37 995.01 17
 -2 14 1 6438.99 739.73 2
 -2 14 1 6733.03 879.491 20
 -2 14 1 7731.82 916.736 12
 -2 -14 1 6860.85 619.086 7
 -2 -14 1 7608.43 872.729 13
 -2 -14 1 9154.63 958.636 3
 -2 14 1 7870.79 820.803 6
 -2 -14 1 6939.67 926.702 18
 -2 14 1 7202.58 887.497 14
 -2 -14 1 8581.73 1074.62 19
 -2 -14 2 11588.7 1194.5 17
 -2 -14 2 12697.2 1138.83 8
 -2 14 2 11434.9 1127.85 20
 -2 14 2 12041.2 1145.33 14
 -2 -14 2 10329 824.706 7
 -2 -14 2 10915 1050.68 13
 -2 14 2 10794.7 1007.78 6
 -2 14 2 11062.2 1088.75 12
 -2 -14 2 13201.7 1162.2 3
 -2 -14 2 12074.6 1285.35 19
 -2 -14 2 11026.2 1196.79 18
 -2 -14 3 7056.55 989.528 19
 -2 14 3 5547.98 746.581 6
 -2 -14 3 6009.81 876.728 17
 -2 -14 3 4987.51 715.456 3
 -2 -14 3 5488.63 633.077 7
 -2 14 3 5088.74 732.076 15
 -2 14 3 6510.01 832.062 14
 -2 -14 3 6140.48 796.153 13
 -2 -14 3 5796.48 775 8
 -2 14 3 6932.28 865.711 20
 -2 14 3 6460.45 822.996 12
 -2 -14 3 3982.92 729.583 18
 -2 -14 4 10792.9 1180.75 17
 -2 -14 4 12269.1 1127.49 3
 -2 14 4 11276.5 1095.61 14
 -2 -14 4 11934.9 1141.15 13
 -2 14 4 12465.2 1174.4 6
 -2 14 4 13786.2 1192.99 12
 -2 -14 4 12380.3 1147.9 8
 -2 -14 4 12570.1 1331.21 19
 -2 14 4 13384.8 1193.65 15
 -2 -14 4 10587.4 1189.42 18
 -2 14 4 11664.7 1117.11 20
 -2 -14 5 19951.3 1631.07 17
 -2 -14 5 20557 1737.19 19
 -2 -14 5 19667.3 1490.32 8
 -2 14 5 19649.7 1456.65 20
 -2 14 5 17606.2 1376.97 15
 -2 14 5 17102 1362.56 14
 -2 -14 5 19401.9 1510.24 13
 -2 14 5 17111.5 1437.14 6
 -2 14 5 18649.2 1404.55 12
 -2 -14 5 19600.9 1592.06 16
 -2 -14 5 17820.2 1571.76 18
 -2 -14 5 16515 1327.58 3
 -2 14 6 7823 901.878 12
 -2 14 6 7963.01 926.566 14
 -2 -14 6 8784.04 1018.44 8
 -2 -14 6 9324.69 992.919 3
 -2 14 6 8292.22 928.854 15
 -2 -14 6 9305.8 1065.31 13
 -2 -14 6 9665.59 1161 18
 -2 -14 6 8394.53 1124.24 19
 -2 14 6 9308.26 999.932 20
 -2 14 6 8260.28 1030.44 6
 -2 -14 6 8682.08 1068.11 16
 -2 -14 6 9251.34 1119.37 17
 -2 14 7 4201.76 673.258 20
 -2 -14 7 3452.22 602.38 3
 -2 -14 7 3705.24 700.339 16
 -2 -14 7 4453.21 745.463 8
 -2 14 7 3794.58 625.873 15
 -2 -14 7 5756.06 885.708 17
 -2 14 7 4537.21 688.29 14
 -2 -14 7 4210.55 736.789 13
 -2 14 7 3587.2 611.907 12
 -2 -14 7 4354.7 811.667 19
 -2 -14 7 4983.36 845.531 18
 -2 14 7 4023.67 753.813 6
 -2 -14 8 10945.6 1266.62 18
 -2 -14 8 8241.04 1135.55 19
 -2 14 8 8760.27 1144.25 6
 -2 -14 8 7765.8 1050.88 17
 -2 -14 8 8338.13 1076.76 16
 -2 -14 8 8645.57 1065.99 8
 -2 -14 8 6830.04 969.601 13
 -2 -14 9 20183.2 1711.73 17
 -2 -14 9 17230.3 1567.13 8
 -2 -14 9 16747.1 1589.17 13
 -2 14 9 17339.8 1679.96 6
 -2 -14 9 16583.5 1639.98 19
 -2 -14 9 15753.5 1518.9 16
 -2 -14 9 16244.5 1580.58 18
 -2 16 -7 5198.55 816.973 2
 -2 16 -7 7738.3 1124.24 12
 -2 -16 -7 6030.65 1027.85 9
 -2 16 -7 5229.44 916.809 14
 -2 16 -7 6755.24 1033.84 4
 -2 16 -7 5786.66 993.931 20
 -2 -16 -7 5778.63 928.542 3
 -2 -16 -7 5399.98 934.203 18
 -2 -16 -6 3840.29 782.83 9
 -2 16 -6 4071.27 811.409 20
 -2 16 -6 2169.97 550.613 4
 -2 -16 -6 2928.68 664.266 3
 -2 16 -6 4783.53 871.143 14
 -2 16 -6 2833.95 598.854 2
 -2 16 -6 3661.75 753.124 12
 -2 -16 -6 4785.15 851.079 18
 -2 -16 -5 278.333 257.778 3
 -2 -16 -5 119.489 177.96 9
 -2 16 -5 392.305 305.706 14
 -2 16 -5 473.557 306.094 12
 -2 16 -5 -112.728 229.932 20
 -2 16 -5 -111.113 158.833 4
 -2 -16 -5 330.094 215.355 18
 -2 16 -5 -158.501 200.527 2
 -2 -16 -4 16862.5 1565.75 17
 -2 16 -4 16160.8 1454.45 4
 -2 -16 -4 18407.8 1646.35 9
 -2 -16 -4 14948 1555.68 19
 -2 16 -4 15067.1 1521.57 20
 -2 16 -4 19062.8 1671.38 12
 -2 16 -4 17959.5 1427.48 2
 -2 16 -4 17664.1 1614.86 14
 -2 -16 -4 18810.2 1581.62 3
 -2 -16 -4 15653.9 1529.21 18
 -2 16 -3 1428.5 410.859 4
 -2 -16 -3 792.454 354.665 17
 -2 -16 -3 891.852 359.492 3
 -2 -16 -3 891.939 386.1 19
 -2 16 -3 358.909 190.563 14
 -2 16 -3 908.377 400.55 20
 -2 16 -3 990.152 430.87 12
 -2 16 -3 1392.44 411.103 2
 -2 -16 -3 339.645 261.224 18
 -2 -16 -2 8732.2 1175.59 19
 -2 -16 -2 10381.6 1214.17 17
 -2 -16 -2 11604.4 1221.42 3
 -2 16 -2 10638.2 1061.02 2
 -2 16 -2 12062.4 1206.38 4
 -2 16 -2 10263.8 1191.05 14
 -2 -16 -2 10409.3 1130.55 13
 -2 16 -2 8856.56 1117.94 12
 -2 -16 -2 10390.6 1222.37 18
 -2 16 -2 10353 1222.63 20
 -2 -16 -1 30840 2124.92 17
 -2 16 -1 35685.6 2229.9 12
 -2 16 -1 32958.7 2183.54 20
 -2 16 -1 30943.8 2085.91 14
 -2 -16 -1 31270.8 1971.73 13
 -2 -16 -1 30216.9 1981.13 3
 -2 -16 -1 31589.7 2256.57 19
 -2 16 -1 31313.8 1835.04 2
 -2 -16 -1 29791.6 2122.19 18
 -2 -16 0 4269.66 789.873 17
 -2 -16 0 5928.89 857.425 3
 -2 -16 0 5613.9 818.469 13
 -2 16 0 6450.64 917.943 14
 -2 16 0 6228.06 926.959 20
 -2 16 0 5094.3 688.796 6
 -2 16 0 5233.49 733.101 2
 -2 16 0 5710.79 865.055 12
 -2 -16 0 6044.42 989.55 19
 -2 -16 0 5112.51 866.571 18
 -2 16 1 8773.05 1075.29 14
 -2 -16 1 7535.13 1097.25 19
 -2 16 1 6221.21 802.794 2
 -2 16 1 7388.79 984.492 12
 -2 -16 1 7008.21 916.171 13
 -2 -16 1 8454.29 1105.17 17
 -2 16 1 8536.36 914.334 6
 -2 -16 1 7492.58 969.675 3
 -2 16 1 7021.75 990.198 20
 -2 -16 1 7575.36 1068.22 18
 -2 -16 2 24793.6 1928.5 17
 -2 -16 2 26654.8 1842.87 3
 -2 -16 2 28228.9 2152.2 19
 -2 16 2 32036.8 2055.61 15
 -2 16 2 24611.7 1808.38 14
 -2 -16 2 26999.7 1824.84 13
 -2 16 2 26651.5 1724.14 6
 -2 16 2 27650.3 1899.05 12
 -2 16 2 27910 1943.9 20
 -2 -16 2 25913.7 2001.25 18
 -2 -16 3 5671.71 956.115 19
 -2 -16 3 4839.38 764.481 3
 -2 16 3 3822.91 702.646 15
 -2 16 3 3373.24 654.933 12
 -2 -16 3 4378.6 737.131 8
 -2 -16 3 5069.67 874.655 18
 -2 16 3 3955.09 716.052 14
 -2 -16 3 5572.24 905.577 17
 -2 -16 3 4100.01 710.607 13
 -2 16 3 4653.95 729.296 6
 -2 16 3 5780.55 862.334 20
 -2 -16 4 2092.13 578.947 17
 -2 -16 4 1396.19 486.243 19
 -2 16 4 1245.05 399.237 12
 -2 16 4 1401.62 439.547 14
 -2 -16 4 1094.74 377.429 13
 -2 16 4 1621.44 445.397 15
 -2 16 4 1076.64 385.158 6
 -2 -16 4 1192.93 417.428 3
 -2 -16 4 1825.96 507.042 8
 -2 16 4 1775.75 475.571 20
 -2 -16 4 1192.57 456.631 18
 -2 16 5 3050.07 626.838 20
 -2 16 5 4023.75 732.126 6
 -2 -16 5 3245.21 648.233 8
 -2 -16 5 3712.49 699.933 13
 -2 16 5 4003.84 715.285 14
 -2 -16 5 4441.45 845.17 18
 -2 -16 5 3533.41 783.171 19
 -2 -16 5 3659.96 773.956 17
 -2 -16 5 3567.54 658.865 3
 -2 16 5 3961.15 706.601 15
 -2 16 5 4913.32 782.665 12
 -2 -16 6 14212.9 1488.04 17
 -2 -16 6 16230.4 1619.28 18
 -2 16 6 14424.1 1349.44 20
 -2 -16 6 14975.8 1425.35 8
 -2 16 6 15138.4 1370.31 15
 -2 16 6 11755.7 1223.26 14
 -2 16 6 13134.6 1276.16 12
 -2 -16 6 14682 1425.45 13
 -2 16 6 12994.1 1373.87 6
 -2 -16 6 10705.4 1161.07 3
 -2 -16 6 15566.3 1638.07 19
 -2 16 7 619.452 426.023 6
 -2 -16 7 399.135 265.803 3
 -2 -16 7 123.724 210.057 16
 -2 -16 7 493.493 256.378 8
 -2 -16 7 65.5377 129.845 13
 -2 -16 7 52.7721 160.382 17
 -2 -16 7 169.806 190.729 19
 -2 -16 7 194.866 194.046 18
 -2 16 8 7766.04 1129.17 6
 -2 -16 8 6875.23 1053.41 16
 -2 -16 8 10051 1313.21 18
 -2 -16 8 8937.94 1153.78 8
 -2 -16 8 8413.65 1184.75 17
 -2 -16 8 8706.02 1163.43 13
 -2 -16 8 7459.04 1171.13 19
 -2 18 -4 9154.84 1240.99 12
 -2 -18 -4 11000.7 1360.49 17
 -2 -18 -4 8655.76 1205.48 9
 -2 18 -4 7800.2 1100.67 4
 -2 -18 -4 9933.08 1242.2 3
 -2 18 -4 11633.5 1408.15 14
 -2 18 -4 11410.5 1223.59 2
 -2 18 -4 11455.7 1418.88 20
 -2 -18 -4 9622.2 1285.47 18
 -2 -18 -3 9996.09 1268.05 9
 -2 18 -3 9110.21 1227.36 12
 -2 -18 -3 8154.84 1119 3
 -2 18 -3 8368.26 1111.73 4
 -2 18 -3 9587.49 1104.61 2
 -2 -18 -3 9320.87 1246.33 17
 -2 18 -3 9729.01 1273.44 14
 -2 -18 -3 8961.79 1272.8 19
 -2 18 -3 8385.45 1194.17 20
 -2 -18 -3 10059.8 1307.42 18
 -2 -18 -2 7903.6 1077.96 3
 -2 18 -2 6540.79 990.07 4
 -2 -18 -2 7525.91 1173.08 19
 -2 18 -2 6850.73 1075.23 20
 -2 18 -2 5710.03 956.298 14
 -2 -18 -2 8475.16 1101.83 13
 -2 -18 -2 6467.54 1037.47 17
 -2 -18 -2 6458.93 1051.42 18
 -2 18 -2 6777.65 1046.38 12
 -2 18 -2 7118.29 937.697 2
 -2 18 -1 3221.85 712.627 20
 -2 18 -1 3988.41 703.195 2
 -2 -18 -1 2606.19 639.914 3
 -2 -18 -1 3110.42 717.768 17
 -2 -18 -1 3393.3 688.688 13
 -2 18 -1 4751.09 871.81 14
 -2 -18 -1 3170.89 764.284 19
 -2 18 -1 3263.91 704.812 12
 -2 -18 -1 3764.23 795.09 18
 -2 18 0 2481.57 617.502 14
 -2 18 0 4785.71 894.907 20
 -2 -18 0 4683.41 823.723 3
 -2 18 0 4992.1 769.212 2
 -2 -18 0 3323.64 758.105 18
 -2 -18 0 3488.06 770.236 17
 -2 -18 0 3399.23 783.754 19
 -2 -18 0 4907.15 816.206 13
 -2 18 0 4698.95 855.544 12
 -2 -18 1 4475.03 927.15 19
 -2 18 1 2965.82 708.179 15
 -2 18 1 3841.65 780.081 20
 -2 18 1 4228.09 807.465 14
 -2 -18 1 5248.33 849.049 13
 -2 18 1 5243.66 892.511 12
 -2 -18 1 4207.32 845.678 18
 -2 18 1 3123.46 617.576 2
 -2 -18 1 3452.74 723.656 3
 -2 -18 1 5874.96 989.617 17
 -2 -18 2 4567.54 820.774 3
 -2 18 2 6136.06 965.375 15
 -2 -18 2 4322.99 868.07 17
 -2 18 2 4998.23 881.031 20
 -2 18 2 5026.5 875.448 14
 -2 18 2 4431.55 732.253 6
 -2 18 2 5922.7 939.394 12
 -2 -18 2 6162.86 914.19 13
 -2 18 2 5547.13 811.823 2
 -2 -18 2 5620.82 1017.93 19
 -2 -18 2 5062.91 940.576 18
 -2 18 3 2453.76 625.892 20
 -2 -18 3 2495.52 611.623 3
 -2 -18 3 1725.49 555.169 19
 -2 18 3 2016.51 538.977 12
 -2 -18 3 2765.57 709.906 18
 -2 18 3 2343.16 610.31 14
 -2 -18 3 2970 652.8 13
 -2 18 3 2447.04 574.432 6
 -2 18 3 3114.82 697.051 15
 -2 -18 3 2413.29 653.151 17
 -2 -18 4 7949.08 1081.67 3
 -2 -18 4 9478.64 1173.46 8
 -2 -18 4 8922.37 1140.64 13
 -2 18 4 8570.08 1106.25 12
 -2 18 4 8172.07 1132.54 15
 -2 18 4 6390.52 985.799 14
 -2 -18 4 7204.8 1194.27 19
 -2 18 4 6801.71 983.523 6
 -2 18 4 8905.17 1158.53 20
 -2 -18 4 7994.91 1185.19 17
 -2 -18 4 9355.58 1307.13 18
 -2 18 5 842.292 356.276 20
 -2 -18 5 483.909 355.255 17
 -2 -18 5 975.439 411.942 3
 -2 -18 5 1395.85 483.195 8
 -2 -18 5 827.144 431.96 19
 -2 18 5 843.365 350.655 15
 -2 18 5 909.362 354.902 14
 -2 -18 5 709.969 433.313 18
 -2 -18 5 752.564 343.981 13
 -2 18 5 986.362 414.401 12
 -2 18 5 1587.51 502.106 6
 -1 1 -14 14280.7 1472.63 4
 -1 -1 -14 16013.9 1542.6 4
 -1 -1 -14 14071.8 1524.85 11
 -1 1 -14 16287.2 1529.07 2
 -1 1 -14 15721.3 1593.59 11
 -1 -1 -13 11498.9 1313.48 11
 -1 1 -13 14563.9 1377.74 2
 -1 1 -13 12998.5 1376.7 11
 -1 1 -13 11024.7 1230.8 4
 -1 -1 -13 10271.3 1177.86 4
 -1 -1 -12 2857.62 568.473 2
 -1 1 -12 3012.47 600.801 4
 -1 -1 -12 2882.78 596.189 4
 -1 1 -12 4076.43 683.753 2
 -1 1 -12 3083.36 634.401 11
 -1 1 -12 4243.84 632.586 3
 -1 -1 -12 2740.01 606.084 11
 -1 -1 -12 2792.53 517.255 3
 -1 -1 -11 7354.39 877.018 2
 -1 -1 -11 7511.02 775.923 9
 -1 1 -11 7519.87 929.166 11
 -1 1 -11 7529.19 915.004 4
 -1 -1 -11 6694.49 848.326 4
 -1 -1 -11 7477.54 943.012 11
 -1 1 -11 7271.19 802.698 14
 -1 -1 -11 7360.6 798.294 14
 -1 1 -11 6141.72 733.435 3
 -1 -1 -11 7443.51 804.67 3
 -1 1 -11 6980.41 847.593 2
 -1 -1 -10 25233.2 1565.32 2
 -1 1 -10 26707.2 1344.69 9
 -1 -1 -10 27142.6 1733.22 11
 -1 1 -10 25890.3 1577.29 2
 -1 1 -10 26716.7 1652.51 4
 -1 -1 -10 27527.3 1648.48 4
 -1 1 -10 26514.6 1499.58 14
 -1 -1 -10 25826.7 1486.03 14
 -1 1 -10 28670.4 1538.24 3
 -1 -1 -10 27245.7 1501.21 3
 -1 -1 -10 26322.3 1428.39 9
 -1 1 -10 29027.7 1748.49 11
 -1 -1 -9 5901.98 704.74 4
 -1 1 -9 4319.15 493.573 9
 -1 1 -9 3645.99 588.489 4
 -1 -1 -9 5783.32 639.304 3
 -1 1 -9 4936.84 602.601 14
 -1 -1 -9 5765.99 644.266 14
 -1 1 -9 5160.18 600.104 3
 -1 -1 -9 5469.59 659.777 2
 -1 1 -9 4652.72 607.296 2
 -1 -1 -9 5382.72 709.978 11
 -1 1 -9 4244.27 611.284 11
 -1 -1 -9 4728.64 551.047 9
 -1 1 -8 50937.3 1728.78 9
 -1 -1 -8 52276.5 1875.74 9
 -1 1 -8 46820.2 2028.54 4
 -1 -1 -8 52173.8 2088.96 4
 -1 1 -8 52808 2161.17 11
 -1 1 -8 51020.1 1976.18 14
 -1 -1 -8 49870 1952.49 14
 -1 1 -8 54545.8 1992.43 3
 -1 -1 -8 47273.2 1876.29 3
 -1 1 -8 53850.2 2067.67 2
 -1 -1 -8 49778.1 2004.05 2
 -1 -1 -8 52193.3 2185.17 11
 -1 -1 -7 5239.75 603.732 11
 -1 -1 -7 7576.72 679.317 2
 -1 -1 -7 5276 580.185 4
 -1 -1 -7 5335.06 512.027 9
 -1 1 -7 5625.68 573.97 14
 -1 1 -7 5677.72 560.612 3
 -1 1 -7 5800.18 621.213 11
 -1 -1 -7 5603.47 556.35 3
 -1 1 -7 5495.18 577.041 2
 -1 1 -7 5451.7 474.742 9
 -1 1 -7 6628.92 654.359 4
 -1 -1 -6 30378.2 1203.55 9
 -1 1 -6 29801.3 1299.23 2
 -1 1 -6 30111.5 1359.89 4
 -1 -1 -6 31034.1 1426.03 11
 -1 -1 -6 31037.5 1354.45 4
 -1 1 -6 31377.2 1398.96 11
 -1 1 -6 28613.8 1294.71 14
 -1 -1 -6 30475.7 1316.93 2
 -1 -1 -6 29317.9 1283.76 3
 -1 1 -6 30781.2 1102.92 9
 -1 -1 -5 3794.68 403.311 2
 -1 1 -5 3403.39 325.308 10
 -1 -1 -5 3602 394.972 4
 -1 -1 -5 3500.99 424.31 11
 -1 1 -5 3968.15 425.595 4
 -1 1 -5 3791.48 414.831 14
 -1 -1 -5 3138.68 362.856 3
 -1 1 -5 3315.08 369.955 2
 -1 1 -5 3475.25 402.34 11
 -1 -1 -5 3430.84 344.789 9
 -1 1 -5 3675.23 311.445 9
 -1 -1 -4 35259.8 1259.78 2
 -1 1 -4 40795.9 1078.55 9
 -1 1 -4 44394.9 1414.37 4
 -1 -1 -4 43921.2 985.917 10
 -1 -1 -4 42403.2 1433.56 11
 -1 -1 -4 39973.7 1231.59 9
 -1 -1 -4 41202.9 1351.4 4
 -1 1 -4 41433 1316.87 2
 -1 1 -4 43827.7 1403.74 11
 -1 1 -4 38155.4 1365.56 14
 -1 -1 -4 41580 1359.86 3
 -1 1 -4 41256.3 1212.38 6
 -1 1 -4 40157.8 1209.26 10
 -1 1 -3 44522.8 1012.52 9
 -1 1 -3 47213.8 1363.38 17
 -1 1 -3 46267.4 1367.9 20
 -1 -1 -3 45253.5 1335.16 3
 -1 -1 -3 46948.3 1323.54 16
 -1 -1 -3 46272.9 1311.1 4
 -1 -1 -3 48308.6 1334.69 15
 -1 1 -3 47152.8 1352.04 15
 -1 -1 -3 45808.3 1324.38 6
 -1 -1 -3 47297.7 1299.82 2
 -1 -1 -3 46336.5 1317.09 7
 -1 -1 -3 46131.6 1210.67 9
 -1 -1 -3 47263.8 1352.7 14
 -1 1 -3 43973.6 1376.55 14
 -1 1 -3 47354.2 1281.41 2
 -1 -1 -3 46738 1331.41 12
 -1 1 -3 44735.7 1193.79 6
 -1 1 -3 40145.3 1311.4 4
 -1 1 -3 46958.3 1242.74 10
 -1 -1 -3 44727.1 1312.86 20
 -1 -1 -3 46767.9 1385.11 11
 -1 1 -3 43845.4 1301.36 11
 -1 1 -3 47889 1358 16
 -1 -1 -3 46249 998.41 10
 -1 1 -3 48637.6 1387.83 12
 -1 1 -2 18563.5 691.729 15
 -1 1 -2 17278.7 678.863 17
 -1 1 -2 17195.9 621.665 10
 -1 -1 -2 17905.4 617.944 4
 -1 -1 -2 16663.6 661.53 3
 -1 -1 -2 17163 655.186 15
 -1 -1 -2 18582.8 498.246 10
 -1 1 -2 16934.5 590.078 2
 -1 -1 -2 17759.7 664.794 16
 -1 -1 -2 17261.9 624.446 7
 -1 -1 -2 17610.1 681.806 14
 -1 1 -2 15174.2 663.927 14
 -1 1 -2 17050.2 636.641 4
 -1 1 -2 17563.3 581.328 6
 -1 -1 -2 16786.8 653.8 6
 -1 -1 -2 17758.1 675.316 12
 -1 -1 -2 17544 673.225 20
 -1 1 -2 17636.9 686.499 20
 -1 1 -2 17213.1 668.045 16
 -1 1 -2 17357.9 678.769 7
 -1 1 -1 29238 819.6 16
 -1 1 -1 29839.8 832.951 17
 -1 -1 -1 27984.4 800.848 16
 -1 1 -1 28020.9 777.062 7
 -1 1 -1 29730.8 837.337 20
 -1 1 -1 29580.1 749.224 8
 -1 -1 -1 28886.8 811.198 15
 -1 -1 -1 29425.3 829.423 14
 -1 -1 -1 28285.5 743.804 7
 -1 1 -1 28404.2 731.666 4
 -1 1 -1 27367.4 829.488 14
 -1 -1 -1 28450.9 703.919 1
 -1 -1 -1 27386.9 794.348 3
 -1 1 -1 28323.6 666.696 2
 -1 -1 -1 28679.1 686.817 4
 -1 1 -1 29300.3 734.937 6
 -1 -1 -1 28996.4 804.564 6
 -1 1 -1 29313.7 823.761 15
 -1 -1 -1 27894.2 808.647 12
 -1 1 -1 27918.8 806.924 3
 -1 -1 -1 29847.5 836.146 18
 -1 1 -1 29660.1 846.355 18
 -1 -1 -1 29479.1 824.946 20
 -1 1 -1 29551.7 796.408 10
 -1 1 0 4.24329 10.1491 18
 -1 1 0 172049 1474.39 10
 -1 1 0 174239 1275.04 5
 -1 1 0 16.1989 13.7062 17
 -1 1 0 -3.17225 9.54179 16
 -1 1 0 -3.85348 8.71797 15
 -1 1 0 560.983 70.4855 9
 -1 -1 0 11.1166 12.3683 15
 -1 -1 0 178095 1337.65 7
 -1 1 0 179116 1439.37 14
 -1 -1 0 2.75278 6.56892 14
 -1 1 0 173987 1406.39 3
 -1 -1 0 179108 1310.55 13
 -1 1 0 162911 1207.63 7
 -1 -1 0 2.61239 6.72237 6
 -1 -1 0 15.474 14.2426 12
 -1 1 0 46.3068 25.1688 20
 -1 -1 0 11.1373 18.2485 20
 -1 -1 0 178341 1369.86 1
 -1 -1 0 178232 1458.52 18
 -1 -1 0 31.0346 22.5922 3
 -1 1 1 28869.8 825.952 9
 -1 -1 1 32474.6 737.849 8
 -1 -1 1 30768.9 729.715 17
 -1 1 1 30942.2 726.667 2
 -1 -1 1 32229.3 759.255 19
 -1 -1 1 32100.7 765.61 2
 -1 1 1 31949 776.678 4
 -1 -1 1 32204.9 738.167 14
 -1 1 1 31434.2 725.099 7
 -1 1 1 31972.2 813.307 5
 -1 -1 1 31489.4 784.554 13
 -1 1 1 33876.2 714.702 1
 -1 1 1 31796.1 704.699 3
 -1 -1 1 32772.4 737.739 12
 -1 -1 1 31186.9 738.886 18
 -1 -1 1 32129 740.633 20
 -1 1 1 31808.1 786.559 10
 -1 -1 1 33763.8 759.099 5
 -1 -1 1 32618.9 729.754 4
 -1 -1 1 31624.1 819.158 1
 -1 1 2 109433 2176.03 10
 -1 -1 2 115209 2137.2 17
 -1 1 2 120168 2366.37 4
 -1 1 2 120594 2411.93 5
 -1 1 2 121512 2466.67 9
 -1 -1 2 117866 2138.19 16
 -1 -1 2 117397 2327.24 4
 -1 -1 2 122767 2156.7 14
 -1 -1 2 116448 2310 8
 -1 1 2 116519 2367.14 6
 -1 -1 2 117138 2353.06 1
 -1 -1 2 123299 2356.88 2
 -1 -1 2 120253 2156.14 12
 -1 1 2 121643 2131.18 3
 -1 1 2 116594 2419.28 11
 -1 -1 2 119134 2357.33 13
 -1 1 2 120042 2127.98 1
 -1 1 2 117520 2316.59 2
 -1 -1 2 116767 2151.63 18
 -1 -1 2 117204 2172.08 19
 -1 -1 2 119173 2409.93 9
 -1 -1 2 120290 2318.42 5
 -1 -1 3 87823.3 1713.41 17
 -1 -1 3 86478.9 1695.8 15
 -1 -1 3 89453.1 2030.89 9
 -1 -1 3 84937.1 1698.26 16
 -1 1 3 86624.3 1731.99 1
 -1 -1 3 85633.8 1984.66 4
 -1 -1 3 85308.5 1721.23 18
 -1 1 3 84462.6 1579.43 17
 -1 -1 3 82920.9 1961.51 8
 -1 1 3 87690 1577.62 15
 -1 1 3 82247.8 1982.15 4
 -1 -1 3 88112.2 1747.07 14
 -1 1 3 84277.4 1711.57 3
 -1 -1 3 84348.5 1983.59 2
 -1 -1 3 86169.4 1944.02 1
 -1 1 3 83682.2 1579.67 12
 -1 1 3 83834.8 1955.67 2
 -1 1 3 84991.2 1957.21 6
 -1 -1 3 80560.1 1727.09 6
 -1 -1 3 83928.1 1967.94 11
 -1 1 3 85369.7 1584 20
 -1 1 3 85720.2 2051.96 9
 -1 -1 3 84020.8 1742.53 19
 -1 1 3 84256.6 1593.25 18
 -1 1 3 85367.7 1572.29 16
 -1 -1 3 90375 1988.43 5
 -1 1 4 35705.9 884.016 20
 -1 1 4 35964.4 879.971 17
 -1 1 4 34700.5 863.018 15
 -1 1 4 35875.9 871.553 16
 -1 -1 4 32864.8 925.874 15
 -1 -1 4 34030.5 994.494 14
 -1 1 4 33883.3 975.721 1
 -1 1 4 35103.4 984.282 3
 -1 -1 4 33030.2 971.271 19
 -1 1 4 36422.4 903.71 18
 -1 1 4 34313 874.468 12
 -1 -1 4 33221.9 988.716 6
 -1 1 4 34521.3 1157.33 6
 -1 -1 4 32369.9 934.915 17
 -1 -1 4 33662.8 936.133 16
 -1 -1 4 32808.3 956.186 18
 -1 -1 4 34389 1200.64 8
 -1 1 5 21318.7 719.238 20
 -1 1 5 20344.9 699.778 17
 -1 -1 5 19748.9 745.651 16
 -1 1 5 21787.9 715.414 16
 -1 -1 5 20767.6 793.726 19
 -1 -1 5 19689.2 748.103 17
 -1 1 5 20635.9 702.03 15
 -1 -1 5 20261.5 986.054 8
 -1 -1 5 20131.7 749.328 15
 -1 1 5 20648.2 783.018 1
 -1 -1 5 20133 796.338 6
 -1 1 5 21839.8 744.434 18
 -1 -1 5 19443.8 753.767 18
 -1 1 5 20444.6 923.266 6
 -1 -1 6 55131.6 1515.05 15
 -1 1 6 57054.6 1462.54 16
 -1 -1 6 55314.7 1530 17
 -1 -1 6 54693.4 1601.75 6
 -1 1 6 57615.4 1481.55 17
 -1 -1 6 57356.6 1534.59 16
 -1 1 6 56090.4 1457.96 15
 -1 -1 6 53811 1587 19
 -1 1 6 56657.6 1479.09 20
 -1 1 6 57865.8 1809.41 6
 -1 1 6 62010.1 1555.18 18
 -1 -1 6 56804.4 1576.72 18
 -1 -1 6 54328.9 1905.23 8
 -1 1 6 57991.8 1517.13 18
 -1 -1 7 7615.42 525.531 17
 -1 1 7 8023.02 511.365 17
 -1 1 7 8360.27 514.369 15
 -1 -1 7 8044.86 530.561 15
 -1 1 7 8262.71 512.966 16
 -1 -1 7 9028.7 605.041 19
 -1 -1 7 9479.58 776.967 8
 -1 1 7 8613.31 537.959 18
 -1 -1 7 9853.81 585.614 16
 -1 1 7 7504.65 629.585 6
 -1 -1 7 8031.83 577.217 6
 -1 1 7 8737.89 532.487 20
 -1 1 7 9333.68 569.349 18
 -1 1 7 8954.23 491.443 10
 -1 -1 7 8712.92 571.204 18
 -1 1 8 13364.2 702.561 16
 -1 1 8 13416.6 715.833 20
 -1 -1 8 12102 711.669 16
 -1 -1 8 12440.3 716.427 15
 -1 1 8 12193.6 676.081 15
 -1 -1 8 12300.4 777.052 6
 -1 1 8 13189.1 731.13 18
 -1 1 8 12682.2 696.579 17
 -1 1 8 11594 587.732 10
 -1 -1 8 12664.4 978.477 8
 -1 1 8 13203.5 890.965 6
 -1 -1 8 13303.2 751.927 17
 -1 -1 8 12836.8 781.233 19
 -1 -1 8 12883.5 758.07 18
 -1 1 9 8042.67 731.935 6
 -1 -1 9 7464.23 587.968 17
 -1 1 9 7164.79 550.961 17
 -1 -1 9 8749.74 673.581 19
 -1 1 9 8679.22 595.363 16
 -1 -1 9 7306.47 579.737 15
 -1 1 9 8055.68 575.117 15
 -1 1 9 9057.33 868.507 8
 -1 -1 9 7509.61 607.352 18
 -1 -1 9 8961.03 872.602 8
 -1 1 9 8051.66 583.861 20
 -1 -1 9 7633.56 643.009 6
 -1 -1 9 7276.84 576.445 16
 -1 1 9 8276.91 607.33 18
 -1 -1 10 29186.2 1287.03 17
 -1 -1 10 30180.6 1299.37 16
 -1 -1 10 27265.2 1242.77 15
 -1 1 10 25520.4 1624.43 8
 -1 -1 10 30135.2 1416.84 6
 -1 1 10 29869.4 1542.66 6
 -1 -1 10 32910 1429.08 19
 -1 -1 10 31229.7 1770.27 8
 -1 -1 10 28031.1 1292.11 18
 -1 1 11 12374.6 1161.76 8
 -1 -1 11 12982.7 1192.9 8
 -1 -1 11 12975.5 950.585 6
 -1 1 11 11797.4 1002.93 6
 -1 1 12 16500.1 1419.51 8
 -1 -1 12 16726.9 1430.84 8
 -1 1 12 14582.5 1166.43 6
 -1 -1 13 8356.59 1065.92 8
 -1 1 13 6408.89 931.037 8
 -1 -1 14 2165.71 568.679 8
 -1 1 14 1694.01 499.209 8
 -1 -1 14 2221.34 584.448 13
 -1 3 -14 4097.86 785.65 2
 -1 3 -14 1894.43 528.351 4
 -1 -3 -14 2744.27 640.282 4
 -1 -3 -14 2835.47 695.247 11
 -1 3 -14 3119.32 707.98 11
 -1 3 -13 7380.39 988.944 2
 -1 -3 -13 7196.31 988.138 4
 -1 3 -13 5704.99 887.287 11
 -1 -3 -13 5708.09 926.723 11
 -1 3 -13 6153.64 926.246 4
 -1 -3 -12 9387.77 979.626 9
 -1 3 -12 9821.63 1114.66 4
 -1 -3 -12 9519.08 1082.99 4
 -1 3 -12 10129.1 1002.54 14
 -1 3 -12 9542.61 978.365 12
 -1 3 -12 8627.76 917.91 3
 -1 -3 -12 9258.38 948.874 3
 -1 3 -12 10564.5 1116.05 2
 -1 3 -12 11078.6 1170.95 11
 -1 -3 -12 9136.02 1128.18 11
 -1 -3 -11 453.978 208.914 3
 -1 -3 -11 1118.8 360.398 4
 -1 3 -11 1176.1 366.93 2
 -1 3 -11 822.538 285.481 12
 -1 3 -11 743.477 265.051 14
 -1 -3 -11 1026.09 308.146 14
 -1 3 -11 822.893 312.042 4
 -1 3 -11 778.629 296.357 11
 -1 -3 -11 1078.61 314.532 9
 -1 -3 -11 1302.56 401.495 11
 -1 3 -11 569.554 234.907 3
 -1 -3 -10 7855.72 923.697 11
 -1 -3 -10 8530.78 844.576 9
 -1 -3 -10 8442.92 909.69 4
 -1 3 -10 8113.87 903.004 4
 -1 3 -10 7808.79 812.723 14
 -1 3 -10 6626.02 733.852 3
 -1 -3 -10 9013.82 855.084 3
 -1 3 -10 7883.69 846.144 2
 -1 3 -10 8945.42 873.19 12
 -1 3 -10 8125.47 899.987 11
 -1 -3 -9 5603.76 644.735 9
 -1 3 -9 4974.99 636.105 2
 -1 3 -9 5468.39 697.561 4
 -1 -3 -9 3869.67 606.178 11
 -1 3 -9 4734.83 591.98 14
 -1 3 -9 4912.24 638.893 11
 -1 -3 -9 4710.29 627.497 4
 -1 -3 -9 4671.23 582.102 3
 -1 3 -8 40055.6 1808.84 11
 -1 3 -8 40872 1886.32 4
 -1 -3 -8 40906.8 1834.04 4
 -1 3 -8 41975.6 1808.18 14
 -1 -3 -8 39904.6 1720.3 3
 -1 3 -8 41401.1 1800.84 2
 -1 -3 -8 38263.1 1702.01 9
 -1 -3 -8 37370.5 1879.63 11
 -1 -3 -7 31371.8 1445.51 9
 -1 -3 -7 34834.3 1562.9 4
 -1 3 -7 30431.4 1544.08 4
 -1 3 -7 33038.2 1515.68 14
 -1 3 -7 33449.7 1530.3 11
 -1 -3 -7 33629 1483.23 3
 -1 3 -7 30299.9 1444.11 2
 -1 -3 -7 34381.9 1649.71 11
 -1 3 -6 31510.4 1448.11 4
 -1 -3 -6 33425.4 1530.6 11
 -1 3 -6 31751.5 1411.14 14
 -1 -3 -6 31535.7 1366.9 3
 -1 3 -6 29204.9 1330.19 2
 -1 -3 -6 31232.7 1354.1 9
 -1 3 -6 32968.5 1393.05 11
 -1 -3 -6 33042.8 1429.1 4
 -1 -3 -5 19796.1 1062.49 11
 -1 3 -5 20522.7 1078.12 4
 -1 -3 -5 22423.5 1058.5 4
 -1 3 -5 19864 1035.14 14
 -1 -3 -5 22154.6 1043.39 3
 -1 3 -5 20212.9 993.445 2
 -1 -3 -5 21126.1 1022.82 9
 -1 3 -5 20930.1 777.488 6
 -1 3 -5 19775 990.853 10
 -1 3 -5 20462.8 979.581 11
 -1 -3 -4 27494.3 1177.56 11
 -1 -3 -4 29681.7 1158.75 9
 -1 -3 -4 30443.4 1168.11 4
 -1 3 -4 29292.7 1176.44 10
 -1 3 -4 30795 1221.84 4
 -1 3 -4 28843.5 876.081 6
 -1 3 -4 29226.5 1211.28 14
 -1 3 -4 30626 1135.54 2
 -1 -3 -4 29212.6 1169.17 3
 -1 -3 -4 29927.3 1172.55 18
 -1 3 -4 30622.7 1103.93 11
 -1 -3 -3 8730.54 555.971 18
 -1 3 -3 8248.39 538.097 4
 -1 -3 -3 9342.5 541.025 4
 -1 -3 -3 8633.28 466.796 7
 -1 3 -3 8137.14 564.577 14
 -1 3 -3 8195.63 568.514 12
 -1 3 -3 9153.85 534.177 2
 -1 -3 -3 9014.8 567.174 3
 -1 -3 -3 9607.92 579.926 11
 -1 3 -3 8948.21 396.521 6
 -1 -3 -3 9660.88 577.786 9
 -1 3 -3 10396.2 624.197 10
 -1 3 -2 39417.7 1288.51 12
 -1 3 -2 43085.7 1283.94 3
 -1 3 -2 40045.1 1222.51 8
 -1 3 -2 42643.2 1237.27 4
 -1 -3 -2 43259.6 1069.16 7
 -1 -3 -2 42038.2 1256.12 15
 -1 -3 -2 41599.4 1265.28 20
 -1 3 -2 41658.9 1150.97 2
 -1 -3 -2 42561.6 1279.85 14
 -1 3 -2 40292.9 1306.35 18
 -1 3 -2 42090.3 1317.77 14
 -1 -3 -2 39975.6 1243.71 3
 -1 -3 -2 43015.6 970.405 1
 -1 -3 -2 41695.9 1255.37 12
 -1 3 -2 43816.3 1335.62 10
 -1 -3 -2 40819.6 1276.86 18
 -1 -3 -2 45159.7 1229.46 11
 -1 -3 -1 3538.32 304.623 17
 -1 3 -1 3514.72 306.438 17
 -1 -3 -1 3148.31 204.819 7
 -1 3 -1 3722.85 320.28 12
 -1 3 -1 3283.91 291.305 15
 -1 -3 -1 3800.2 310.523 15
 -1 3 -1 3590.5 249.538 2
 -1 -3 -1 3553.48 304.151 20
 -1 3 -1 3874.22 322.215 14
 -1 3 -1 3764.49 332.495 19
 -1 -3 -1 3299.25 279.751 13
 -1 -3 -1 2945.79 270.116 3
 -1 3 -1 3247.42 291.119 16
 -1 3 -1 3651.6 260.213 13
 -1 -3 -1 3534.24 290.326 6
 -1 3 -1 2905.82 288.655 18
 -1 -3 -1 3724.43 304.609 12
 -1 3 -1 3351.79 289.314 3
 -1 3 -1 3749.22 280.071 8
 -1 3 -1 3057.21 290.609 10
 -1 -3 -1 3302.76 313.527 19
 -1 -3 -1 4102.66 325.661 14
 -1 -3 -1 2968.16 282.318 18
 -1 -3 -1 3585.43 224.271 1
 -1 -3 0 10204 519.066 17
 -1 -3 0 9944.64 536.555 19
 -1 3 0 10691 384.656 5
 -1 3 0 10844 509.425 3
 -1 -3 0 11002.6 462.472 1
 -1 3 0 10206 448.537 8
 -1 3 0 11018.2 525.673 12
 -1 3 0 10189.6 497.046 15
 -1 3 0 10770.1 523.42 10
 -1 3 0 10484.7 507.883 16
 -1 -3 0 10788 534.172 20
 -1 3 0 9840.1 365.049 7
 -1 -3 0 10481.5 521.637 14
 -1 3 0 10586.7 509.641 14
 -1 -3 0 10016.9 409.488 7
 -1 -3 0 10834.3 501.212 13
 -1 3 0 9925.65 394.561 13
 -1 -3 0 10406.4 480.387 3
 -1 3 0 10023.4 521.704 19
 -1 -3 0 10753.6 452.353 6
 -1 -3 0 9801.35 501.088 12
 -1 3 0 10243.8 515.689 18
 -1 3 0 10065.2 502.925 17
 -1 -3 0 10396.3 471.993 8
 -1 -3 0 9803.82 519.316 18
 -1 3 1 33812.8 955.609 12
 -1 3 1 34037 902.903 5
 -1 -3 1 32995.3 1025.71 20
 -1 -3 1 34110.4 1020.37 12
 -1 3 1 33741.5 959.186 16
 -1 -3 1 32293.5 1057.42 19
 -1 3 1 33473.8 937.007 8
 -1 3 1 34057.3 971.754 17
 -1 -3 1 31855.3 950.348 8
 -1 -3 1 33102.9 998.755 1
 -1 -3 1 32453.7 1009.94 16
 -1 -3 1 31793.5 1025.96 18
 -1 -3 1 34916.9 715.103 5
 -1 -3 1 34739.3 1027.83 14
 -1 3 1 32493.1 940.49 14
 -1 3 1 33751.3 846.768 13
 -1 -3 1 33926.7 1003.88 13
 -1 -3 1 32180 1013.01 17
 -1 -3 1 33413.2 790.857 6
 -1 3 1 33828.2 977.73 3
 -1 -3 1 32664.5 923.051 3
 -1 3 1 31070.4 986.033 9
 -1 -3 1 35712.5 972.617 2
 -1 3 1 33827.5 1011.09 19
 -1 3 1 31545.9 967.056 18
 -1 3 1 34203.6 954.107 15
 -1 3 1 32274.3 954.152 20
 -1 3 1 32938.1 958.574 10
 -1 -3 2 32411.1 1031.38 17
 -1 -3 2 32697 1028.67 8
 -1 -3 2 32643.4 990.813 4
 -1 3 2 32207 932.866 16
 -1 3 2 34510.4 954.185 20
 -1 -3 2 34061.9 1043.12 16
 -1 -3 2 31924.7 1021.47 12
 -1 3 2 33834.6 910.174 10
 -1 3 2 33963 988.678 19
 -1 -3 2 33878.9 1094.83 1
 -1 -3 2 30943.9 1015.09 2
 -1 3 2 32888.5 929.016 14
 -1 3 2 34318.8 738.33 7
 -1 -3 2 34176.5 1080.11 13
 -1 -3 2 34576.1 938.317 3
 -1 3 2 34283.8 1009.07 3
 -1 -3 2 33947.1 856.978 11
 -1 3 2 32721.4 956.554 18
 -1 -3 2 33742.8 1084.22 19
 -1 3 2 33385.9 930.194 12
 -1 3 2 33989.6 1107.83 6
 -1 3 2 32791.9 1043.44 11
 -1 3 2 34179.4 1113.95 9
 -1 -3 2 33557.6 1058.47 18
 -1 -3 2 35358.5 841.81 5
 -1 -3 2 32624.6 1026.02 14
 -1 3 2 33125 1025.54 5
 -1 3 2 32828.6 947.315 17
 -1 -3 3 21163.2 834.823 12
 -1 -3 3 20698.3 813.217 16
 -1 -3 3 22706.1 850.908 17
 -1 3 3 22848.3 740.787 16
 -1 -3 3 22396.7 751.282 3
 -1 -3 3 21595.3 878.638 8
 -1 3 3 22033.9 726.859 15
 -1 3 3 21789.4 732.448 14
 -1 -3 3 22476.5 846.347 14
 -1 -3 3 22101.3 861.382 18
 -1 -3 3 22123.4 888.699 19
 -1 3 3 22094.8 817.43 3
 -1 -3 3 21329.3 905.643 13
 -1 3 3 22042.5 937.081 6
 -1 3 3 21522.7 721.049 12
 -1 -3 3 22904 760.651 5
 -1 -3 3 22163.5 771.42 11
 -1 3 3 21562.2 760.244 19
 -1 3 3 21991.5 733.799 20
 -1 3 3 23173.3 765.579 18
 -1 3 3 22503.7 745.598 17
 -1 3 3 21812 649.489 10
 -1 3 4 66859.6 1568.06 17
 -1 -3 4 66121.3 1731 17
 -1 -3 4 63401.6 1734.93 18
 -1 -3 4 66520.3 1725.09 16
 -1 3 4 65607.3 1578.2 18
 -1 3 4 63359.6 1522.15 16
 -1 -3 4 69260.9 1911.3 8
[truncated: 689,590 more chars]
